# Supplementary material for: The preferred retinal loci when the eyes converge
Source: J Vis. 2024 Sep 23;24(9):15. doi: 10.1167/jov.24.9.15 (PMC11440557; doi:10.1167/jov.24.9.15)
Supplement: Supplement 1 [file jovi-24-9-15_s001.zip]

Archive with 3 entries (3 files):
- Horizontal_BinoTraces.csv
- README.txt
- Vertical_BinoTraces.csv
