# Supplementary material for: The preferred retinal loci when the eyes converge
Source: J Vis. 2024 Sep 23;24(9):15. doi: 10.1167/jov.24.9.15 (PMC11440557; doi:10.1167/jov.24.9.15)
Supplement: Supplement 1 [file jovi-24-9-15_s001.zip › Horizontal_BinoTraces.csv]

TimeAxis	LM_10003	L0_10003	L4_10003	L8_10003	RM_10003	R0_10003	R4_10003	R8_10003	LM_20212	L0_20212	L4_20212	L8_20212	RM_20212	R0_20212	R4_20212	R8_20212	LM_20227	L0_20227	L4_20227	L8_20227	RM_20227	R0_20227	R4_20227	R8_20227	LM_20230	L0_20230	L4_20230	L8_20230	RM_20230	R0_20230	R4_20230	R8_20230	LM_20231	L0_20231	L4_20231	L8_20231	RM_20231	R0_20231	R4_20231	R8_20231
0.00208333333333333	NaN	NaN	NaN	NaN	NaN	NaN	NaN	NaN	NaN	NaN	NaN	NaN	NaN	NaN	NaN	NaN	NaN	NaN	NaN	NaN	NaN	NaN	NaN	NaN	NaN	NaN	NaN	NaN	NaN	NaN	NaN	NaN	NaN	NaN	NaN	NaN	NaN	NaN	NaN	NaN
0.00416666666666667	NaN	NaN	NaN	NaN	NaN	NaN	NaN	NaN	NaN	NaN	NaN	NaN	NaN	NaN	NaN	NaN	NaN	NaN	NaN	NaN	NaN	NaN	NaN	NaN	NaN	NaN	NaN	NaN	NaN	NaN	NaN	NaN	NaN	NaN	NaN	NaN	NaN	NaN	NaN	NaN
0.00625	NaN	NaN	NaN	NaN	NaN	NaN	NaN	NaN	NaN	NaN	NaN	NaN	NaN	NaN	NaN	NaN	NaN	NaN	NaN	NaN	NaN	NaN	NaN	NaN	NaN	NaN	NaN	NaN	NaN	NaN	NaN	NaN	NaN	NaN	NaN	NaN	NaN	NaN	NaN	NaN
0.00833333333333333	NaN	NaN	NaN	NaN	NaN	NaN	NaN	NaN	NaN	NaN	NaN	NaN	NaN	NaN	NaN	NaN	NaN	NaN	NaN	NaN	NaN	NaN	NaN	NaN	NaN	NaN	NaN	NaN	NaN	NaN	NaN	NaN	NaN	NaN	NaN	NaN	NaN	NaN	NaN	NaN
0.0104166666666667	NaN	NaN	NaN	NaN	NaN	NaN	NaN	NaN	NaN	NaN	NaN	NaN	NaN	NaN	NaN	NaN	NaN	NaN	NaN	NaN	NaN	NaN	NaN	NaN	NaN	NaN	NaN	NaN	NaN	NaN	NaN	NaN	NaN	NaN	NaN	NaN	NaN	NaN	NaN	NaN
0.0125	NaN	NaN	NaN	NaN	NaN	NaN	NaN	NaN	NaN	NaN	NaN	NaN	NaN	NaN	NaN	NaN	NaN	NaN	NaN	NaN	NaN	NaN	NaN	NaN	NaN	NaN	NaN	NaN	NaN	NaN	NaN	NaN	NaN	NaN	NaN	NaN	NaN	NaN	NaN	NaN
0.0145833333333333	NaN	NaN	NaN	NaN	NaN	NaN	NaN	NaN	NaN	NaN	NaN	NaN	NaN	NaN	NaN	NaN	NaN	NaN	NaN	NaN	NaN	NaN	NaN	NaN	NaN	NaN	NaN	NaN	NaN	NaN	NaN	NaN	NaN	NaN	NaN	NaN	NaN	NaN	NaN	NaN
0.0166666666666667	NaN	NaN	NaN	NaN	NaN	NaN	NaN	NaN	NaN	NaN	NaN	NaN	NaN	NaN	NaN	NaN	NaN	NaN	NaN	NaN	NaN	NaN	NaN	NaN	NaN	NaN	NaN	NaN	NaN	NaN	NaN	NaN	NaN	NaN	NaN	NaN	NaN	NaN	NaN	NaN
0.01875	NaN	NaN	NaN	NaN	NaN	NaN	NaN	NaN	NaN	NaN	NaN	NaN	NaN	NaN	NaN	NaN	NaN	NaN	NaN	NaN	NaN	NaN	NaN	NaN	NaN	NaN	NaN	NaN	NaN	NaN	NaN	NaN	NaN	NaN	NaN	NaN	NaN	NaN	NaN	NaN
0.0208333333333333	NaN	NaN	NaN	NaN	NaN	NaN	NaN	NaN	NaN	NaN	NaN	NaN	NaN	NaN	NaN	NaN	NaN	NaN	NaN	NaN	NaN	NaN	NaN	NaN	NaN	NaN	NaN	NaN	NaN	NaN	NaN	NaN	NaN	NaN	NaN	NaN	NaN	NaN	NaN	NaN
0.0229166666666667	NaN	NaN	NaN	NaN	NaN	NaN	NaN	NaN	NaN	NaN	NaN	NaN	NaN	NaN	NaN	NaN	NaN	NaN	NaN	NaN	NaN	NaN	NaN	NaN	NaN	NaN	NaN	NaN	NaN	NaN	NaN	NaN	NaN	NaN	NaN	NaN	NaN	NaN	NaN	NaN
0.025	NaN	NaN	NaN	NaN	NaN	NaN	NaN	NaN	NaN	NaN	NaN	NaN	NaN	NaN	NaN	NaN	NaN	NaN	NaN	NaN	NaN	NaN	NaN	NaN	NaN	NaN	NaN	NaN	NaN	NaN	NaN	NaN	NaN	NaN	NaN	NaN	NaN	NaN	NaN	NaN
0.0270833333333333	NaN	NaN	NaN	NaN	NaN	NaN	NaN	NaN	NaN	NaN	NaN	NaN	NaN	NaN	NaN	NaN	NaN	NaN	NaN	NaN	NaN	NaN	NaN	NaN	NaN	NaN	NaN	NaN	NaN	NaN	NaN	NaN	NaN	NaN	NaN	NaN	NaN	NaN	NaN	NaN
0.0291666666666667	NaN	NaN	NaN	NaN	NaN	NaN	NaN	NaN	NaN	NaN	NaN	NaN	NaN	NaN	NaN	NaN	NaN	NaN	NaN	NaN	NaN	NaN	NaN	NaN	NaN	NaN	NaN	NaN	NaN	NaN	NaN	NaN	NaN	NaN	NaN	NaN	NaN	NaN	NaN	NaN
0.03125	NaN	NaN	NaN	NaN	NaN	NaN	NaN	NaN	NaN	NaN	NaN	NaN	NaN	NaN	NaN	NaN	NaN	NaN	NaN	NaN	NaN	NaN	NaN	NaN	NaN	NaN	NaN	NaN	NaN	NaN	NaN	NaN	NaN	NaN	NaN	NaN	NaN	NaN	NaN	NaN
0.0333333333333333	NaN	NaN	NaN	NaN	NaN	NaN	NaN	NaN	NaN	NaN	NaN	NaN	NaN	NaN	NaN	NaN	NaN	NaN	NaN	NaN	NaN	NaN	NaN	NaN	NaN	NaN	NaN	NaN	NaN	NaN	NaN	NaN	NaN	NaN	NaN	NaN	NaN	NaN	NaN	NaN
0.0354166666666667	NaN	NaN	NaN	NaN	NaN	NaN	NaN	NaN	NaN	NaN	NaN	NaN	NaN	NaN	NaN	NaN	NaN	NaN	NaN	NaN	NaN	NaN	NaN	NaN	NaN	NaN	NaN	NaN	NaN	NaN	NaN	NaN	NaN	NaN	NaN	NaN	NaN	NaN	NaN	NaN
0.0375	NaN	NaN	NaN	NaN	NaN	NaN	NaN	NaN	NaN	NaN	NaN	NaN	NaN	NaN	NaN	NaN	NaN	NaN	NaN	NaN	NaN	NaN	NaN	NaN	NaN	NaN	NaN	NaN	NaN	NaN	NaN	NaN	NaN	NaN	NaN	NaN	NaN	NaN	NaN	NaN
0.0395833333333333	NaN	NaN	NaN	NaN	NaN	NaN	NaN	NaN	NaN	NaN	NaN	NaN	NaN	NaN	NaN	NaN	NaN	NaN	NaN	NaN	NaN	NaN	NaN	NaN	NaN	NaN	NaN	NaN	NaN	NaN	NaN	NaN	NaN	NaN	NaN	NaN	NaN	NaN	NaN	NaN
0.0416666666666667	NaN	NaN	NaN	NaN	NaN	NaN	NaN	NaN	NaN	NaN	NaN	NaN	NaN	NaN	NaN	NaN	NaN	NaN	NaN	NaN	NaN	NaN	NaN	NaN	NaN	NaN	NaN	NaN	NaN	NaN	NaN	NaN	NaN	NaN	NaN	NaN	NaN	NaN	NaN	NaN
0.04375	NaN	NaN	NaN	NaN	NaN	NaN	NaN	NaN	NaN	NaN	NaN	NaN	NaN	NaN	NaN	NaN	NaN	NaN	NaN	NaN	NaN	NaN	NaN	NaN	NaN	NaN	NaN	NaN	NaN	NaN	NaN	NaN	NaN	NaN	NaN	NaN	NaN	NaN	NaN	NaN
0.0458333333333333	NaN	NaN	NaN	NaN	NaN	NaN	NaN	NaN	NaN	NaN	NaN	NaN	NaN	NaN	NaN	NaN	NaN	NaN	NaN	NaN	NaN	NaN	NaN	NaN	NaN	NaN	NaN	NaN	NaN	NaN	NaN	NaN	NaN	NaN	NaN	NaN	NaN	NaN	NaN	NaN
0.0479166666666667	NaN	NaN	NaN	NaN	NaN	NaN	NaN	NaN	NaN	NaN	NaN	NaN	NaN	NaN	NaN	NaN	NaN	NaN	NaN	NaN	NaN	NaN	NaN	NaN	NaN	NaN	NaN	NaN	NaN	NaN	NaN	NaN	NaN	NaN	NaN	NaN	NaN	NaN	NaN	NaN
0.05	NaN	NaN	NaN	NaN	NaN	NaN	NaN	NaN	NaN	NaN	NaN	NaN	NaN	NaN	NaN	NaN	NaN	NaN	NaN	NaN	NaN	NaN	NaN	NaN	NaN	NaN	NaN	NaN	NaN	NaN	NaN	NaN	NaN	NaN	NaN	NaN	NaN	NaN	NaN	NaN
0.0520833333333333	NaN	NaN	NaN	NaN	NaN	NaN	NaN	NaN	NaN	NaN	NaN	NaN	NaN	NaN	NaN	NaN	NaN	NaN	NaN	NaN	NaN	NaN	NaN	NaN	NaN	NaN	NaN	NaN	NaN	NaN	NaN	NaN	NaN	NaN	NaN	NaN	NaN	NaN	NaN	NaN
0.0541666666666667	NaN	NaN	NaN	NaN	NaN	NaN	NaN	NaN	NaN	NaN	NaN	NaN	NaN	NaN	NaN	NaN	NaN	NaN	NaN	NaN	NaN	NaN	NaN	NaN	NaN	NaN	NaN	NaN	NaN	NaN	NaN	NaN	NaN	NaN	NaN	NaN	NaN	NaN	NaN	NaN
0.05625	NaN	NaN	NaN	NaN	NaN	NaN	NaN	NaN	NaN	NaN	NaN	NaN	NaN	NaN	NaN	NaN	NaN	NaN	NaN	NaN	NaN	NaN	NaN	NaN	NaN	NaN	NaN	NaN	NaN	NaN	NaN	NaN	NaN	NaN	NaN	NaN	NaN	NaN	NaN	NaN
0.0583333333333333	NaN	NaN	NaN	NaN	NaN	NaN	NaN	NaN	NaN	NaN	NaN	NaN	NaN	NaN	NaN	NaN	NaN	NaN	NaN	NaN	NaN	NaN	NaN	NaN	NaN	NaN	NaN	NaN	NaN	NaN	NaN	NaN	NaN	NaN	NaN	NaN	NaN	NaN	NaN	NaN
0.0604166666666667	NaN	NaN	NaN	NaN	NaN	NaN	NaN	NaN	NaN	NaN	NaN	NaN	NaN	NaN	NaN	NaN	NaN	NaN	NaN	NaN	NaN	NaN	NaN	NaN	NaN	NaN	NaN	NaN	NaN	NaN	NaN	NaN	NaN	NaN	NaN	NaN	NaN	NaN	NaN	NaN
0.0625	NaN	NaN	NaN	NaN	NaN	NaN	NaN	NaN	NaN	NaN	NaN	NaN	NaN	NaN	NaN	NaN	NaN	NaN	NaN	NaN	NaN	NaN	NaN	NaN	NaN	NaN	NaN	NaN	NaN	NaN	NaN	NaN	NaN	NaN	NaN	NaN	NaN	NaN	NaN	NaN
0.0645833333333333	NaN	NaN	NaN	NaN	NaN	NaN	NaN	NaN	NaN	NaN	NaN	NaN	NaN	NaN	NaN	NaN	NaN	NaN	NaN	NaN	NaN	NaN	NaN	NaN	NaN	NaN	NaN	NaN	NaN	NaN	NaN	NaN	NaN	NaN	NaN	NaN	NaN	NaN	NaN	NaN
0.0666666666666667	NaN	NaN	NaN	NaN	NaN	NaN	NaN	NaN	NaN	NaN	NaN	NaN	NaN	NaN	NaN	NaN	NaN	NaN	NaN	NaN	NaN	NaN	NaN	NaN	NaN	NaN	NaN	NaN	NaN	NaN	NaN	NaN	NaN	NaN	NaN	NaN	NaN	NaN	NaN	NaN
0.06875	NaN	NaN	NaN	NaN	NaN	NaN	NaN	NaN	NaN	NaN	NaN	NaN	NaN	NaN	NaN	NaN	NaN	NaN	NaN	NaN	NaN	NaN	NaN	NaN	NaN	NaN	NaN	NaN	NaN	NaN	NaN	NaN	NaN	NaN	NaN	NaN	NaN	NaN	NaN	NaN
0.0708333333333333	NaN	NaN	NaN	NaN	NaN	NaN	NaN	NaN	NaN	NaN	NaN	NaN	NaN	NaN	NaN	NaN	NaN	NaN	NaN	NaN	NaN	NaN	NaN	NaN	NaN	NaN	NaN	NaN	NaN	NaN	NaN	NaN	NaN	NaN	NaN	NaN	NaN	NaN	NaN	NaN
0.0729166666666667	NaN	NaN	NaN	NaN	NaN	NaN	NaN	NaN	NaN	NaN	NaN	NaN	NaN	NaN	NaN	NaN	NaN	NaN	NaN	NaN	NaN	NaN	NaN	NaN	NaN	NaN	NaN	NaN	NaN	NaN	NaN	NaN	NaN	NaN	NaN	NaN	NaN	NaN	NaN	NaN
0.075	NaN	NaN	NaN	NaN	NaN	NaN	NaN	NaN	NaN	NaN	NaN	NaN	NaN	NaN	NaN	NaN	NaN	NaN	NaN	NaN	NaN	NaN	NaN	NaN	NaN	NaN	NaN	NaN	NaN	NaN	NaN	NaN	NaN	NaN	NaN	NaN	NaN	NaN	NaN	NaN
0.0770833333333334	NaN	NaN	NaN	NaN	NaN	NaN	NaN	NaN	NaN	NaN	NaN	NaN	NaN	NaN	NaN	NaN	NaN	NaN	NaN	NaN	NaN	NaN	NaN	NaN	NaN	NaN	NaN	NaN	NaN	NaN	NaN	NaN	NaN	NaN	NaN	NaN	NaN	NaN	NaN	NaN
0.0791666666666667	NaN	NaN	NaN	NaN	NaN	NaN	NaN	NaN	NaN	NaN	NaN	NaN	NaN	NaN	NaN	NaN	NaN	NaN	NaN	NaN	NaN	NaN	NaN	NaN	NaN	NaN	NaN	NaN	NaN	NaN	NaN	NaN	NaN	NaN	NaN	NaN	NaN	NaN	NaN	NaN
0.08125	NaN	NaN	NaN	NaN	NaN	NaN	NaN	NaN	NaN	NaN	NaN	NaN	NaN	NaN	NaN	NaN	NaN	NaN	NaN	NaN	NaN	NaN	NaN	NaN	NaN	NaN	NaN	NaN	NaN	NaN	NaN	NaN	NaN	NaN	NaN	NaN	NaN	NaN	NaN	NaN
0.0833333333333334	NaN	NaN	NaN	NaN	NaN	NaN	NaN	NaN	NaN	NaN	NaN	NaN	NaN	NaN	NaN	NaN	NaN	NaN	NaN	NaN	NaN	NaN	NaN	NaN	NaN	NaN	NaN	NaN	NaN	NaN	NaN	NaN	NaN	NaN	NaN	NaN	NaN	NaN	NaN	NaN
0.0854166666666667	NaN	NaN	NaN	NaN	NaN	NaN	NaN	NaN	NaN	NaN	NaN	NaN	NaN	NaN	NaN	NaN	NaN	NaN	NaN	NaN	NaN	NaN	NaN	NaN	NaN	NaN	NaN	NaN	NaN	NaN	NaN	NaN	NaN	NaN	NaN	NaN	NaN	NaN	NaN	NaN
0.0875000000000001	NaN	NaN	NaN	NaN	NaN	NaN	NaN	NaN	NaN	NaN	NaN	NaN	NaN	NaN	NaN	NaN	NaN	NaN	NaN	NaN	NaN	NaN	NaN	NaN	NaN	NaN	NaN	NaN	NaN	NaN	NaN	NaN	NaN	NaN	NaN	NaN	NaN	NaN	NaN	NaN
0.0895833333333334	NaN	NaN	NaN	NaN	NaN	NaN	NaN	NaN	NaN	NaN	NaN	NaN	NaN	NaN	NaN	NaN	NaN	NaN	NaN	NaN	NaN	NaN	NaN	NaN	NaN	NaN	NaN	NaN	NaN	NaN	NaN	NaN	NaN	NaN	NaN	NaN	NaN	NaN	NaN	NaN
0.0916666666666667	NaN	NaN	NaN	NaN	NaN	NaN	NaN	NaN	NaN	NaN	NaN	NaN	NaN	NaN	NaN	NaN	NaN	NaN	NaN	NaN	NaN	NaN	NaN	NaN	NaN	NaN	NaN	NaN	NaN	NaN	NaN	NaN	NaN	NaN	NaN	NaN	NaN	NaN	NaN	NaN
0.0937500000000001	NaN	NaN	NaN	NaN	NaN	NaN	NaN	NaN	NaN	NaN	NaN	NaN	NaN	NaN	NaN	NaN	NaN	NaN	NaN	NaN	NaN	NaN	NaN	NaN	NaN	NaN	NaN	NaN	NaN	NaN	NaN	NaN	NaN	NaN	NaN	NaN	NaN	NaN	NaN	NaN
0.0958333333333334	NaN	NaN	NaN	NaN	NaN	NaN	NaN	NaN	NaN	NaN	NaN	NaN	NaN	NaN	NaN	NaN	NaN	NaN	NaN	NaN	NaN	NaN	NaN	NaN	NaN	NaN	NaN	NaN	NaN	NaN	NaN	NaN	NaN	NaN	NaN	NaN	NaN	NaN	NaN	NaN
0.0979166666666668	NaN	NaN	NaN	NaN	NaN	NaN	NaN	NaN	NaN	NaN	NaN	NaN	NaN	NaN	NaN	NaN	NaN	NaN	NaN	NaN	NaN	NaN	NaN	NaN	NaN	NaN	NaN	NaN	NaN	NaN	NaN	NaN	NaN	NaN	NaN	NaN	NaN	NaN	NaN	NaN
0.1	NaN	NaN	NaN	NaN	NaN	NaN	NaN	NaN	NaN	NaN	NaN	NaN	NaN	NaN	NaN	NaN	NaN	NaN	NaN	NaN	NaN	NaN	NaN	NaN	NaN	NaN	NaN	NaN	NaN	NaN	NaN	NaN	NaN	NaN	NaN	NaN	NaN	NaN	NaN	NaN
0.102083333333333	NaN	NaN	NaN	NaN	NaN	NaN	NaN	NaN	NaN	NaN	NaN	NaN	NaN	NaN	NaN	NaN	NaN	NaN	NaN	NaN	NaN	NaN	NaN	NaN	NaN	NaN	NaN	NaN	NaN	NaN	NaN	NaN	NaN	NaN	NaN	NaN	NaN	NaN	NaN	NaN
0.104166666666667	NaN	NaN	NaN	NaN	NaN	NaN	NaN	NaN	NaN	NaN	NaN	NaN	NaN	NaN	NaN	NaN	NaN	NaN	NaN	NaN	NaN	NaN	NaN	NaN	NaN	NaN	NaN	NaN	NaN	NaN	NaN	NaN	NaN	NaN	NaN	NaN	NaN	NaN	NaN	NaN
0.10625	NaN	NaN	NaN	NaN	NaN	NaN	NaN	NaN	NaN	NaN	NaN	NaN	NaN	NaN	NaN	NaN	NaN	NaN	NaN	NaN	NaN	NaN	NaN	NaN	NaN	NaN	NaN	NaN	NaN	NaN	NaN	NaN	NaN	NaN	NaN	NaN	NaN	NaN	NaN	NaN
0.108333333333333	NaN	NaN	NaN	NaN	NaN	NaN	NaN	NaN	NaN	NaN	NaN	NaN	NaN	NaN	NaN	NaN	NaN	NaN	NaN	NaN	NaN	NaN	NaN	NaN	NaN	NaN	NaN	NaN	NaN	NaN	NaN	NaN	NaN	NaN	NaN	NaN	NaN	NaN	NaN	NaN
0.110416666666667	NaN	NaN	NaN	NaN	NaN	NaN	NaN	NaN	NaN	NaN	NaN	NaN	NaN	NaN	NaN	NaN	NaN	NaN	NaN	NaN	NaN	NaN	NaN	NaN	NaN	NaN	NaN	NaN	NaN	NaN	NaN	NaN	NaN	NaN	NaN	NaN	NaN	NaN	NaN	NaN
0.1125	NaN	NaN	NaN	NaN	NaN	NaN	NaN	NaN	NaN	NaN	NaN	NaN	NaN	NaN	NaN	NaN	NaN	NaN	NaN	NaN	NaN	NaN	NaN	NaN	NaN	NaN	NaN	NaN	NaN	NaN	NaN	NaN	NaN	NaN	NaN	NaN	NaN	NaN	NaN	NaN
0.114583333333333	NaN	NaN	NaN	NaN	NaN	NaN	NaN	NaN	NaN	NaN	NaN	NaN	NaN	NaN	NaN	NaN	NaN	NaN	NaN	NaN	NaN	NaN	NaN	NaN	NaN	NaN	NaN	NaN	NaN	NaN	NaN	NaN	NaN	NaN	NaN	NaN	NaN	NaN	NaN	NaN
0.116666666666667	NaN	NaN	NaN	NaN	NaN	NaN	NaN	NaN	NaN	NaN	NaN	NaN	NaN	NaN	NaN	NaN	NaN	NaN	NaN	NaN	NaN	NaN	NaN	NaN	NaN	NaN	NaN	NaN	NaN	NaN	NaN	NaN	NaN	NaN	NaN	NaN	NaN	NaN	NaN	NaN
0.11875	NaN	NaN	NaN	NaN	NaN	NaN	NaN	NaN	NaN	NaN	NaN	NaN	NaN	NaN	NaN	NaN	NaN	NaN	NaN	NaN	NaN	NaN	NaN	NaN	NaN	NaN	NaN	NaN	NaN	NaN	NaN	NaN	NaN	NaN	NaN	NaN	NaN	NaN	NaN	NaN
0.120833333333334	NaN	NaN	NaN	NaN	NaN	NaN	NaN	NaN	NaN	NaN	NaN	NaN	NaN	NaN	NaN	NaN	NaN	NaN	NaN	NaN	NaN	NaN	NaN	NaN	NaN	NaN	NaN	NaN	NaN	NaN	NaN	NaN	NaN	NaN	NaN	NaN	NaN	NaN	NaN	NaN
0.122916666666667	NaN	NaN	NaN	NaN	NaN	NaN	NaN	NaN	NaN	NaN	NaN	NaN	NaN	NaN	NaN	NaN	NaN	NaN	NaN	NaN	NaN	NaN	NaN	NaN	NaN	NaN	NaN	NaN	NaN	NaN	NaN	NaN	NaN	NaN	NaN	NaN	NaN	NaN	NaN	NaN
0.125	NaN	NaN	NaN	NaN	NaN	NaN	NaN	NaN	NaN	NaN	NaN	NaN	NaN	NaN	NaN	NaN	NaN	NaN	NaN	NaN	NaN	NaN	NaN	NaN	NaN	NaN	NaN	NaN	NaN	NaN	NaN	NaN	NaN	NaN	NaN	NaN	NaN	NaN	NaN	NaN
0.127083333333333	NaN	NaN	NaN	NaN	NaN	NaN	NaN	NaN	NaN	NaN	NaN	NaN	NaN	NaN	NaN	NaN	NaN	NaN	NaN	NaN	NaN	NaN	NaN	NaN	NaN	NaN	NaN	NaN	NaN	NaN	NaN	NaN	NaN	NaN	NaN	NaN	NaN	NaN	NaN	NaN
0.129166666666667	NaN	NaN	NaN	NaN	NaN	NaN	NaN	NaN	NaN	NaN	NaN	NaN	NaN	NaN	NaN	NaN	NaN	NaN	NaN	NaN	NaN	NaN	NaN	NaN	NaN	NaN	NaN	NaN	NaN	NaN	NaN	NaN	NaN	NaN	NaN	NaN	NaN	NaN	NaN	NaN
0.13125	NaN	NaN	NaN	NaN	NaN	NaN	NaN	NaN	NaN	NaN	NaN	NaN	NaN	NaN	NaN	NaN	NaN	NaN	NaN	NaN	NaN	NaN	NaN	NaN	NaN	NaN	NaN	NaN	NaN	NaN	NaN	NaN	NaN	NaN	NaN	NaN	NaN	NaN	NaN	NaN
0.133333333333333	NaN	NaN	NaN	NaN	NaN	NaN	NaN	NaN	NaN	NaN	NaN	NaN	NaN	NaN	NaN	NaN	NaN	NaN	NaN	NaN	NaN	NaN	NaN	NaN	NaN	NaN	NaN	NaN	NaN	NaN	NaN	NaN	NaN	NaN	NaN	NaN	NaN	NaN	NaN	NaN
0.135416666666667	NaN	NaN	NaN	NaN	NaN	NaN	NaN	NaN	NaN	NaN	NaN	NaN	NaN	NaN	NaN	NaN	NaN	NaN	NaN	NaN	NaN	NaN	NaN	NaN	NaN	NaN	NaN	NaN	NaN	NaN	NaN	NaN	NaN	NaN	NaN	NaN	NaN	NaN	NaN	NaN
0.1375	NaN	NaN	NaN	NaN	NaN	NaN	NaN	NaN	NaN	NaN	NaN	NaN	NaN	NaN	NaN	NaN	NaN	NaN	NaN	NaN	NaN	NaN	NaN	NaN	NaN	NaN	NaN	NaN	NaN	NaN	NaN	NaN	NaN	NaN	NaN	NaN	NaN	NaN	NaN	NaN
0.139583333333333	NaN	NaN	NaN	NaN	NaN	NaN	NaN	NaN	NaN	NaN	NaN	NaN	NaN	NaN	NaN	NaN	NaN	NaN	NaN	NaN	NaN	NaN	NaN	NaN	NaN	NaN	NaN	NaN	NaN	NaN	NaN	NaN	NaN	NaN	NaN	NaN	NaN	NaN	NaN	NaN
0.141666666666667	NaN	NaN	NaN	NaN	NaN	NaN	NaN	NaN	NaN	NaN	NaN	NaN	NaN	NaN	NaN	NaN	NaN	NaN	NaN	NaN	NaN	NaN	NaN	NaN	NaN	NaN	NaN	NaN	NaN	NaN	NaN	NaN	NaN	NaN	NaN	NaN	NaN	NaN	NaN	NaN
0.14375	NaN	NaN	NaN	NaN	NaN	NaN	NaN	NaN	NaN	NaN	NaN	NaN	NaN	NaN	NaN	NaN	NaN	NaN	NaN	NaN	NaN	NaN	NaN	NaN	NaN	NaN	NaN	NaN	NaN	NaN	NaN	NaN	NaN	NaN	NaN	NaN	NaN	NaN	NaN	NaN
0.145833333333333	NaN	NaN	NaN	NaN	NaN	NaN	NaN	NaN	NaN	NaN	NaN	NaN	NaN	NaN	NaN	NaN	NaN	NaN	NaN	NaN	NaN	NaN	NaN	NaN	NaN	NaN	NaN	NaN	NaN	NaN	NaN	NaN	NaN	NaN	NaN	NaN	NaN	NaN	NaN	NaN
0.147916666666667	NaN	NaN	NaN	NaN	NaN	NaN	NaN	NaN	NaN	NaN	NaN	NaN	NaN	NaN	NaN	NaN	NaN	NaN	NaN	NaN	NaN	NaN	NaN	NaN	NaN	NaN	NaN	NaN	NaN	NaN	NaN	NaN	NaN	NaN	NaN	NaN	NaN	NaN	NaN	NaN
0.15	NaN	NaN	NaN	NaN	NaN	NaN	NaN	NaN	NaN	NaN	NaN	NaN	NaN	NaN	NaN	NaN	NaN	NaN	NaN	NaN	NaN	NaN	NaN	NaN	NaN	NaN	NaN	NaN	NaN	NaN	NaN	NaN	NaN	NaN	NaN	NaN	NaN	NaN	NaN	NaN
0.152083333333333	NaN	NaN	NaN	NaN	NaN	NaN	NaN	NaN	NaN	NaN	NaN	NaN	NaN	NaN	NaN	NaN	NaN	NaN	NaN	NaN	NaN	NaN	NaN	NaN	NaN	NaN	NaN	NaN	NaN	NaN	NaN	NaN	NaN	NaN	NaN	NaN	NaN	NaN	NaN	NaN
0.154166666666667	NaN	NaN	NaN	NaN	NaN	NaN	NaN	NaN	NaN	NaN	NaN	NaN	NaN	NaN	NaN	NaN	NaN	NaN	NaN	NaN	NaN	NaN	NaN	NaN	NaN	NaN	NaN	NaN	NaN	NaN	NaN	NaN	NaN	NaN	NaN	NaN	NaN	NaN	NaN	NaN
0.15625	NaN	NaN	NaN	NaN	NaN	NaN	NaN	NaN	NaN	NaN	NaN	NaN	NaN	NaN	NaN	NaN	NaN	NaN	NaN	NaN	NaN	NaN	NaN	NaN	NaN	NaN	NaN	NaN	NaN	NaN	NaN	NaN	NaN	NaN	NaN	NaN	NaN	NaN	NaN	NaN
0.158333333333333	NaN	NaN	NaN	NaN	NaN	NaN	NaN	NaN	NaN	NaN	NaN	NaN	NaN	NaN	NaN	NaN	NaN	NaN	NaN	NaN	NaN	NaN	NaN	NaN	NaN	NaN	NaN	NaN	NaN	NaN	NaN	NaN	NaN	NaN	NaN	NaN	NaN	NaN	NaN	NaN
0.160416666666667	NaN	NaN	NaN	NaN	NaN	NaN	NaN	NaN	NaN	NaN	NaN	NaN	NaN	NaN	NaN	NaN	NaN	NaN	NaN	NaN	NaN	NaN	NaN	NaN	NaN	NaN	NaN	NaN	NaN	NaN	NaN	NaN	NaN	NaN	NaN	NaN	NaN	NaN	NaN	NaN
0.1625	NaN	NaN	NaN	NaN	NaN	NaN	NaN	NaN	NaN	NaN	NaN	NaN	NaN	NaN	NaN	NaN	NaN	NaN	NaN	NaN	NaN	NaN	NaN	NaN	NaN	NaN	NaN	NaN	NaN	NaN	NaN	NaN	NaN	NaN	NaN	NaN	NaN	NaN	NaN	NaN
0.164583333333333	NaN	NaN	NaN	NaN	NaN	NaN	NaN	NaN	NaN	NaN	NaN	NaN	NaN	NaN	NaN	NaN	NaN	NaN	NaN	NaN	NaN	NaN	NaN	NaN	NaN	NaN	NaN	NaN	NaN	NaN	NaN	NaN	NaN	NaN	NaN	NaN	NaN	NaN	NaN	NaN
0.166666666666667	NaN	NaN	NaN	NaN	NaN	NaN	NaN	NaN	NaN	NaN	NaN	NaN	NaN	NaN	NaN	NaN	NaN	NaN	NaN	NaN	NaN	NaN	NaN	NaN	NaN	NaN	NaN	NaN	NaN	NaN	NaN	NaN	NaN	NaN	NaN	NaN	NaN	NaN	NaN	NaN
0.16875	NaN	NaN	NaN	NaN	NaN	NaN	NaN	NaN	NaN	NaN	NaN	NaN	NaN	NaN	NaN	NaN	NaN	NaN	NaN	NaN	NaN	NaN	NaN	NaN	NaN	NaN	NaN	NaN	NaN	NaN	NaN	NaN	NaN	NaN	NaN	NaN	NaN	NaN	NaN	NaN
0.170833333333333	NaN	NaN	NaN	NaN	NaN	NaN	NaN	NaN	NaN	NaN	NaN	NaN	NaN	NaN	NaN	NaN	NaN	NaN	NaN	NaN	NaN	NaN	NaN	NaN	NaN	NaN	NaN	NaN	NaN	NaN	NaN	NaN	NaN	NaN	NaN	NaN	NaN	NaN	NaN	NaN
0.172916666666667	NaN	NaN	NaN	NaN	NaN	NaN	NaN	NaN	NaN	NaN	NaN	NaN	NaN	NaN	NaN	NaN	NaN	NaN	NaN	NaN	NaN	NaN	NaN	NaN	NaN	NaN	NaN	NaN	NaN	NaN	NaN	NaN	NaN	NaN	NaN	NaN	NaN	NaN	NaN	NaN
0.175	NaN	NaN	NaN	NaN	NaN	NaN	NaN	NaN	NaN	NaN	NaN	NaN	NaN	NaN	NaN	NaN	NaN	NaN	NaN	NaN	NaN	NaN	NaN	NaN	NaN	NaN	NaN	NaN	NaN	NaN	NaN	NaN	NaN	NaN	NaN	NaN	NaN	NaN	NaN	NaN
0.177083333333333	NaN	NaN	NaN	NaN	NaN	NaN	NaN	NaN	NaN	NaN	NaN	NaN	NaN	NaN	NaN	NaN	NaN	NaN	NaN	NaN	NaN	NaN	NaN	NaN	NaN	NaN	NaN	NaN	NaN	NaN	NaN	NaN	NaN	NaN	NaN	NaN	NaN	NaN	NaN	NaN
0.179166666666667	NaN	NaN	NaN	NaN	NaN	NaN	NaN	NaN	NaN	NaN	NaN	NaN	NaN	NaN	NaN	NaN	NaN	NaN	NaN	NaN	NaN	NaN	NaN	NaN	NaN	NaN	NaN	NaN	NaN	NaN	NaN	NaN	NaN	NaN	NaN	NaN	NaN	NaN	NaN	NaN
0.18125	NaN	NaN	NaN	NaN	NaN	NaN	NaN	NaN	NaN	NaN	NaN	NaN	NaN	NaN	NaN	NaN	NaN	NaN	NaN	NaN	NaN	NaN	NaN	NaN	NaN	NaN	NaN	NaN	NaN	NaN	NaN	NaN	NaN	NaN	NaN	NaN	NaN	NaN	NaN	NaN
0.183333333333333	NaN	NaN	NaN	NaN	NaN	NaN	NaN	NaN	NaN	NaN	NaN	NaN	NaN	NaN	NaN	NaN	NaN	NaN	NaN	NaN	NaN	NaN	NaN	NaN	NaN	NaN	NaN	NaN	NaN	NaN	NaN	NaN	NaN	NaN	NaN	NaN	NaN	NaN	NaN	NaN
0.185416666666667	NaN	NaN	NaN	NaN	NaN	NaN	NaN	NaN	NaN	NaN	NaN	NaN	NaN	NaN	NaN	NaN	NaN	NaN	NaN	NaN	NaN	NaN	NaN	NaN	NaN	NaN	NaN	NaN	NaN	NaN	NaN	NaN	NaN	NaN	NaN	NaN	NaN	NaN	NaN	NaN
0.1875	NaN	NaN	NaN	NaN	NaN	NaN	NaN	NaN	NaN	NaN	NaN	NaN	NaN	NaN	NaN	NaN	NaN	NaN	NaN	NaN	NaN	NaN	NaN	NaN	NaN	NaN	NaN	NaN	NaN	NaN	NaN	NaN	NaN	NaN	NaN	NaN	NaN	NaN	NaN	NaN
0.189583333333333	NaN	NaN	NaN	NaN	NaN	NaN	NaN	NaN	NaN	NaN	NaN	NaN	NaN	NaN	NaN	NaN	NaN	NaN	NaN	NaN	NaN	NaN	NaN	NaN	NaN	NaN	NaN	NaN	NaN	NaN	NaN	NaN	NaN	NaN	NaN	NaN	NaN	NaN	NaN	NaN
0.191666666666667	NaN	NaN	NaN	NaN	NaN	NaN	NaN	NaN	NaN	NaN	NaN	NaN	NaN	NaN	NaN	NaN	NaN	NaN	NaN	NaN	NaN	NaN	NaN	NaN	NaN	NaN	NaN	NaN	NaN	NaN	NaN	NaN	NaN	NaN	NaN	NaN	NaN	NaN	NaN	NaN
0.19375	NaN	NaN	NaN	NaN	NaN	NaN	NaN	NaN	NaN	NaN	NaN	NaN	NaN	NaN	NaN	NaN	NaN	NaN	NaN	NaN	NaN	NaN	NaN	NaN	NaN	NaN	NaN	NaN	NaN	NaN	NaN	NaN	NaN	NaN	NaN	NaN	NaN	NaN	NaN	NaN
0.195833333333333	NaN	NaN	NaN	NaN	NaN	NaN	NaN	NaN	NaN	NaN	NaN	NaN	NaN	NaN	NaN	NaN	NaN	NaN	NaN	NaN	NaN	NaN	NaN	NaN	NaN	NaN	NaN	NaN	NaN	NaN	NaN	NaN	NaN	NaN	NaN	NaN	NaN	NaN	NaN	NaN
0.197916666666667	NaN	NaN	NaN	NaN	NaN	NaN	NaN	NaN	NaN	NaN	NaN	NaN	NaN	NaN	NaN	NaN	NaN	NaN	NaN	NaN	NaN	NaN	NaN	NaN	NaN	NaN	NaN	NaN	NaN	NaN	NaN	NaN	NaN	NaN	NaN	NaN	NaN	NaN	NaN	NaN
0.2	NaN	NaN	NaN	NaN	NaN	NaN	NaN	NaN	NaN	NaN	NaN	NaN	NaN	NaN	NaN	NaN	NaN	NaN	NaN	NaN	NaN	NaN	NaN	NaN	NaN	NaN	NaN	NaN	NaN	NaN	NaN	NaN	NaN	NaN	NaN	NaN	NaN	NaN	NaN	NaN
0.202083333333333	NaN	NaN	NaN	NaN	NaN	NaN	NaN	NaN	NaN	NaN	NaN	NaN	NaN	NaN	NaN	NaN	NaN	NaN	NaN	NaN	NaN	NaN	NaN	NaN	NaN	NaN	NaN	NaN	NaN	NaN	NaN	NaN	NaN	NaN	NaN	NaN	NaN	NaN	NaN	NaN
0.204166666666667	NaN	NaN	NaN	NaN	NaN	NaN	NaN	NaN	NaN	NaN	NaN	NaN	NaN	NaN	NaN	NaN	NaN	NaN	NaN	NaN	NaN	NaN	NaN	NaN	NaN	NaN	NaN	NaN	NaN	NaN	NaN	NaN	NaN	NaN	NaN	NaN	NaN	NaN	NaN	NaN
0.20625	NaN	NaN	NaN	NaN	NaN	NaN	NaN	NaN	NaN	NaN	NaN	NaN	NaN	NaN	NaN	NaN	NaN	NaN	NaN	NaN	NaN	NaN	NaN	NaN	NaN	NaN	NaN	NaN	NaN	NaN	NaN	NaN	NaN	NaN	NaN	NaN	NaN	NaN	NaN	NaN
0.208333333333333	NaN	NaN	NaN	NaN	NaN	NaN	NaN	NaN	NaN	NaN	NaN	NaN	NaN	NaN	NaN	NaN	NaN	NaN	NaN	NaN	NaN	NaN	NaN	NaN	NaN	NaN	NaN	NaN	NaN	NaN	NaN	NaN	NaN	NaN	NaN	NaN	NaN	NaN	NaN	NaN
0.210416666666667	NaN	NaN	NaN	NaN	NaN	NaN	NaN	NaN	NaN	NaN	NaN	NaN	NaN	NaN	NaN	NaN	NaN	NaN	NaN	NaN	NaN	NaN	NaN	NaN	NaN	NaN	NaN	NaN	NaN	NaN	NaN	NaN	NaN	NaN	NaN	NaN	NaN	NaN	NaN	NaN
0.2125	NaN	NaN	NaN	NaN	NaN	NaN	NaN	NaN	NaN	NaN	NaN	NaN	NaN	NaN	NaN	NaN	NaN	NaN	NaN	NaN	NaN	NaN	NaN	NaN	NaN	NaN	NaN	NaN	NaN	NaN	NaN	NaN	NaN	NaN	NaN	NaN	NaN	NaN	NaN	NaN
0.214583333333333	NaN	NaN	NaN	NaN	NaN	NaN	NaN	NaN	NaN	NaN	NaN	NaN	NaN	NaN	NaN	NaN	NaN	NaN	NaN	NaN	NaN	NaN	NaN	NaN	NaN	NaN	NaN	NaN	NaN	NaN	NaN	NaN	NaN	NaN	NaN	NaN	NaN	NaN	NaN	NaN
0.216666666666667	NaN	NaN	NaN	NaN	NaN	NaN	NaN	NaN	NaN	NaN	NaN	NaN	NaN	NaN	NaN	NaN	NaN	NaN	NaN	NaN	NaN	NaN	NaN	NaN	NaN	NaN	NaN	NaN	NaN	NaN	NaN	NaN	NaN	NaN	NaN	NaN	NaN	NaN	NaN	NaN
0.21875	NaN	NaN	NaN	NaN	NaN	NaN	NaN	NaN	NaN	NaN	NaN	NaN	NaN	NaN	NaN	NaN	NaN	NaN	NaN	NaN	NaN	NaN	NaN	NaN	NaN	NaN	NaN	NaN	NaN	NaN	NaN	NaN	NaN	NaN	NaN	NaN	NaN	NaN	NaN	NaN
0.220833333333333	NaN	NaN	NaN	NaN	NaN	NaN	NaN	NaN	NaN	NaN	NaN	NaN	NaN	NaN	NaN	NaN	NaN	NaN	NaN	NaN	NaN	NaN	NaN	NaN	NaN	NaN	NaN	NaN	NaN	NaN	NaN	NaN	NaN	NaN	NaN	NaN	NaN	NaN	NaN	NaN
0.222916666666666	NaN	NaN	NaN	NaN	NaN	NaN	NaN	NaN	NaN	NaN	NaN	NaN	NaN	NaN	NaN	NaN	NaN	NaN	NaN	NaN	NaN	NaN	NaN	NaN	NaN	NaN	NaN	NaN	NaN	NaN	NaN	NaN	NaN	NaN	NaN	NaN	NaN	NaN	NaN	NaN
0.225	NaN	NaN	NaN	NaN	NaN	NaN	NaN	NaN	NaN	NaN	NaN	NaN	NaN	NaN	NaN	NaN	NaN	NaN	NaN	NaN	NaN	NaN	NaN	NaN	NaN	NaN	NaN	NaN	NaN	NaN	NaN	NaN	NaN	NaN	NaN	NaN	NaN	NaN	NaN	NaN
0.227083333333333	NaN	NaN	NaN	NaN	NaN	NaN	NaN	NaN	NaN	NaN	NaN	NaN	NaN	NaN	NaN	NaN	NaN	NaN	NaN	NaN	NaN	NaN	NaN	NaN	NaN	NaN	NaN	NaN	NaN	NaN	NaN	NaN	NaN	NaN	NaN	NaN	NaN	NaN	NaN	NaN
0.229166666666666	NaN	NaN	NaN	NaN	NaN	NaN	NaN	NaN	NaN	NaN	NaN	NaN	NaN	NaN	NaN	NaN	NaN	NaN	NaN	NaN	NaN	NaN	NaN	NaN	NaN	NaN	NaN	NaN	NaN	NaN	NaN	NaN	NaN	NaN	NaN	NaN	NaN	NaN	NaN	NaN
0.23125	NaN	NaN	NaN	NaN	NaN	NaN	NaN	NaN	NaN	NaN	NaN	NaN	NaN	NaN	NaN	NaN	NaN	NaN	NaN	NaN	NaN	NaN	NaN	NaN	NaN	NaN	NaN	NaN	NaN	NaN	NaN	NaN	NaN	NaN	NaN	NaN	NaN	NaN	NaN	NaN
0.233333333333333	NaN	NaN	NaN	NaN	NaN	NaN	NaN	NaN	NaN	NaN	NaN	NaN	NaN	NaN	NaN	NaN	NaN	NaN	NaN	NaN	NaN	NaN	NaN	NaN	NaN	NaN	NaN	NaN	NaN	NaN	NaN	NaN	NaN	NaN	NaN	NaN	NaN	NaN	NaN	NaN
0.235416666666666	NaN	NaN	NaN	NaN	NaN	NaN	NaN	NaN	NaN	NaN	NaN	NaN	NaN	NaN	NaN	NaN	NaN	NaN	NaN	NaN	NaN	NaN	NaN	NaN	NaN	NaN	NaN	NaN	NaN	NaN	NaN	NaN	NaN	NaN	NaN	NaN	NaN	NaN	NaN	NaN
0.2375	NaN	NaN	NaN	NaN	NaN	NaN	NaN	NaN	NaN	NaN	NaN	NaN	NaN	NaN	NaN	NaN	NaN	NaN	NaN	NaN	NaN	NaN	NaN	NaN	NaN	NaN	NaN	NaN	NaN	NaN	NaN	NaN	NaN	NaN	NaN	NaN	NaN	NaN	NaN	NaN
0.239583333333333	NaN	NaN	NaN	NaN	NaN	NaN	NaN	NaN	NaN	NaN	NaN	NaN	NaN	NaN	NaN	NaN	NaN	NaN	NaN	NaN	NaN	NaN	NaN	NaN	NaN	NaN	NaN	NaN	NaN	NaN	NaN	NaN	NaN	NaN	NaN	NaN	NaN	NaN	NaN	NaN
0.241666666666666	NaN	NaN	NaN	NaN	NaN	NaN	NaN	NaN	NaN	NaN	NaN	NaN	NaN	NaN	NaN	NaN	NaN	NaN	NaN	NaN	NaN	NaN	NaN	NaN	NaN	NaN	NaN	NaN	NaN	NaN	NaN	NaN	NaN	NaN	NaN	NaN	NaN	NaN	NaN	NaN
0.24375	NaN	NaN	NaN	NaN	NaN	NaN	NaN	NaN	NaN	NaN	NaN	NaN	NaN	NaN	NaN	NaN	NaN	NaN	NaN	NaN	NaN	NaN	NaN	NaN	NaN	NaN	NaN	NaN	NaN	NaN	NaN	NaN	NaN	NaN	NaN	NaN	NaN	NaN	NaN	NaN
0.245833333333333	NaN	NaN	NaN	NaN	NaN	NaN	NaN	NaN	NaN	NaN	NaN	NaN	NaN	NaN	NaN	NaN	NaN	NaN	NaN	NaN	NaN	NaN	NaN	NaN	NaN	NaN	NaN	NaN	NaN	NaN	NaN	NaN	NaN	NaN	NaN	NaN	NaN	NaN	NaN	NaN
0.247916666666666	NaN	NaN	NaN	NaN	NaN	NaN	NaN	NaN	NaN	NaN	NaN	NaN	NaN	NaN	NaN	NaN	NaN	NaN	NaN	NaN	NaN	NaN	NaN	NaN	NaN	NaN	NaN	NaN	NaN	NaN	NaN	NaN	NaN	NaN	NaN	NaN	NaN	NaN	NaN	NaN
0.25	NaN	NaN	NaN	NaN	NaN	NaN	NaN	NaN	NaN	NaN	NaN	NaN	NaN	NaN	NaN	NaN	NaN	NaN	NaN	NaN	NaN	NaN	NaN	NaN	NaN	NaN	NaN	NaN	NaN	NaN	NaN	NaN	NaN	NaN	NaN	NaN	NaN	NaN	NaN	NaN
0.252083333333333	NaN	NaN	NaN	NaN	NaN	NaN	NaN	NaN	NaN	NaN	NaN	NaN	NaN	NaN	NaN	NaN	NaN	NaN	NaN	NaN	NaN	NaN	NaN	NaN	NaN	NaN	NaN	NaN	NaN	NaN	NaN	NaN	NaN	NaN	NaN	NaN	NaN	NaN	NaN	NaN
0.254166666666666	NaN	NaN	NaN	NaN	NaN	NaN	NaN	NaN	NaN	NaN	NaN	NaN	NaN	NaN	NaN	NaN	NaN	NaN	NaN	NaN	NaN	NaN	NaN	NaN	NaN	NaN	NaN	NaN	NaN	NaN	NaN	NaN	NaN	NaN	NaN	NaN	NaN	NaN	NaN	NaN
0.25625	NaN	NaN	NaN	NaN	NaN	NaN	NaN	NaN	NaN	NaN	NaN	NaN	NaN	NaN	NaN	NaN	NaN	NaN	NaN	NaN	NaN	NaN	NaN	NaN	NaN	NaN	NaN	NaN	NaN	NaN	NaN	NaN	NaN	NaN	NaN	NaN	NaN	NaN	NaN	NaN
0.258333333333333	NaN	NaN	NaN	NaN	NaN	NaN	NaN	NaN	NaN	NaN	NaN	NaN	NaN	NaN	NaN	NaN	NaN	NaN	NaN	NaN	NaN	NaN	NaN	NaN	NaN	NaN	NaN	NaN	NaN	NaN	NaN	NaN	NaN	NaN	NaN	NaN	NaN	NaN	NaN	NaN
0.260416666666666	NaN	NaN	NaN	NaN	NaN	NaN	NaN	NaN	NaN	NaN	NaN	NaN	NaN	NaN	NaN	NaN	NaN	NaN	NaN	NaN	NaN	NaN	NaN	NaN	NaN	NaN	NaN	NaN	NaN	NaN	NaN	NaN	NaN	NaN	NaN	NaN	NaN	NaN	NaN	NaN
0.2625	NaN	NaN	NaN	NaN	NaN	NaN	NaN	NaN	NaN	NaN	NaN	NaN	NaN	NaN	NaN	NaN	NaN	NaN	NaN	NaN	NaN	NaN	NaN	NaN	NaN	NaN	NaN	NaN	NaN	NaN	NaN	NaN	NaN	NaN	NaN	NaN	NaN	NaN	NaN	NaN
0.264583333333333	NaN	NaN	NaN	NaN	NaN	NaN	NaN	NaN	NaN	NaN	NaN	NaN	NaN	NaN	NaN	NaN	NaN	NaN	NaN	NaN	NaN	NaN	NaN	NaN	NaN	NaN	NaN	NaN	NaN	NaN	NaN	NaN	NaN	NaN	NaN	NaN	NaN	NaN	NaN	NaN
0.266666666666666	NaN	NaN	NaN	NaN	NaN	NaN	NaN	NaN	NaN	NaN	NaN	NaN	NaN	NaN	NaN	NaN	NaN	NaN	NaN	NaN	NaN	NaN	NaN	NaN	NaN	NaN	NaN	NaN	NaN	NaN	NaN	NaN	NaN	NaN	NaN	NaN	NaN	NaN	NaN	NaN
0.26875	NaN	NaN	NaN	NaN	NaN	NaN	NaN	NaN	NaN	NaN	NaN	NaN	NaN	NaN	NaN	NaN	NaN	NaN	NaN	NaN	NaN	NaN	NaN	NaN	NaN	NaN	NaN	NaN	NaN	NaN	NaN	NaN	NaN	NaN	NaN	NaN	NaN	NaN	NaN	NaN
0.270833333333333	NaN	NaN	NaN	NaN	NaN	NaN	NaN	NaN	NaN	NaN	NaN	NaN	NaN	NaN	NaN	NaN	NaN	NaN	NaN	NaN	NaN	NaN	NaN	NaN	NaN	NaN	NaN	NaN	NaN	NaN	NaN	NaN	NaN	NaN	NaN	NaN	NaN	NaN	NaN	NaN
0.272916666666666	NaN	NaN	NaN	NaN	NaN	NaN	NaN	NaN	NaN	NaN	NaN	NaN	NaN	NaN	NaN	NaN	NaN	NaN	NaN	NaN	NaN	NaN	NaN	NaN	NaN	NaN	NaN	NaN	NaN	NaN	NaN	NaN	NaN	NaN	NaN	NaN	NaN	NaN	NaN	NaN
0.275	NaN	NaN	NaN	NaN	NaN	NaN	NaN	NaN	NaN	NaN	NaN	NaN	NaN	NaN	NaN	NaN	NaN	NaN	NaN	NaN	NaN	NaN	NaN	NaN	NaN	NaN	NaN	NaN	NaN	NaN	NaN	NaN	NaN	NaN	NaN	NaN	NaN	NaN	NaN	NaN
0.277083333333333	NaN	NaN	NaN	NaN	NaN	NaN	NaN	NaN	NaN	NaN	NaN	NaN	NaN	NaN	NaN	NaN	NaN	NaN	NaN	NaN	NaN	NaN	NaN	NaN	NaN	NaN	NaN	NaN	NaN	NaN	NaN	NaN	NaN	NaN	NaN	NaN	NaN	NaN	NaN	NaN
0.279166666666666	NaN	NaN	NaN	NaN	NaN	NaN	NaN	NaN	NaN	NaN	NaN	NaN	NaN	NaN	NaN	NaN	NaN	NaN	NaN	NaN	NaN	NaN	NaN	NaN	NaN	NaN	NaN	NaN	NaN	NaN	NaN	NaN	NaN	NaN	NaN	NaN	NaN	NaN	NaN	NaN
0.28125	NaN	NaN	NaN	NaN	NaN	NaN	NaN	NaN	NaN	NaN	NaN	NaN	NaN	NaN	NaN	NaN	NaN	NaN	NaN	NaN	NaN	NaN	NaN	NaN	NaN	NaN	NaN	NaN	NaN	NaN	NaN	NaN	NaN	NaN	NaN	NaN	NaN	NaN	NaN	NaN
0.283333333333333	NaN	NaN	NaN	NaN	NaN	NaN	NaN	NaN	NaN	NaN	NaN	NaN	NaN	NaN	NaN	NaN	NaN	NaN	NaN	NaN	NaN	NaN	NaN	NaN	NaN	NaN	NaN	NaN	NaN	NaN	NaN	NaN	NaN	NaN	NaN	NaN	NaN	NaN	NaN	NaN
0.285416666666666	NaN	NaN	NaN	NaN	NaN	NaN	NaN	NaN	NaN	NaN	NaN	NaN	NaN	NaN	NaN	NaN	NaN	NaN	NaN	NaN	NaN	NaN	NaN	NaN	NaN	NaN	NaN	NaN	NaN	NaN	NaN	NaN	NaN	NaN	NaN	NaN	NaN	NaN	NaN	NaN
0.2875	NaN	NaN	NaN	NaN	NaN	NaN	NaN	NaN	NaN	NaN	NaN	NaN	NaN	NaN	NaN	NaN	NaN	NaN	NaN	NaN	NaN	NaN	NaN	NaN	NaN	NaN	NaN	NaN	NaN	NaN	NaN	NaN	NaN	NaN	NaN	NaN	NaN	NaN	NaN	NaN
0.289583333333333	NaN	NaN	NaN	NaN	NaN	NaN	NaN	NaN	NaN	NaN	NaN	NaN	NaN	NaN	NaN	NaN	NaN	NaN	NaN	NaN	NaN	NaN	NaN	NaN	NaN	NaN	NaN	NaN	NaN	NaN	NaN	NaN	NaN	NaN	NaN	NaN	NaN	NaN	NaN	NaN
0.291666666666666	NaN	NaN	NaN	NaN	NaN	NaN	NaN	NaN	NaN	NaN	NaN	NaN	NaN	NaN	NaN	NaN	NaN	NaN	NaN	NaN	NaN	NaN	NaN	NaN	NaN	NaN	NaN	NaN	NaN	NaN	NaN	NaN	NaN	NaN	NaN	NaN	NaN	NaN	NaN	NaN
0.29375	NaN	NaN	NaN	NaN	NaN	NaN	NaN	NaN	NaN	NaN	NaN	NaN	NaN	NaN	NaN	NaN	NaN	NaN	NaN	NaN	NaN	NaN	NaN	NaN	NaN	NaN	NaN	NaN	NaN	NaN	NaN	NaN	NaN	NaN	NaN	NaN	NaN	NaN	NaN	NaN
0.295833333333333	NaN	NaN	NaN	NaN	NaN	NaN	NaN	NaN	NaN	NaN	NaN	NaN	NaN	NaN	NaN	NaN	NaN	NaN	NaN	NaN	NaN	NaN	NaN	NaN	NaN	NaN	NaN	NaN	NaN	NaN	NaN	NaN	NaN	NaN	NaN	NaN	NaN	NaN	NaN	NaN
0.297916666666666	NaN	NaN	NaN	NaN	NaN	NaN	NaN	NaN	NaN	NaN	NaN	NaN	NaN	NaN	NaN	NaN	NaN	NaN	NaN	NaN	NaN	NaN	NaN	NaN	NaN	NaN	NaN	NaN	NaN	NaN	NaN	NaN	NaN	NaN	NaN	NaN	NaN	NaN	NaN	NaN
0.3	NaN	NaN	NaN	NaN	NaN	NaN	NaN	NaN	NaN	NaN	NaN	NaN	NaN	NaN	NaN	NaN	NaN	NaN	NaN	NaN	NaN	NaN	NaN	NaN	NaN	NaN	NaN	NaN	NaN	NaN	NaN	NaN	NaN	NaN	NaN	NaN	NaN	NaN	NaN	NaN
0.302083333333333	NaN	NaN	NaN	NaN	NaN	NaN	NaN	NaN	NaN	NaN	NaN	NaN	NaN	NaN	NaN	NaN	NaN	NaN	NaN	NaN	NaN	NaN	NaN	NaN	NaN	NaN	NaN	NaN	NaN	NaN	NaN	NaN	NaN	NaN	NaN	NaN	NaN	NaN	NaN	NaN
0.304166666666666	NaN	NaN	NaN	NaN	NaN	NaN	NaN	NaN	NaN	NaN	NaN	NaN	NaN	NaN	NaN	NaN	NaN	NaN	NaN	NaN	NaN	NaN	NaN	NaN	NaN	NaN	NaN	NaN	NaN	NaN	NaN	NaN	NaN	NaN	NaN	NaN	NaN	NaN	NaN	NaN
0.30625	NaN	NaN	NaN	NaN	NaN	NaN	NaN	NaN	NaN	NaN	NaN	NaN	NaN	NaN	NaN	NaN	NaN	NaN	NaN	NaN	NaN	NaN	NaN	NaN	NaN	NaN	NaN	NaN	NaN	NaN	NaN	NaN	NaN	NaN	NaN	NaN	NaN	NaN	NaN	NaN
0.308333333333333	NaN	NaN	NaN	NaN	NaN	NaN	NaN	NaN	NaN	NaN	NaN	NaN	NaN	NaN	NaN	NaN	NaN	NaN	NaN	NaN	NaN	NaN	NaN	NaN	NaN	NaN	NaN	NaN	NaN	NaN	NaN	NaN	NaN	NaN	NaN	NaN	NaN	NaN	NaN	NaN
0.310416666666666	NaN	NaN	NaN	NaN	NaN	NaN	NaN	NaN	NaN	NaN	NaN	NaN	NaN	NaN	NaN	NaN	NaN	NaN	NaN	NaN	NaN	NaN	NaN	NaN	NaN	NaN	NaN	NaN	NaN	NaN	NaN	NaN	NaN	NaN	NaN	NaN	NaN	NaN	NaN	NaN
0.3125	NaN	NaN	NaN	NaN	NaN	NaN	NaN	NaN	NaN	NaN	NaN	NaN	NaN	NaN	NaN	NaN	NaN	NaN	NaN	NaN	NaN	NaN	NaN	NaN	NaN	NaN	NaN	NaN	NaN	NaN	NaN	NaN	NaN	NaN	NaN	NaN	NaN	NaN	NaN	NaN
0.314583333333333	NaN	NaN	NaN	NaN	NaN	NaN	NaN	NaN	NaN	NaN	NaN	NaN	NaN	NaN	NaN	NaN	NaN	NaN	NaN	NaN	NaN	NaN	NaN	NaN	NaN	NaN	NaN	NaN	NaN	NaN	NaN	NaN	NaN	NaN	NaN	NaN	NaN	NaN	NaN	NaN
0.316666666666666	NaN	NaN	NaN	NaN	NaN	NaN	NaN	NaN	NaN	NaN	NaN	NaN	NaN	NaN	NaN	NaN	NaN	NaN	NaN	NaN	NaN	NaN	NaN	NaN	NaN	NaN	NaN	NaN	NaN	NaN	NaN	NaN	NaN	NaN	NaN	NaN	NaN	NaN	NaN	NaN
0.318749999999999	NaN	NaN	NaN	NaN	NaN	NaN	NaN	NaN	NaN	NaN	NaN	NaN	NaN	NaN	NaN	NaN	NaN	NaN	NaN	NaN	NaN	NaN	NaN	NaN	NaN	NaN	NaN	NaN	NaN	NaN	NaN	NaN	NaN	NaN	NaN	NaN	NaN	NaN	NaN	NaN
0.320833333333333	NaN	NaN	NaN	NaN	NaN	NaN	NaN	NaN	NaN	NaN	NaN	NaN	NaN	NaN	NaN	NaN	NaN	NaN	NaN	NaN	NaN	NaN	NaN	NaN	NaN	NaN	NaN	NaN	NaN	NaN	NaN	NaN	NaN	NaN	NaN	NaN	NaN	NaN	NaN	NaN
0.322916666666666	NaN	NaN	NaN	NaN	NaN	NaN	NaN	NaN	NaN	NaN	NaN	NaN	NaN	NaN	NaN	NaN	NaN	NaN	NaN	NaN	NaN	NaN	NaN	NaN	NaN	NaN	NaN	NaN	NaN	NaN	NaN	NaN	NaN	NaN	NaN	NaN	NaN	NaN	NaN	NaN
0.324999999999999	NaN	NaN	NaN	NaN	NaN	NaN	NaN	NaN	NaN	NaN	NaN	NaN	NaN	NaN	NaN	NaN	NaN	NaN	NaN	NaN	NaN	NaN	NaN	NaN	NaN	NaN	NaN	NaN	NaN	NaN	NaN	NaN	NaN	NaN	NaN	NaN	NaN	NaN	NaN	NaN
0.327083333333333	NaN	NaN	NaN	NaN	NaN	NaN	NaN	NaN	NaN	NaN	NaN	NaN	NaN	NaN	NaN	NaN	NaN	NaN	NaN	NaN	NaN	NaN	NaN	NaN	NaN	NaN	NaN	NaN	NaN	NaN	NaN	NaN	NaN	NaN	NaN	NaN	NaN	NaN	NaN	NaN
0.329166666666666	NaN	NaN	NaN	NaN	NaN	NaN	NaN	NaN	NaN	NaN	NaN	NaN	NaN	NaN	NaN	NaN	NaN	NaN	NaN	NaN	NaN	NaN	NaN	NaN	NaN	NaN	NaN	NaN	NaN	NaN	NaN	NaN	NaN	NaN	NaN	NaN	NaN	NaN	NaN	NaN
0.331249999999999	NaN	NaN	NaN	NaN	NaN	NaN	NaN	NaN	NaN	NaN	NaN	NaN	NaN	NaN	NaN	NaN	NaN	NaN	NaN	NaN	NaN	NaN	NaN	NaN	NaN	NaN	NaN	NaN	NaN	NaN	NaN	NaN	NaN	NaN	NaN	NaN	NaN	NaN	NaN	NaN
0.333333333333333	NaN	NaN	NaN	NaN	NaN	NaN	NaN	NaN	NaN	NaN	NaN	NaN	NaN	NaN	NaN	NaN	NaN	NaN	NaN	NaN	NaN	NaN	NaN	NaN	NaN	NaN	NaN	NaN	NaN	NaN	NaN	NaN	NaN	NaN	NaN	NaN	NaN	NaN	NaN	NaN
0.335416666666666	NaN	NaN	NaN	NaN	NaN	NaN	NaN	NaN	NaN	NaN	NaN	NaN	NaN	NaN	NaN	NaN	NaN	NaN	NaN	NaN	NaN	NaN	NaN	NaN	NaN	NaN	NaN	NaN	NaN	NaN	NaN	NaN	NaN	NaN	NaN	NaN	NaN	NaN	NaN	NaN
0.337499999999999	NaN	NaN	NaN	NaN	NaN	NaN	NaN	NaN	NaN	NaN	NaN	NaN	NaN	NaN	NaN	NaN	NaN	NaN	NaN	NaN	NaN	NaN	NaN	NaN	NaN	NaN	NaN	NaN	NaN	NaN	NaN	NaN	NaN	NaN	NaN	NaN	NaN	NaN	NaN	NaN
0.339583333333333	NaN	NaN	NaN	NaN	NaN	NaN	NaN	NaN	NaN	NaN	NaN	NaN	NaN	NaN	NaN	NaN	NaN	NaN	NaN	NaN	NaN	NaN	NaN	NaN	NaN	NaN	NaN	NaN	NaN	NaN	NaN	NaN	NaN	NaN	NaN	NaN	NaN	NaN	NaN	NaN
0.341666666666666	NaN	NaN	NaN	NaN	NaN	NaN	NaN	NaN	NaN	NaN	NaN	NaN	NaN	NaN	NaN	NaN	NaN	NaN	NaN	NaN	NaN	NaN	NaN	NaN	NaN	NaN	NaN	NaN	NaN	NaN	NaN	NaN	NaN	NaN	NaN	NaN	NaN	NaN	NaN	NaN
0.343749999999999	NaN	NaN	NaN	NaN	NaN	NaN	NaN	NaN	NaN	NaN	NaN	NaN	NaN	NaN	NaN	NaN	NaN	NaN	NaN	NaN	NaN	NaN	NaN	NaN	NaN	NaN	NaN	NaN	NaN	NaN	NaN	NaN	NaN	NaN	NaN	NaN	NaN	NaN	NaN	NaN
0.345833333333333	NaN	NaN	NaN	NaN	NaN	NaN	NaN	NaN	NaN	NaN	NaN	NaN	NaN	NaN	NaN	NaN	NaN	NaN	NaN	NaN	NaN	NaN	NaN	NaN	NaN	NaN	NaN	NaN	NaN	NaN	NaN	NaN	NaN	NaN	NaN	NaN	NaN	NaN	NaN	NaN
0.347916666666666	NaN	NaN	NaN	NaN	NaN	NaN	NaN	NaN	NaN	NaN	NaN	NaN	NaN	NaN	NaN	NaN	NaN	NaN	NaN	NaN	NaN	NaN	NaN	NaN	NaN	NaN	NaN	NaN	NaN	NaN	NaN	NaN	NaN	NaN	NaN	NaN	NaN	NaN	NaN	NaN
0.349999999999999	NaN	NaN	NaN	NaN	NaN	NaN	NaN	NaN	NaN	NaN	NaN	NaN	NaN	NaN	NaN	NaN	NaN	NaN	NaN	NaN	NaN	NaN	NaN	NaN	NaN	NaN	NaN	NaN	NaN	NaN	NaN	NaN	NaN	NaN	NaN	NaN	NaN	NaN	NaN	NaN
0.352083333333333	NaN	NaN	NaN	NaN	NaN	NaN	NaN	NaN	NaN	NaN	NaN	NaN	NaN	NaN	NaN	NaN	NaN	NaN	NaN	NaN	NaN	NaN	NaN	NaN	NaN	NaN	NaN	NaN	NaN	NaN	NaN	NaN	NaN	NaN	NaN	NaN	NaN	NaN	NaN	NaN
0.354166666666666	NaN	NaN	NaN	NaN	NaN	NaN	NaN	NaN	NaN	NaN	NaN	NaN	NaN	NaN	NaN	NaN	NaN	NaN	NaN	NaN	NaN	NaN	NaN	NaN	NaN	NaN	NaN	NaN	NaN	NaN	NaN	NaN	NaN	NaN	NaN	NaN	NaN	NaN	NaN	NaN
0.356249999999999	NaN	NaN	NaN	NaN	NaN	NaN	NaN	NaN	NaN	NaN	NaN	NaN	NaN	NaN	NaN	NaN	NaN	NaN	NaN	NaN	NaN	NaN	NaN	NaN	NaN	NaN	NaN	NaN	NaN	NaN	NaN	NaN	NaN	NaN	NaN	NaN	NaN	NaN	NaN	NaN
0.358333333333333	NaN	NaN	NaN	NaN	NaN	NaN	NaN	NaN	NaN	NaN	NaN	NaN	NaN	NaN	NaN	NaN	NaN	NaN	NaN	NaN	NaN	NaN	NaN	NaN	NaN	NaN	NaN	NaN	NaN	NaN	NaN	NaN	NaN	NaN	NaN	NaN	NaN	NaN	NaN	NaN
0.360416666666666	NaN	NaN	NaN	NaN	NaN	NaN	NaN	NaN	NaN	NaN	NaN	NaN	NaN	NaN	NaN	NaN	NaN	NaN	NaN	NaN	NaN	NaN	NaN	NaN	NaN	NaN	NaN	NaN	NaN	NaN	NaN	NaN	NaN	NaN	NaN	NaN	NaN	NaN	NaN	NaN
0.362499999999999	NaN	NaN	NaN	NaN	NaN	NaN	NaN	NaN	NaN	NaN	NaN	NaN	NaN	NaN	NaN	NaN	NaN	NaN	NaN	NaN	NaN	NaN	NaN	NaN	NaN	NaN	NaN	NaN	NaN	NaN	NaN	NaN	NaN	NaN	NaN	NaN	NaN	NaN	NaN	NaN
0.364583333333333	NaN	NaN	NaN	NaN	NaN	NaN	NaN	NaN	NaN	NaN	NaN	NaN	NaN	NaN	NaN	NaN	NaN	NaN	NaN	NaN	NaN	NaN	NaN	NaN	NaN	NaN	NaN	NaN	NaN	NaN	NaN	NaN	NaN	NaN	NaN	NaN	NaN	NaN	NaN	NaN
0.366666666666666	NaN	NaN	NaN	NaN	NaN	NaN	NaN	NaN	NaN	NaN	NaN	NaN	NaN	NaN	NaN	NaN	NaN	NaN	NaN	NaN	NaN	NaN	NaN	NaN	NaN	NaN	NaN	NaN	NaN	NaN	NaN	NaN	NaN	NaN	NaN	NaN	NaN	NaN	NaN	NaN
0.368749999999999	NaN	NaN	NaN	NaN	NaN	NaN	NaN	NaN	NaN	NaN	NaN	NaN	NaN	NaN	NaN	NaN	NaN	NaN	NaN	NaN	NaN	NaN	NaN	NaN	NaN	NaN	NaN	NaN	NaN	NaN	NaN	NaN	NaN	NaN	NaN	NaN	NaN	NaN	NaN	NaN
0.370833333333333	NaN	NaN	NaN	NaN	NaN	NaN	NaN	NaN	NaN	NaN	NaN	NaN	NaN	NaN	NaN	NaN	NaN	NaN	NaN	NaN	NaN	NaN	NaN	NaN	NaN	NaN	NaN	NaN	NaN	NaN	NaN	NaN	NaN	NaN	NaN	NaN	NaN	NaN	NaN	NaN
0.372916666666666	NaN	NaN	NaN	NaN	NaN	NaN	NaN	NaN	NaN	NaN	NaN	NaN	NaN	NaN	NaN	NaN	NaN	NaN	NaN	NaN	NaN	NaN	NaN	NaN	NaN	NaN	NaN	NaN	NaN	NaN	NaN	NaN	NaN	NaN	NaN	NaN	NaN	NaN	NaN	NaN
0.374999999999999	NaN	NaN	NaN	NaN	NaN	NaN	NaN	NaN	NaN	NaN	NaN	NaN	NaN	NaN	NaN	NaN	NaN	NaN	NaN	NaN	NaN	NaN	NaN	NaN	NaN	NaN	NaN	NaN	NaN	NaN	NaN	NaN	NaN	NaN	NaN	NaN	NaN	NaN	NaN	NaN
0.377083333333333	NaN	NaN	NaN	NaN	NaN	NaN	NaN	NaN	NaN	NaN	NaN	NaN	NaN	NaN	NaN	NaN	NaN	NaN	NaN	NaN	NaN	NaN	NaN	NaN	NaN	NaN	NaN	NaN	NaN	NaN	NaN	NaN	NaN	NaN	NaN	NaN	NaN	NaN	NaN	NaN
0.379166666666666	NaN	NaN	NaN	NaN	NaN	NaN	NaN	NaN	NaN	NaN	NaN	NaN	NaN	NaN	NaN	NaN	NaN	NaN	NaN	NaN	NaN	NaN	NaN	NaN	NaN	NaN	NaN	NaN	NaN	NaN	NaN	NaN	NaN	NaN	NaN	NaN	NaN	NaN	NaN	NaN
0.381249999999999	NaN	NaN	NaN	NaN	NaN	NaN	NaN	NaN	NaN	NaN	NaN	NaN	NaN	NaN	NaN	NaN	NaN	NaN	NaN	NaN	NaN	NaN	NaN	NaN	NaN	NaN	NaN	NaN	NaN	NaN	NaN	NaN	NaN	NaN	NaN	NaN	NaN	NaN	NaN	NaN
0.383333333333333	NaN	NaN	NaN	NaN	NaN	NaN	NaN	NaN	NaN	NaN	NaN	NaN	NaN	NaN	NaN	NaN	NaN	NaN	NaN	NaN	NaN	NaN	NaN	NaN	NaN	NaN	NaN	NaN	NaN	NaN	NaN	NaN	NaN	NaN	NaN	NaN	NaN	NaN	NaN	NaN
0.385416666666666	NaN	NaN	NaN	NaN	NaN	NaN	NaN	NaN	NaN	NaN	NaN	NaN	NaN	NaN	NaN	NaN	NaN	NaN	NaN	NaN	NaN	NaN	NaN	NaN	NaN	NaN	NaN	NaN	NaN	NaN	NaN	NaN	NaN	NaN	NaN	NaN	NaN	NaN	NaN	NaN
0.387499999999999	NaN	NaN	NaN	NaN	NaN	NaN	NaN	NaN	NaN	NaN	NaN	NaN	NaN	NaN	NaN	NaN	NaN	NaN	NaN	NaN	NaN	NaN	NaN	NaN	NaN	NaN	NaN	NaN	NaN	NaN	NaN	NaN	NaN	NaN	NaN	NaN	NaN	NaN	NaN	NaN
0.389583333333333	NaN	NaN	NaN	NaN	NaN	NaN	NaN	NaN	NaN	NaN	NaN	NaN	NaN	NaN	NaN	NaN	NaN	NaN	NaN	NaN	NaN	NaN	NaN	NaN	NaN	NaN	NaN	NaN	NaN	NaN	NaN	NaN	NaN	NaN	NaN	NaN	NaN	NaN	NaN	NaN
0.391666666666666	NaN	NaN	NaN	NaN	NaN	NaN	NaN	NaN	NaN	NaN	NaN	NaN	NaN	NaN	NaN	NaN	NaN	NaN	NaN	NaN	NaN	NaN	NaN	NaN	NaN	NaN	NaN	NaN	NaN	NaN	NaN	NaN	NaN	NaN	NaN	NaN	NaN	NaN	NaN	NaN
0.393749999999999	NaN	NaN	NaN	NaN	NaN	NaN	NaN	NaN	NaN	NaN	NaN	NaN	NaN	NaN	NaN	NaN	NaN	NaN	NaN	NaN	NaN	NaN	NaN	NaN	NaN	NaN	NaN	NaN	NaN	NaN	NaN	NaN	NaN	NaN	NaN	NaN	NaN	NaN	NaN	NaN
0.395833333333333	NaN	NaN	NaN	NaN	NaN	NaN	NaN	NaN	NaN	NaN	NaN	NaN	NaN	NaN	NaN	NaN	NaN	NaN	NaN	NaN	NaN	NaN	NaN	NaN	NaN	NaN	NaN	NaN	NaN	NaN	NaN	NaN	NaN	NaN	NaN	NaN	NaN	NaN	NaN	NaN
0.397916666666666	NaN	NaN	NaN	NaN	NaN	NaN	NaN	NaN	NaN	NaN	NaN	NaN	NaN	NaN	NaN	NaN	NaN	NaN	NaN	NaN	NaN	NaN	NaN	NaN	NaN	NaN	NaN	NaN	NaN	NaN	NaN	NaN	NaN	NaN	NaN	NaN	NaN	NaN	NaN	NaN
0.399999999999999	NaN	NaN	NaN	NaN	NaN	NaN	NaN	NaN	NaN	NaN	NaN	NaN	NaN	NaN	NaN	NaN	NaN	NaN	NaN	NaN	NaN	NaN	NaN	NaN	NaN	NaN	NaN	NaN	NaN	NaN	NaN	NaN	NaN	NaN	NaN	NaN	NaN	NaN	NaN	NaN
0.402083333333333	NaN	NaN	NaN	NaN	NaN	NaN	NaN	NaN	NaN	NaN	NaN	NaN	NaN	NaN	NaN	NaN	NaN	NaN	NaN	NaN	NaN	NaN	NaN	NaN	NaN	NaN	NaN	NaN	NaN	NaN	NaN	NaN	NaN	NaN	NaN	NaN	NaN	NaN	NaN	NaN
0.404166666666666	NaN	NaN	NaN	NaN	NaN	NaN	NaN	NaN	NaN	NaN	NaN	NaN	NaN	NaN	NaN	NaN	NaN	NaN	NaN	NaN	NaN	NaN	NaN	NaN	NaN	NaN	NaN	NaN	NaN	NaN	NaN	NaN	NaN	NaN	NaN	NaN	NaN	NaN	NaN	NaN
0.406249999999999	NaN	NaN	NaN	NaN	NaN	NaN	NaN	NaN	NaN	NaN	NaN	NaN	NaN	NaN	NaN	NaN	NaN	NaN	NaN	NaN	NaN	NaN	NaN	NaN	NaN	NaN	NaN	NaN	NaN	NaN	NaN	NaN	NaN	NaN	NaN	NaN	NaN	NaN	NaN	NaN
0.408333333333332	NaN	NaN	NaN	NaN	NaN	NaN	NaN	NaN	NaN	NaN	NaN	NaN	NaN	NaN	NaN	NaN	NaN	NaN	NaN	NaN	NaN	NaN	NaN	NaN	NaN	NaN	NaN	NaN	NaN	NaN	NaN	NaN	NaN	NaN	NaN	NaN	NaN	NaN	NaN	NaN
0.410416666666666	NaN	NaN	NaN	NaN	NaN	NaN	NaN	NaN	NaN	NaN	NaN	NaN	NaN	NaN	NaN	NaN	NaN	NaN	NaN	NaN	NaN	NaN	NaN	NaN	NaN	NaN	NaN	NaN	NaN	NaN	NaN	NaN	NaN	NaN	NaN	NaN	NaN	NaN	NaN	NaN
0.412499999999999	NaN	NaN	NaN	NaN	NaN	NaN	NaN	NaN	NaN	NaN	NaN	NaN	NaN	NaN	NaN	NaN	NaN	NaN	NaN	NaN	NaN	NaN	NaN	NaN	NaN	NaN	NaN	NaN	NaN	NaN	NaN	NaN	NaN	NaN	NaN	NaN	NaN	NaN	NaN	NaN
0.414583333333332	NaN	NaN	NaN	NaN	NaN	NaN	NaN	NaN	NaN	NaN	NaN	NaN	NaN	NaN	NaN	NaN	NaN	NaN	NaN	NaN	NaN	NaN	NaN	NaN	NaN	NaN	NaN	NaN	NaN	NaN	NaN	NaN	NaN	NaN	NaN	NaN	NaN	NaN	NaN	NaN
0.416666666666666	NaN	NaN	NaN	NaN	NaN	NaN	NaN	NaN	NaN	NaN	NaN	NaN	NaN	NaN	NaN	NaN	NaN	NaN	NaN	NaN	NaN	NaN	NaN	NaN	NaN	NaN	NaN	NaN	NaN	NaN	NaN	NaN	NaN	NaN	NaN	NaN	NaN	NaN	NaN	NaN
0.418749999999999	NaN	NaN	NaN	NaN	NaN	NaN	NaN	NaN	NaN	NaN	NaN	NaN	NaN	NaN	NaN	NaN	NaN	NaN	NaN	NaN	NaN	NaN	NaN	NaN	NaN	NaN	NaN	NaN	NaN	NaN	NaN	NaN	NaN	NaN	NaN	NaN	NaN	NaN	NaN	NaN
0.420833333333332	NaN	NaN	NaN	NaN	NaN	NaN	NaN	NaN	NaN	NaN	NaN	NaN	NaN	NaN	NaN	NaN	NaN	NaN	NaN	NaN	NaN	NaN	NaN	NaN	NaN	NaN	NaN	NaN	NaN	NaN	NaN	NaN	NaN	NaN	NaN	NaN	NaN	NaN	NaN	NaN
0.422916666666666	NaN	NaN	NaN	NaN	NaN	NaN	NaN	NaN	NaN	NaN	NaN	NaN	NaN	NaN	NaN	NaN	NaN	NaN	NaN	NaN	NaN	NaN	NaN	NaN	NaN	NaN	NaN	NaN	NaN	NaN	NaN	NaN	NaN	NaN	NaN	NaN	NaN	NaN	NaN	NaN
0.424999999999999	NaN	NaN	NaN	NaN	NaN	NaN	NaN	NaN	NaN	NaN	NaN	NaN	NaN	NaN	NaN	NaN	NaN	NaN	NaN	NaN	NaN	NaN	NaN	NaN	NaN	NaN	NaN	NaN	NaN	NaN	NaN	NaN	NaN	NaN	NaN	NaN	NaN	NaN	NaN	NaN
0.427083333333332	NaN	NaN	NaN	NaN	NaN	NaN	NaN	NaN	NaN	NaN	NaN	NaN	NaN	NaN	NaN	NaN	NaN	NaN	NaN	NaN	NaN	NaN	NaN	NaN	NaN	NaN	NaN	NaN	NaN	NaN	NaN	NaN	NaN	NaN	NaN	NaN	NaN	NaN	NaN	NaN
0.429166666666666	NaN	NaN	NaN	NaN	NaN	NaN	NaN	NaN	NaN	NaN	NaN	NaN	NaN	NaN	NaN	NaN	NaN	NaN	NaN	NaN	NaN	NaN	NaN	NaN	NaN	NaN	NaN	NaN	NaN	NaN	NaN	NaN	NaN	NaN	NaN	NaN	NaN	NaN	NaN	NaN
0.431249999999999	NaN	NaN	NaN	NaN	NaN	NaN	NaN	NaN	NaN	NaN	NaN	NaN	NaN	NaN	NaN	NaN	NaN	NaN	NaN	NaN	NaN	NaN	NaN	NaN	NaN	NaN	NaN	NaN	NaN	NaN	NaN	NaN	NaN	NaN	NaN	NaN	NaN	NaN	NaN	NaN
0.433333333333332	NaN	NaN	NaN	NaN	NaN	NaN	NaN	NaN	NaN	NaN	NaN	NaN	NaN	NaN	NaN	NaN	NaN	NaN	NaN	NaN	NaN	NaN	NaN	NaN	NaN	NaN	NaN	NaN	NaN	NaN	NaN	NaN	NaN	NaN	NaN	NaN	NaN	NaN	NaN	NaN
0.435416666666666	NaN	NaN	NaN	NaN	NaN	NaN	NaN	NaN	NaN	NaN	NaN	NaN	NaN	NaN	NaN	NaN	NaN	NaN	NaN	NaN	NaN	NaN	NaN	NaN	NaN	NaN	NaN	NaN	NaN	NaN	NaN	NaN	NaN	NaN	NaN	NaN	NaN	NaN	NaN	NaN
0.437499999999999	NaN	NaN	NaN	NaN	NaN	NaN	NaN	NaN	NaN	NaN	NaN	NaN	NaN	NaN	NaN	NaN	NaN	NaN	NaN	NaN	NaN	NaN	NaN	NaN	NaN	NaN	NaN	NaN	NaN	NaN	NaN	NaN	NaN	NaN	NaN	NaN	NaN	NaN	NaN	NaN
0.439583333333332	NaN	NaN	NaN	NaN	NaN	NaN	NaN	NaN	NaN	NaN	NaN	NaN	NaN	NaN	NaN	NaN	NaN	NaN	NaN	NaN	NaN	NaN	NaN	NaN	NaN	NaN	NaN	NaN	NaN	NaN	NaN	NaN	NaN	NaN	NaN	NaN	NaN	NaN	NaN	NaN
0.441666666666666	NaN	NaN	NaN	NaN	NaN	NaN	NaN	NaN	NaN	NaN	NaN	NaN	NaN	NaN	NaN	NaN	NaN	NaN	NaN	NaN	NaN	NaN	NaN	NaN	NaN	NaN	NaN	NaN	NaN	NaN	NaN	NaN	NaN	NaN	NaN	NaN	NaN	NaN	NaN	NaN
0.443749999999999	NaN	NaN	NaN	NaN	NaN	NaN	NaN	NaN	NaN	NaN	NaN	NaN	NaN	NaN	NaN	NaN	NaN	NaN	NaN	NaN	NaN	NaN	NaN	NaN	NaN	NaN	NaN	NaN	NaN	NaN	NaN	NaN	NaN	NaN	NaN	NaN	NaN	NaN	NaN	NaN
0.445833333333332	NaN	NaN	NaN	NaN	NaN	NaN	NaN	NaN	NaN	NaN	NaN	NaN	NaN	NaN	NaN	NaN	NaN	NaN	NaN	NaN	NaN	NaN	NaN	NaN	NaN	NaN	NaN	NaN	NaN	NaN	NaN	NaN	NaN	NaN	NaN	NaN	NaN	NaN	NaN	NaN
0.447916666666666	NaN	NaN	NaN	NaN	NaN	NaN	NaN	NaN	NaN	NaN	NaN	NaN	NaN	NaN	NaN	NaN	NaN	NaN	NaN	NaN	NaN	NaN	NaN	NaN	NaN	NaN	NaN	NaN	NaN	NaN	NaN	NaN	NaN	NaN	NaN	NaN	NaN	NaN	NaN	NaN
0.449999999999999	NaN	NaN	NaN	NaN	NaN	NaN	NaN	NaN	NaN	NaN	NaN	NaN	NaN	NaN	NaN	NaN	NaN	NaN	NaN	NaN	NaN	NaN	NaN	NaN	NaN	NaN	NaN	NaN	NaN	NaN	NaN	NaN	NaN	NaN	NaN	NaN	NaN	NaN	NaN	NaN
0.452083333333332	NaN	NaN	NaN	NaN	NaN	NaN	NaN	NaN	NaN	NaN	NaN	NaN	NaN	NaN	NaN	NaN	NaN	NaN	NaN	NaN	NaN	NaN	NaN	NaN	NaN	NaN	NaN	NaN	NaN	NaN	NaN	NaN	NaN	NaN	NaN	NaN	NaN	NaN	NaN	NaN
0.454166666666666	NaN	NaN	NaN	NaN	NaN	NaN	NaN	NaN	NaN	NaN	NaN	NaN	NaN	NaN	NaN	NaN	NaN	NaN	NaN	NaN	NaN	NaN	NaN	NaN	NaN	NaN	NaN	NaN	NaN	NaN	NaN	NaN	NaN	NaN	NaN	NaN	NaN	NaN	NaN	NaN
0.456249999999999	NaN	NaN	NaN	NaN	NaN	NaN	NaN	NaN	NaN	NaN	NaN	NaN	NaN	NaN	NaN	NaN	NaN	NaN	NaN	NaN	NaN	NaN	NaN	NaN	NaN	NaN	NaN	NaN	NaN	NaN	NaN	NaN	NaN	NaN	NaN	NaN	NaN	NaN	NaN	NaN
0.458333333333332	NaN	NaN	NaN	NaN	NaN	NaN	NaN	NaN	NaN	NaN	NaN	NaN	NaN	NaN	NaN	NaN	NaN	NaN	NaN	NaN	NaN	NaN	NaN	NaN	NaN	NaN	NaN	NaN	NaN	NaN	NaN	NaN	NaN	NaN	NaN	NaN	NaN	NaN	NaN	NaN
0.460416666666666	NaN	NaN	NaN	NaN	NaN	NaN	NaN	NaN	NaN	NaN	NaN	NaN	NaN	NaN	NaN	NaN	NaN	NaN	NaN	NaN	NaN	NaN	NaN	NaN	NaN	NaN	NaN	NaN	NaN	NaN	NaN	NaN	NaN	NaN	NaN	NaN	NaN	NaN	NaN	NaN
0.462499999999999	NaN	NaN	NaN	NaN	NaN	NaN	NaN	NaN	NaN	NaN	NaN	NaN	NaN	NaN	NaN	NaN	NaN	NaN	NaN	NaN	NaN	NaN	NaN	NaN	NaN	NaN	NaN	NaN	NaN	NaN	NaN	NaN	NaN	NaN	NaN	NaN	NaN	NaN	NaN	NaN
0.464583333333332	NaN	NaN	NaN	NaN	NaN	NaN	NaN	NaN	NaN	NaN	NaN	NaN	NaN	NaN	NaN	NaN	NaN	NaN	NaN	NaN	NaN	NaN	NaN	NaN	NaN	NaN	NaN	NaN	NaN	NaN	NaN	NaN	NaN	NaN	NaN	NaN	NaN	NaN	NaN	NaN
0.466666666666666	NaN	NaN	NaN	NaN	NaN	NaN	NaN	NaN	NaN	NaN	NaN	NaN	NaN	NaN	NaN	NaN	NaN	NaN	NaN	NaN	NaN	NaN	NaN	NaN	NaN	NaN	NaN	NaN	NaN	NaN	NaN	NaN	NaN	NaN	NaN	NaN	NaN	NaN	NaN	NaN
0.468749999999999	NaN	NaN	NaN	NaN	NaN	NaN	NaN	NaN	NaN	NaN	NaN	NaN	NaN	NaN	NaN	NaN	NaN	NaN	NaN	NaN	NaN	NaN	NaN	NaN	NaN	NaN	NaN	NaN	NaN	NaN	NaN	NaN	NaN	NaN	NaN	NaN	NaN	NaN	NaN	NaN
0.470833333333332	NaN	NaN	NaN	NaN	NaN	NaN	NaN	NaN	NaN	NaN	NaN	NaN	NaN	NaN	NaN	NaN	NaN	NaN	NaN	NaN	NaN	NaN	NaN	NaN	NaN	NaN	NaN	NaN	NaN	NaN	NaN	NaN	NaN	NaN	NaN	NaN	NaN	NaN	NaN	NaN
0.472916666666666	NaN	NaN	NaN	NaN	NaN	NaN	NaN	NaN	NaN	NaN	NaN	NaN	NaN	NaN	NaN	NaN	NaN	NaN	NaN	NaN	NaN	NaN	NaN	NaN	NaN	NaN	NaN	NaN	NaN	NaN	NaN	NaN	NaN	NaN	NaN	NaN	NaN	NaN	NaN	NaN
0.474999999999999	NaN	NaN	NaN	NaN	NaN	NaN	NaN	NaN	NaN	NaN	NaN	NaN	NaN	NaN	NaN	NaN	NaN	NaN	NaN	NaN	NaN	NaN	NaN	NaN	NaN	NaN	NaN	NaN	NaN	NaN	NaN	NaN	NaN	NaN	NaN	NaN	NaN	NaN	NaN	NaN
0.477083333333332	NaN	NaN	NaN	NaN	NaN	NaN	NaN	NaN	NaN	NaN	NaN	NaN	NaN	NaN	NaN	NaN	NaN	NaN	NaN	NaN	NaN	NaN	NaN	NaN	NaN	NaN	NaN	NaN	NaN	NaN	NaN	NaN	NaN	NaN	NaN	NaN	NaN	NaN	NaN	NaN
0.479166666666666	NaN	NaN	NaN	NaN	NaN	NaN	NaN	NaN	NaN	NaN	NaN	NaN	NaN	NaN	NaN	NaN	NaN	NaN	NaN	NaN	NaN	NaN	NaN	NaN	NaN	NaN	NaN	NaN	NaN	NaN	NaN	NaN	NaN	NaN	NaN	NaN	NaN	NaN	NaN	NaN
0.481249999999999	NaN	NaN	NaN	NaN	NaN	NaN	NaN	NaN	NaN	NaN	NaN	NaN	NaN	NaN	NaN	NaN	NaN	NaN	NaN	NaN	NaN	NaN	NaN	NaN	NaN	NaN	NaN	NaN	NaN	NaN	NaN	NaN	NaN	NaN	NaN	NaN	NaN	NaN	NaN	NaN
0.483333333333332	NaN	NaN	NaN	NaN	NaN	NaN	NaN	NaN	NaN	NaN	NaN	NaN	NaN	NaN	NaN	NaN	NaN	NaN	NaN	NaN	NaN	NaN	NaN	NaN	NaN	NaN	NaN	NaN	NaN	NaN	NaN	NaN	NaN	NaN	NaN	NaN	NaN	NaN	NaN	NaN
0.485416666666666	NaN	NaN	NaN	NaN	NaN	NaN	NaN	NaN	NaN	NaN	NaN	NaN	NaN	NaN	NaN	NaN	NaN	NaN	NaN	NaN	NaN	NaN	NaN	NaN	NaN	NaN	NaN	NaN	NaN	NaN	NaN	NaN	NaN	NaN	NaN	NaN	NaN	NaN	NaN	NaN
0.487499999999999	NaN	NaN	NaN	NaN	NaN	NaN	NaN	NaN	NaN	NaN	NaN	NaN	NaN	NaN	NaN	NaN	NaN	NaN	NaN	NaN	NaN	NaN	NaN	NaN	NaN	NaN	NaN	NaN	NaN	NaN	NaN	NaN	NaN	NaN	NaN	NaN	NaN	NaN	NaN	NaN
0.489583333333332	NaN	NaN	NaN	NaN	NaN	NaN	NaN	NaN	NaN	NaN	NaN	NaN	NaN	NaN	NaN	NaN	NaN	NaN	NaN	NaN	NaN	NaN	NaN	NaN	NaN	NaN	NaN	NaN	NaN	NaN	NaN	NaN	NaN	NaN	NaN	NaN	NaN	NaN	NaN	NaN
0.491666666666666	NaN	NaN	NaN	NaN	NaN	NaN	NaN	NaN	NaN	NaN	NaN	NaN	NaN	NaN	NaN	NaN	NaN	NaN	NaN	NaN	NaN	NaN	NaN	NaN	NaN	NaN	NaN	NaN	NaN	NaN	NaN	NaN	NaN	NaN	NaN	NaN	NaN	NaN	NaN	NaN
0.493749999999999	NaN	NaN	NaN	NaN	NaN	NaN	NaN	NaN	NaN	NaN	NaN	NaN	NaN	NaN	NaN	NaN	NaN	NaN	NaN	NaN	NaN	NaN	NaN	NaN	NaN	NaN	NaN	NaN	NaN	NaN	NaN	NaN	NaN	NaN	NaN	NaN	NaN	NaN	NaN	NaN
0.495833333333332	NaN	NaN	NaN	NaN	NaN	NaN	NaN	NaN	NaN	NaN	NaN	NaN	NaN	NaN	NaN	NaN	NaN	NaN	NaN	NaN	NaN	NaN	NaN	NaN	NaN	NaN	NaN	NaN	NaN	NaN	NaN	NaN	NaN	NaN	NaN	NaN	NaN	NaN	NaN	NaN
0.497916666666666	NaN	NaN	NaN	NaN	NaN	NaN	NaN	NaN	NaN	NaN	NaN	NaN	NaN	NaN	NaN	NaN	NaN	NaN	NaN	NaN	NaN	NaN	NaN	NaN	NaN	NaN	NaN	NaN	NaN	NaN	NaN	NaN	NaN	NaN	NaN	NaN	NaN	NaN	NaN	NaN
0.499999999999999	NaN	NaN	NaN	NaN	NaN	NaN	NaN	NaN	NaN	NaN	NaN	NaN	NaN	NaN	NaN	NaN	NaN	NaN	NaN	NaN	NaN	NaN	NaN	NaN	NaN	NaN	NaN	NaN	NaN	NaN	NaN	NaN	NaN	NaN	NaN	NaN	NaN	NaN	NaN	NaN
0.502083333333332	29.7230014382926	NaN	NaN	-0.896815455191604	-6.02767997492095	NaN	NaN	-12.1556512033324	1.98392085737521	NaN	65.6411981236446	NaN	3.03524553301527	NaN	NaN	NaN	-28.9668617154879	-13.0549144698881	NaN	-4.17427970123619	3.07496183737394	-0.939729383764093	NaN	-8.63428052413171	22.4833647336127	-1.09596558741465	NaN	NaN	-1.13865610187964	-3.47667505721477	NaN	-8.6375793169235	NaN	30.198085990411	36.2878972269285	38.7086074866357	-2.04598253606272	11.2181891637787	6.54314865483307	3.44193953467152
0.504166666666666	29.7233684317257	NaN	NaN	-0.895020263035221	-6.50036861533916	NaN	NaN	-12.185809512865	1.86138275628681	NaN	65.8801859130691	NaN	5.6177916500582	NaN	NaN	NaN	-28.7287691019757	-13.1577716127452	NaN	-4.10100479912647	2.77188112074774	-0.939729383764093	NaN	-8.32286695391057	21.6747459252992	-0.375965587414653	NaN	NaN	-3.03438923320533	-3.47667505721477	NaN	-8.64727297560736	NaN	30.6095145618396	36.6000472520791	39.1203944704011	-1.82865342773599	11.0124748780643	6.43670508242718	3.13087792329018
0.506249999999999	29.7238861411477	NaN	NaN	-0.792163746819006	-6.60321009255525	NaN	NaN	-12.185809512865	1.75871569861817	NaN	65.9632198652722	NaN	5.61653504425803	NaN	NaN	NaN	-28.5392824639819	-13.3634858984595	NaN	-4.10100479912647	2.77188112074774	-1.35115795519265	NaN	-8.42858629062127	21.2393357977457	-1.09596558741465	NaN	NaN	-3.13652767255896	-3.6823893429291	NaN	-8.44319967813461	NaN	30.7123717046967	36.5982520790623	39.3261084427946	-1.81931921049463	11.0124748780643	6.43850025544397	3.13339113489058
0.508333333333332	29.7244777014044	NaN	NaN	-0.997158702388851	-6.39393692879886	NaN	NaN	-12.6000701998414	1.71566177120875	NaN	65.6553669846381	NaN	5.82097737164516	NaN	NaN	NaN	-28.4619896240789	-13.5692001841738	NaN	-4.20761883223217	2.87470301703094	-1.45401509804977	NaN	-8.63715274408718	21.7535580658791	-1.09596558741465	NaN	NaN	-2.72581968455665	-3.6823893429291	NaN	-8.1265882683514	NaN	30.918085990411	36.8039585318069	39.4289654289914	-1.82398631911529	11.2181891637787	6.23279380269932	2.721993268516
0.510416666666666	29.9310892712433	NaN	NaN	-0.79144566995642	-6.18825397436668	NaN	NaN	-12.5971979798859	1.71566177120875	NaN	69.5657276550069	NaN	5.82223397744533	NaN	NaN	NaN	-28.7875192234723	-13.7749144698881	NaN	-4.40561632228561	2.76649614852443	-1.65972938376409	NaN	-8.63715274408718	21.9576313633518	-0.890251301700332	NaN	NaN	-2.93045560169528	-3.6823893429291	NaN	-7.92089936109798	NaN	31.3295145618396	36.7011053054346	39.634679401385	-1.81931921049463	11.2181891637787	6.02529217693785	2.72450648011639
0.512499999999999	30.0369980887541	NaN	NaN	-0.893943147741384	-6.18825397436668	NaN	NaN	-12.7029173165966	1.71566177120875	NaN	67.6118039562459	NaN	5.61653504425803	NaN	NaN	NaN	-29.0016674830027	-13.9806287556023	NaN	-4.51223035539131	2.76649614852443	-1.86544366947841	NaN	-8.63715274408718	21.9818655100615	-0.787394158843213	NaN	NaN	-2.93153271698912	-3.6823893429291	NaN	-7.50952154659126	NaN	31.4323717046967	36.4936036796732	39.8407524127568	-2.02498054726962	11.4239034494929	5.81958572419328	2.7194800569156
0.514583333333332	30.4471693971179	NaN	NaN	-1.20287173482136	-6.18825397436668	NaN	NaN	-12.5044036329749	0.673980377818457	NaN	67.8171588896614	NaN	5.20136736048284	NaN	NaN	NaN	-28.7875192234723	-13.8777716127452	NaN	-4.107466440994	2.9775249133141	-1.86544366947841	NaN	-8.64146107402042	22.1875544173149	-0.581679873128974	NaN	NaN	-2.4179682127705	-3.6823893429291	NaN	-7.60105673175341	NaN	31.638085990411	36.49539885269	40.1493233713471	-2.03431476451098	11.3210463066358	5.92064377754875	2.7194800569156
0.516666666666665	29.3164606269094	NaN	NaN	-1.40858476725384	-6.19184418369092	NaN	NaN	-12.6043785297746	0.766032329654986	NaN	67.7133385143289	NaN	5.20388057208323	NaN	NaN	NaN	-28.7789048032766	-14.2892001841738	NaN	-4.60857510258998	3.06957686515063	-2.07115795519265	NaN	-8.64146107402042	23.0873047434647	-0.375965587414653	NaN	NaN	-1.49297764368702	-3.6823893429291	NaN	-7.39859904406138	NaN	31.8438002761253	36.4971940257068	40.0468254241285	-2.03431476451098	11.52676059235	5.71583491131254	2.92517899010283
0.518749999999999	29.0091463047425	NaN	NaN	-0.996440625526307	-5.98257101993445	NaN	NaN	-12.6058146397524	1.40988856847087	NaN	67.6097394821217	NaN	5.30673003867686	NaN	NaN	NaN	-28.2607629948422	-14.0834858984595	NaN	-4.30661757725891	3.06957686515063	-2.17401509804977	NaN	-8.6443332939759	22.5025502173174	-0.375965587414653	NaN	NaN	-1.80011103861054	-3.6823893429291	NaN	-7.19452574658861	NaN	31.8438002761253	36.8039585318069	40.1496824103252	-2.04131542744202	11.3210463066358	5.7203228438546	3.13339113489058
0.520833333333332	29.0059149539393	NaN	NaN	-0.893225070878798	-5.67045637896204	NaN	NaN	-12.7086617565076	2.35144055168961	NaN	67.6097040708302	NaN	5.10103110548964	NaN	NaN	NaN	-28.26507020494	-14.0834858984595	NaN	-4.52515363912632	3.07496183737394	-2.37972938376409	NaN	-8.85002752748641	22.9187748611662	-0.581679873128974	NaN	NaN	-1.28582845752942	-3.6823893429291	NaN	-6.78314793208188	NaN	31.9466574189824	36.7037980649598	39.9436093989535	-2.25164387283759	11.3210463066358	5.51282121809312	3.33029382747653
0.522916666666665	28.8979751190852	NaN	NaN	-0.997876779251396	-5.46477342452982	NaN	NaN	-12.7029173165966	1.74258663232541	NaN	67.6096785508789	NaN	4.68712002751458	NaN	NaN	NaN	-28.5647565437463	-14.2892001841738	NaN	-5.25449082539089	3.06957686515063	-2.58544366947841	NaN	-8.85002752748641	23.0167724854509	-0.170251301700332	NaN	NaN	-0.875838546389646	-3.6823893429291	NaN	-6.89245482483112	NaN	32.358085990411	36.8057537048237	40.1489643323689	-2.35447454122504	11.4239034494929	5.30531959233164	2.92140917270226
0.524999999999999	28.5985088513373	NaN	NaN	-0.894302186172636	-5.44861748257074	NaN	NaN	-12.9114837700626	1.94015296655685	NaN	67.6096617605987	NaN	4.68712002751458	NaN	NaN	NaN	-28.787663377916	-14.4949144698881	NaN	-5.26095246725842	3.07496183737394	-2.68830081233553	NaN	-9.06003009093014	23.1196169390776	-0.170251301700332	NaN	NaN	-1.07939734823436	-3.6823893429291	NaN	-6.47461457120181	NaN	32.7695145618396	36.8039585318069	40.5607513161344	-2.15581386738118	11.3210463066358	5.10320348562065	2.92392238430265
0.527083333333332	28.1425217838403	NaN	NaN	-1.40607149823487	-5.66148085565143	NaN	NaN	-12.9086115501071	2.14579675912329	NaN	67.6096525383211	NaN	4.68712002751458	NaN	NaN	NaN	-28.9917791368732	-14.7006287556023	NaN	-5.35729721445705	3.07496183737394	-2.89401509804977	NaN	-9.06146620090791	23.2159989535817	0.0354629840139069	NaN	NaN	-0.564755728721989	-3.6823893429291	NaN	-6.47299896142117	NaN	33.078085990411	37.0078698115347	40.8686041967684	-2.16048097600188	11.52676059235	5.10140831260386	2.92392238430265
0.529166666666665	27.5650195497388	NaN	NaN	-1.50964609131363	-5.66148085565143	NaN	NaN	-12.9086115501071	2.34605557946629	NaN	67.6096497223772	NaN	4.88904914330132	NaN	NaN	NaN	-29.1408411888658	-14.4949144698881	NaN	-5.57583327632438	3.26983568549371	-3.09972938376409	NaN	-9.0585939809524	23.6306079876498	-0.170251301700332	NaN	NaN	-0.771186838017006	-3.47667505721477	NaN	-6.68676591757781	NaN	33.2838002761253	37.0078698115347	39.3257494038165	-2.16514808462257	11.7324748780643	5.10140831260386	3.12710810588957
0.531249999999999	26.3276838840633	NaN	NaN	-0.996081587095014	-5.66507106497567	NaN	NaN	-12.9114837700626	2.24861865540645	NaN	67.5668612161193	NaN	5.09223486488824	NaN	NaN	NaN	-29.1985869021416	-14.7006287556023	NaN	-5.58552573912563	3.68650824284986	-2.89401509804977	NaN	-9.0585939809524	23.8395281144644	-0.170251301700332	NaN	NaN	-0.565473805584534	-3.27096077150045	NaN	-6.4810770103244	NaN	33.3866574189824	37.2135762642794	41.074318169162	-2.17681585617428	11.9381891637787	5.10320348562069	3.12710810588957
0.533333333333332	25.2012835815922	NaN	NaN	-1.00110812513295	-6.08764076936006	NaN	NaN	-14.1456491711255	2.12921859601202	NaN	67.4648270858121	NaN	4.88402272010053	NaN	NaN	NaN	-28.7875192234723	-14.8034858984595	NaN	-4.9990733873093	3.78394516690971	-2.89401509804977	NaN	-8.85002752748641	23.9423725680911	-0.170251301700332	NaN	NaN	-0.152611586994499	-3.47667505721477	NaN	-6.27861932263226	NaN	33.5923717046967	37.0051770520095	41.0741386496729	-2.17681585617428	11.9381891637787	5.10140831260386	3.13087792329018
0.535416666666665	25.8275073428256	NaN	NaN	-0.99967197140782	-6.9442152453639	-7.88346357420858	NaN	-11.1630827852235	1.99302497461733	NaN	67.3430444141551	NaN	2.74428961443708	NaN	NaN	NaN	-28.5224217744485	-13.0549144698881	NaN	-3.90994759107893	2.71239271427109	-1.14544366947841	NaN	-8.50414731779942	23.4278100335291	-1.09596558741465	NaN	NaN	-1.95331869764107	-3.6823893429291	NaN	-10.1064826437487	NaN	33.078085990411	39.5854835764014	38.9146804980074	-2.19781784496737	11.0124748780643	4.58355183470864	2.10238325735368
0.537499999999999	27.2051996175391	NaN	NaN	-0.273931742993705	-7.62803465539186	-8.19203500277994	NaN	-11.2659299019787	1.86458193755594	NaN	67.2410102838479	NaN	4.59934983052332	NaN	NaN	NaN	-28.2921051107365	-13.3634858984595	NaN	-3.32349523926257	1.64084026163252	-1.14544366947841	NaN	-8.83710253768676	22.4721938979138	-1.09596558741465	NaN	NaN	-3.75402580828767	-3.78524648578622	NaN	-10.2927842336344	NaN	33.3866574189824	39.6901319757905	39.3268265207509	-2.16048097600188	10.80676059235	4.0665929433219	1.68721557357853
0.539583333333332	28.5828918922526	NaN	NaN	-0.99428639493859	-7.93655908704014	-8.19203500277994	NaN	-11.2630576820233	1.76843363116136	NaN	67.19822177759	NaN	4.39113768573565	NaN	NaN	NaN	-28.1296533939747	-13.2606287556023	NaN	-3.32349523926257	2.05212784676535	-1.45401509804977	NaN	-9.04566899115274	21.9576313633518	-0.890251301700332	NaN	NaN	-3.65081025364017	-3.88810362864333	NaN	-9.88625324846947	NaN	33.5923717046967	39.6901319757905	39.223610495576	-2.15581386738118	11.0124748780643	4.06838811633869	1.4827732461914
0.541666666666665	29.209115653486	NaN	NaN	-0.787855285643654	-7.94014929636438	-8.19203500277994	NaN	-11.4716241354892	1.72912420176706	NaN	67.8162612922161	NaN	4.39239429153587	NaN	NaN	NaN	-28.0681507858012	-13.3634858984595	NaN	-3.75466437206935	2.16033471527187	-1.65972938376409	NaN	-9.15426054781892	22.4734692412659	-1.09596558741465	NaN	NaN	-3.44581529807024	-3.78524648578622	NaN	-9.67410190209358	NaN	34.0038002761253	39.6901319757905	39.223610495576	-2.06231741623512	11.2181891637787	3.86268166359404	1.17673805801093
0.543749999999999	29.0044787980268	NaN	NaN	-0.685357807858691	-7.94373950568863	-8.39774928849426	NaN	-11.6744461490443	1.65373459064041	NaN	70.7982162944778	NaN	4.59934983052332	NaN	NaN	NaN	-28.0681507858012	-13.3634858984595	NaN	-4.60991791367432	2.1495647708252	-1.86544366947841	NaN	-9.04854121110821	22.4734692412659	-1.09596558741465	NaN	NaN	-3.44402010591386	-3.99096077150045	NaN	-9.78017757528154	NaN	34.3123717046967	39.5872787494182	39.3264674817727	-2.05765030761442	11.2181891637787	3.86088649057721	1.28210073620492
0.545833333333332	29.7259138573169	NaN	NaN	-0.684998769427439	-8.04299077358044	-8.39774928849426	NaN	-11.780165485755	1.72912420176706	NaN	68.537157793039	NaN	4.70219929711691	NaN	NaN	NaN	-27.9653838661338	-13.7749144698881	NaN	-5.23187507885467	2.1495647708252	-1.86544366947841	NaN	-9.15138832786345	22.6904674169838	-0.890251301700332	NaN	NaN	-3.4447381827764	-4.19667505721478	NaN	-9.57771988758949	NaN	34.518085990411	39.4826303500291	39.1207535093792	-2.16514808462257	11.4239034494929	3.65338486481585	1.38118038539798
0.547916666666665	30.1373418021041	NaN	NaN	-0.993927356507338	-7.6316248647161	-8.60346357420858	NaN	-11.9901680491986	0.663210433371787	NaN	68.5359011566155	NaN	4.49650036392968	NaN	NaN	NaN	-27.7598500267992	-13.5692001841738	NaN	-5.43748785698699	2.25238666710839	-2.07115795519265	NaN	-9.15426054781892	22.9171592513855	-0.890251301700332	NaN	NaN	-3.13616863412771	-4.19667505721478	NaN	-9.7753307459396	NaN	34.7238002761253	39.5854835764014	39.223610495576	-2.26797875301003	11.3210463066358	3.75623809118812	1.48528645779179
0.549999999999999	29.0075306293409	NaN	NaN	-0.788932400937492	-7.42953211960812	-8.60346357420858	NaN	-11.9901680491986	1.20155228979276	NaN	68.515792886588	NaN	4.60186304212371	NaN	NaN	NaN	-27.7598500267992	-13.8777716127452	NaN	-6.17974832698656	2.13879482637853	-1.96830081233553	NaN	-8.84428308757543	23.616067499624	-0.787394158843213	NaN	NaN	-2.3133165043979	-4.19667505721478	NaN	-9.36556854121351	NaN	35.0323717046967	39.6883368027737	39.223610495576	-2.26797875301003	11.3210463066358	3.65069210529063	1.69098539097914
0.552083333333332	28.07984303919	NaN	NaN	-0.791086631525168	-7.31951022374362	-8.39774928849426	NaN	-11.7844738156882	1.72912420176706	NaN	68.464234265606	NaN	3.98225303096139	NaN	NaN	NaN	-27.5457017672689	-13.7749144698881	NaN	-5.450411140722	2.55546738373464	-2.17401509804977	NaN	-8.33579194371022	23.23700188073	-0.581679873128974	NaN	NaN	-2.72653776141919	-4.4023893429291	NaN	-9.16634207308268	NaN	35.0323717046967	39.8940432555184	39.634679401385	-2.06231741623512	11.3210463066358	3.65697521084943	1.89919753576684
0.554166666666665	27.875744742198	NaN	NaN	-0.790368554662582	-6.90814431487929	-8.39774928849426	NaN	-12.1987345026646	2.25669611374144	NaN	68.3938160722433	NaN	3.98476624256178	NaN	NaN	NaN	-27.7512356066035	-13.9806287556023	NaN	-3.80873973659673	2.55546738373464	-2.17401509804977	NaN	-7.61873434637903	23.2386174905107	-0.581679873128974	NaN	NaN	-2.31511169655429	-4.4023893429291	NaN	-9.1631108535214	NaN	35.4438002761253	40.1033400542966	39.4286063900133	-2.16748163893288	11.52676059235	3.55053163844355	2.20146290654674
0.556249999999999	22.8099616323927	NaN	NaN	-1.20430788854645	-6.69528094179856	-8.39774928849426	NaN	-11.9930402691541	1.75874154899539	NaN	68.3171290850735	NaN	3.87814695856758	NaN	NaN	NaN	-28.2607629948422	-14.0834858984595	NaN	-2.88025141406725	2.75572620407776	-2.37972938376409	NaN	-6.17313027189467	23.8476061633676	-0.375965587414653	NaN	NaN	-2.41725013590792	-4.60810362864333	NaN	-8.85457749264141	NaN	35.6495145618396	40.2043981076521	39.6343203624069	-2.37781008432849	11.52676059235	3.3448251856989	1.68847217937875
0.558333333333332	13.6990554150028	NaN	NaN	-0.482876121307731	-6.37239567285342	-8.19203500277994	NaN	-12.2016067226201	2.15387421745828	NaN	68.2467640826705	NaN	3.77404088617377	NaN	NaN	NaN	-28.2612588198284	-14.0834858984595	NaN	-0.714855601809777	2.76649614852443	-2.58544366947841	NaN	-4.72896230738806	23.6419172561143	-0.375965587414653	NaN	NaN	-2.41617302061408	-4.60810362864333	NaN	-8.85296188286077	NaN	35.7523717046967	40.2043981076521	39.634679401385	-2.38947785588023	11.7324748780643	3.34841553173248	1.27958752460456
0.560416666666665	8.63843649208316	NaN	NaN	-1.40535342137232	-6.57987373194769	-8.19203500277994	NaN	-12.1987345026646	2.15387421745828	NaN	68.1953118436079	NaN	3.98225303096139	NaN	NaN	NaN	-28.2627118026142	-13.8777716127452	NaN	1.26108153698403	2.55546738373464	-2.58544366947841	NaN	-3.270433243104	23.739914880399	-0.375965587414653	NaN	NaN	-1.7990339233167	-4.4023893429291	NaN	-8.84973066329947	NaN	36.1638002761253	40.2026029346353	39.8396752958224	-2.59980630127588	11.7324748780643	3.34841553173248	1.48528645779179
0.562499999999999	8.37612630892769	NaN	NaN	-1.50820993758854	-6.36880546352917	-8.39774928849426	NaN	-11.9930402691541	2.66529121276256	NaN	68.1753631464596	NaN	3.77278428037355	NaN	NaN	NaN	-28.26507020494	-13.9806287556023	NaN	2.20895478511605	2.54738992539964	-2.79115795519265	NaN	-2.33044809252939	24.3537503825979	-0.581679873128974	NaN	NaN	-1.79975200017925	-4.4023893429291	NaN	-8.85457749264141	NaN	36.1638002761253	40.4101045603967	39.9428913209973	-2.60447340989658	11.3210463066358	3.35021070474931	1.48402985199157
0.564583333333332	8.22790046271803	NaN	NaN	-1.40535342137232	-6.47164694074526	-8.60346357420858	NaN	-11.9959124891096	2.86824251921736	NaN	70.7725469278009	NaN	3.67119141958013	NaN	NaN	NaN	-28.4792184644704	-14.0834858984595	NaN	2.63956526698327	2.96136999664412	-2.68830081233553	NaN	-2.00898175246397	24.4565948362245	-0.170251301700332	NaN	NaN	-1.49046437466805	-4.4023893429291	NaN	-8.6521198049493	NaN	36.2666574189824	40.6158110131413	39.9425322820192	-2.60914051851723	11.3210463066358	3.35021070474931	1.68847217937875
0.566666666666665	8.14080058334093	NaN	NaN	-1.41253418999794	-7.02159356358868	-9.83774928849425	NaN	-13.8442883707486	3.37427454229832	NaN	73.3697307091422	NaN	3.66993481377996	NaN	NaN	NaN	-28.4792184644704	-14.2892001841738	NaN	1.7369235119239	3.26714319938208	-2.68830081233553	NaN	-1.99462065268658	24.6590525239166	-0.170251301700332	NaN	NaN	-1.07832023294052	-4.4023893429291	NaN	-8.45289333681847	NaN	36.4723717046967	40.6158110131413	40.0452097487269	-2.60914051851723	11.3210463066358	3.34841553173248	1.89668432416645
0.568749999999999	8.061868300683	-16.3047416212876	NaN	-0.177537918540556	-7.87787650154391	-7.88346357420858	NaN	-10.0389450508045	1.73450917399041	NaN	71.8763336864962	NaN	2.34545780606448	NaN	NaN	NaN	-28.3333564805326	-12.5406287556023	NaN	1.52196239496762	2.39841071241224	-0.939729383764093	NaN	-2.46002849721965	24.2738180900691	-0.890251301700332	NaN	NaN	-3.0842915779805	-4.4023893429291	NaN	-11.9689920774935	NaN	35.958085990411	42.5996426689926	37.6807557026241	-1.91032782859802	11.3210463066358	3.03357274705672	0.761570374235657
0.570833333333332	7.93814524463096	-16.6936701927162	NaN	-0.684998769427439	-8.32279353063478	-8.39774928849426	NaN	-10.2475115042705	1.75051505352662	NaN	69.1028388803517	NaN	3.79163336737653	NaN	NaN	NaN	-28.0124601158696	-12.6434858984595	NaN	1.35724525986487	1.53263339312596	-0.734015098049772	NaN	-2.78723927719592	23.5624587526937	-1.09596558741465	NaN	NaN	-5.0904424422361	-4.19667505721478	NaN	-12.2629849503478	NaN	36.1638002761253	42.9940014308223	37.7845102862661	-2.18381651910528	11.0124748780643	2.41465821580599	0.450508762854402
0.572916666666665	7.71667304507145	-16.8704559070019	NaN	-1.40499438294103	-8.32279353063478	-8.60346357420858	NaN	-10.2446392843151	1.78867219139314	NaN	67.609290683399	NaN	3.68752729498271	NaN	NaN	NaN	-27.6915637512066	-12.6434858984595	NaN	1.23779528635308	1.53801836534932	-0.734015098049772	NaN	-3.198627744217	23.1772243188462	-1.09596558741465	NaN	NaN	-4.88508844823492	-4.4023893429291	NaN	-12.2597537307865	NaN	36.2666574189824	42.9913086712971	37.9902242586597	-2.08565295933852	11.0124748780643	2.41465821580599	0.450508762854402
0.574999999999999	7.09773593300001	-16.5618844784305	NaN	-1.40499438294103	-8.52488627574276	-8.7063207170657	NaN	-10.453205737781	1.84136979944111	NaN	67.6089316444209	NaN	3.47931515019497	NaN	NaN	NaN	-27.5457017672689	-12.8492001841738	NaN	1.15863565416972	1.64084026163252	-0.734015098049772	NaN	-3.41150252761611	23.7910598210451	-1.09596558741465	NaN	NaN	-4.68009349266495	-4.60810362864333	NaN	-12.2549069014446	NaN	36.4723717046967	42.9922062578055	37.9902242586597	-2.08565295933852	11.2181891637787	2.41824856183961	0.244809829667092
0.577083333333332	7.61453413683096	-16.3561701927162	NaN	-1.40571245980362	-8.528476485067	-9.11774928849426	NaN	-10.4503335178255	1.94553793878017	NaN	70.6955388277701	NaN	3.48434157339576	NaN	NaN	NaN	-27.7598500267992	-12.8492001841738	NaN	1.11478954305222	1.4298114968428	-1.14544366947841	NaN	-3.20868051406114	23.8939042746717	-1.30167987312897	NaN	NaN	-4.67901637737111	-4.71096077150045	NaN	-12.0492179941912	NaN	36.678085990411	42.7864998050608	37.9902242586597	-2.28664718749274	11.2181891637787	2.41465821580599	0.450508762854402
0.579166666666665	7.61453413683096	-15.8418844784305	NaN	-1.19928135050856	-8.32279353063478	-8.91203500277993	NaN	-10.3474864010703	1.94553793878017	NaN	68.8441130762278	NaN	3.69004050658311	NaN	NaN	NaN	-27.7512356066035	-13.0549144698881	NaN	1.10128013273806	1.64084026163252	-1.14544366947841	NaN	-3.21011662403892	24.3052820891785	-1.30167987312897	NaN	NaN	-4.57795505331132	-4.71096077150045	NaN	-11.7439158528725	NaN	36.8838002761253	42.9922062578055	37.9902242586597	-2.18381651910528	11.2181891637787	2.41465821580599	0.239783406466304
0.581249999999999	7.61543173427627	-15.6361701927162	NaN	-1.50785089915725	-8.11711057620259	-8.80917785992282	NaN	-10.3474864010703	0.995908497226319	NaN	69.0492884901542	NaN	3.69004050658311	NaN	NaN	NaN	-27.7426211864078	-13.0549144698881	NaN	1.18470159620172	1.8410990819756	-1.24830081233553	NaN	-3.00729461048387	24.6170466696198	-1.50739415884321	NaN	NaN	-3.96009787915136	-4.91667505721477	NaN	-11.5317645064965	NaN	36.8838002761253	42.7864998050608	38.1959382310533	-2.29131429611343	11.3210463066358	2.41286304278916	0.447995551254007
0.583333333333332	7.71864775945116	-15.6361701927162	NaN	-1.60998933851088	-7.60290319012216	-8.60346357420858	NaN	-10.4503335178255	1.42604348514086	NaN	69.4251439407778	NaN	3.69129711238329	NaN	NaN	NaN	-27.7512356066035	-13.2606287556023	NaN	0.477980156473418	1.83571410975224	-1.24830081233553	NaN	-3.41724696752709	25.021962045004	-1.30167987312897	NaN	NaN	-3.24010226563777	-4.60810362864333	NaN	-11.229693584739	NaN	36.9866574189824	43.0968546571946	38.1962972700314	-2.08565295933852	11.52676059235	2.41106786977237	0.450508762854402
0.585416666666665	7.82186378462605	-15.8418844784305	NaN	-1.91855888715961	-7.39003981704148	-8.80917785992282	NaN	-10.2475115042705	2.2755435165231	NaN	69.9810599935633	NaN	3.27989924600863	NaN	NaN	NaN	-27.3358607178364	-13.3634858984595	NaN	0.898898175539384	1.83571410975224	-1.45401509804977	NaN	-3.72722442777058	24.4372075188568	-1.30167987312897	NaN	NaN	-3.75330773142509	-4.60810362864333	NaN	-11.0256202872663	NaN	37.1923717046967	43.3025611099392	38.4016522034469	-2.09498717657992	11.52676059235	2.41735097533121	0.762826980035875
0.587499999999999	7.82150474564793	-16.1504559070019	NaN	-1.91927696402215	-7.08151538539329	-8.7063207170657	NaN	-10.04181727076	2.89247489422234	NaN	70.6571506620498	NaN	3.17579317361482	NaN	NaN	NaN	-27.5370873470731	-13.3634858984595	NaN	0.677131292738209	1.82763665141725	-1.45401509804977	NaN	-4.03145744810309	25.0478118014943	-1.09596558741465	NaN	NaN	-3.4447381827764	-4.60810362864333	NaN	-10.6142424727595	NaN	37.1923717046967	43.1004450032282	38.1959382310533	-2.30064851335483	11.52676059235	2.41465821580599	0.962242884222219
0.589583333333332	7.10240343971568	-16.3208178117638	NaN	0.238914684362285	-7.08510559471753	-9.32346357420858	NaN	-10.04181727076	2.17810659246326	NaN	71.3935299597767	NaN	2.9650678172268	NaN	NaN	NaN	-28.0380003151161	-13.3634858984595	NaN	-0.264280313526201	2.02251049953702	-1.86544366947841	NaN	-4.03432966805856	25.1490406453404	-1.09596558741465	NaN	NaN	-3.03510731006788	-4.50524648578622	NaN	-10.6174736923208	NaN	37.1923717046967	43.3025611099392	38.1955791920752	-2.20015139927768	11.52676059235	2.41286304278916	0.65620769604167
0.591666666666665	6.4847229640677	-16.4511797165257	NaN	-2.12355384272953	-7.07253986208271	-9.32346357420858	NaN	-10.2475115042705	2.17002913412827	NaN	72.1303119002832	NaN	3.17076675041403	NaN	NaN	NaN	-27.993193329411	-13.3634858984595	NaN	0.140483600871071	2.02789547176033	-2.07115795519265	NaN	-4.13861289479153	25.3595763819356	-1.09596558741465	NaN	NaN	-3.0333121179115	-4.50524648578622	NaN	-10.4085535655062	NaN	37.6038002761253	43.3007659369224	38.5041501506656	-2.31231628490653	11.7324748780643	2.31360016245047	0.55587144104843
0.593749999999999	6.89417619447524	-16.6647416212876	NaN	-2.63604123165423	-6.87044711697473	-9.32346357420858	NaN	-10.04181727076	1.97246279989682	NaN	72.8076104971088	NaN	3.17076675041403	NaN	NaN	NaN	-27.8946179608598	-13.5692001841738	NaN	0.134021959003544	2.02251049953702	-1.96830081233553	NaN	-3.9329186612811	25.0478118014943	-1.09596558741465	NaN	NaN	-2.72402449240022	-4.50524648578622	NaN	-10.6142424727595	NaN	37.6038002761253	43.1979127105501	38.7093255645919	-2.20948561651907	11.9381891637787	2.31180498943369	0.759057162635263
0.595833333333332	6.89489427243148	-17.2818844784305	NaN	-2.43032819922176	-6.87044711697473	-9.32346357420858	NaN	-10.2518198342038	2.47580233686615	NaN	73.3655397637927	NaN	2.96255460562641	NaN	NaN	NaN	-27.7960425923086	-13.5692001841738	NaN	-0.0651291772613286	2.23353926432669	-2.07115795519265	NaN	-4.13861289479153	25.5588028500664	-1.30167987312897	NaN	NaN	-2.72402449240022	-4.50524648578622	NaN	-10.5113980191328	NaN	37.7066574189824	43.3007659369224	38.9150395369856	-2.21881983376043	11.2181891637787	2.10789370970591	0.964756095822613
0.597916666666665	5.55577873749342	-17.3847416212876	NaN	-2.12175865057311	-6.87403732629898	-9.32346357420858	NaN	-10.4575140677142	2.47849482297782	NaN	73.7442137138742	NaN	2.75936888403945	NaN	NaN	NaN	-27.7512356066035	-13.7749144698881	NaN	-0.0812832819301047	2.54200495317633	-2.07115795519265	NaN	-3.93579088123657	25.565265289189	-1.09596558741465	NaN	NaN	-2.31188035067277	-4.50524648578622	NaN	-10.3057091118795	NaN	38.118085990411	43.3007659369224	38.9143214590293	-2.22582049669147	11.2181891637787	2.10789370970591	0.967269307423007
0.599999999999999	5.45399886823106	-17.082912352995	NaN	-2.33824283594396	-7.3221970244554	-9.11774928849426	NaN	-13.3329250069278	1.86257945583999	NaN	73.8837463608926	NaN	2.75434246083866	NaN	NaN	NaN	-28.26507020494	-13.5692001841738	NaN	-0.389702449128622	2.74764874574277	-2.17401509804977	NaN	-3.72722442777058	25.979874323257	-1.30167987312897	NaN	NaN	-3.24484775050516	-4.71096077150045	NaN	-10.3089403314408	NaN	38.3238002761253	43.5046772166502	38.7082484476576	-2.23048760531217	11.2181891637787	2.31180498943369	0.964756095822613
0.602083333333332	7.0488969470521	-16.3912921439358	NaN	-0.691820499621758	-8.2050958065737	-8.86060643135142	NaN	-10.9710315965016	0.718736631155411	NaN	72.8168227370574	NaN	1.84503313689837	NaN	NaN	NaN	-28.1526688865539	-11.9234858984595	NaN	-0.494876392604347	1.77370692594538	-0.425443669478413	NaN	-3.20580829410567	25.5702898489798	-2.02167987312897	NaN	NaN	-4.97791182268674	-4.71096077150045	NaN	-13.6995760815601	NaN	37.6038002761253	44.1866028041428	36.5502264519046	-1.73266914354713	11.2181891637787	1.8976993244192	-0.269437503301119
0.604166666666665	8.64346303777696	-15.6306823878382	NaN	-2.22210189777036	-8.84238623070153	-8.7063207170657	NaN	-8.60913818607532	0.10282126401758	NaN	70.8352956457147	NaN	3.29372190981082	NaN	NaN	NaN	-27.9053859861045	-12.1292001841738	NaN	-0.557077246911995	0.8021101746969	-0.219729383764093	NaN	-3.198627744217	24.8096329681792	-2.02167987312897	NaN	NaN	-5.91114034137827	-4.50524648578622	NaN	-13.9149586474974	NaN	37.8095145618396	45.1982492873134	36.5502264519046	-1.70233293751268	11.0124748780643	1.37625250049045	-0.685861792876526
0.606249999999999	8.64346303777696	-15.1218844784305	NaN	-2.63280988577272	-9.04627408047164	-8.91203500277993	NaN	-8.60626596611985	1.74797160454872	NaN	69.7680307571083	NaN	3.29120869821042	NaN	NaN	NaN	-27.658103085655	-12.3349144698881	NaN	-0.572699480724759	0.807495146920255	-0.425443669478413	NaN	-3.198627744217	24.400048493902	-2.22739415884321	NaN	NaN	-5.80971997888715	-4.71096077150045	NaN	-13.9084962083748	NaN	37.8095145618396	45.8801748748059	36.5505854908827	-1.70233293751264	11.0124748780643	1.58554929926863	-0.683348581276173
0.608333333333332	8.54024701260206	-14.9161701927162	NaN	-2.42709685334024	-8.8370009167152	-9.11774928849426	NaN	-8.81196019963037	1.75470281982789	NaN	70.0760631572315	NaN	3.08299655342276	NaN	NaN	NaN	-27.5457017672689	-12.3349144698881	NaN	-0.242262541169234	0.81288011914357	-0.631157955192652	NaN	-3.20006385419473	24.8114263084087	-2.12453701598609	NaN	NaN	-5.60472502331722	-4.91667505721477	NaN	-13.6995760815601	NaN	37.9123717046967	46.0858813275505	36.4477285046859	-1.70233293751264	11.0124748780643	1.3816380195409	-0.680835369675779
0.610416666666665	8.64274495982071	-14.9161701927162	NaN	-2.42709685334024	-8.63131796228306	-9.11774928849426	NaN	-8.81196019963037	1.7102767989854	NaN	70.4200753685174	NaN	3.08550976502315	NaN	NaN	NaN	-27.7598500267992	-12.4377716127452	NaN	0.363591757830968	0.804802660808577	-0.734015098049772	NaN	-2.99436962068421	24.8114263084087	-2.33025130170033	NaN	NaN	-5.39829391402216	-4.91667505721477	NaN	-13.39104272068	NaN	38.118085990411	45.8783797017891	36.3448715184891	-1.91032782859802	11.0124748780643	1.37804767350724	-0.477649648088823
0.612499999999998	8.12917810679302	-14.6075987641447	NaN	-2.42601973804637	-8.32279353063478	-9.11774928849426	NaN	-8.81770463954135	1.75604906288375	NaN	70.7516935843175	NaN	3.08299655342276	NaN	NaN	NaN	-27.7598500267992	-12.6434858984595	NaN	0.693285397406985	0.90493207098014	-0.939729383764093	NaN	-2.79154760712917	25.0171152156621	-2.22739415884321	NaN	NaN	-5.39973006774729	-4.91667505721477	NaN	-13.188585032988	NaN	38.3238002761253	46.1887345539228	36.2420145322924	-2.11832271968336	11.0124748780643	1.58554929926863	-0.478906253888999
0.614583333333332	8.13007570423832	-14.1961701927162	NaN	-2.63173277047888	-8.12429099485104	-9.11774928849426	NaN	-9.02770720298499	0.500646418592028	NaN	70.9001756832293	NaN	3.08550976502315	NaN	NaN	NaN	-27.7512356066035	-12.8492001841738	NaN	0.185715093943554	1.31621965611289	-0.939729383764093	NaN	-2.68870049037393	24.8130419181893	-2.12453701598609	NaN	NaN	-4.88401133294108	-4.91667505721477	NaN	-13.1805069840848	NaN	38.5295145618396	45.9830281011782	36.5505854908827	-2.11365561106266	11.0124748780643	1.58734447228546	-0.271950714901513
0.616666666666665	7.92490029031188	-14.1961701927162	NaN	-2.63173277047888	-7.81576656320289	-8.91203500277993	NaN	-8.92773230618527	0.917318975948137	NaN	70.9001756832293	NaN	3.08802297662355	NaN	NaN	NaN	-27.5457017672689	-12.8492001841738	NaN	0.381635409274745	1.62199285885085	-0.939729383764093	NaN	-2.48013403690803	25.3224173569808	-2.22739415884321	NaN	NaN	-4.37044682872251	-4.71096077150045	NaN	-13.1853538134267	NaN	38.6323717046967	46.3962361796843	36.9620134356699	-1.91266138290837	11.2181891637787	1.47910572686275	-0.274463926501908
0.618749999999998	7.40953824239358	-14.4018844784305	NaN	-2.83816387977394	-7.80858614455439	-9.11774928849426	NaN	-8.9248600862298	1.65591965271223	NaN	70.9001756832293	NaN	2.98517351002991	NaN	NaN	NaN	-27.5629306076603	-12.6434858984595	NaN	0.176022631142346	1.41634906628446	-1.35115795519265	NaN	-2.27731202335298	25.0284244841266	-2.33025130170033	NaN	NaN	-4.47330334493872	-4.91667505721477	NaN	-12.9828961257346	NaN	38.6323717046967	46.6019426324289	37.1673683690854	-1.91732849152902	11.2181891637787	1.69109528516616	0.247323041267487
0.620833333333332	7.41079487881701	-14.4018844784305	NaN	-2.63173277047888	-7.59931298079796	-8.91203500277993	NaN	-9.13055431974023	2.38375038502962	NaN	70.9001756832293	NaN	2.98266029842956	NaN	NaN	NaN	-27.5629306076603	-12.6434858984595	NaN	0.169560989274819	1.50840101812099	-1.24830081233553	NaN	-2.4830062568635	25.1231908888501	-2.02167987312897	NaN	NaN	-3.95902076385752	-5.32810362864333	NaN	-12.9828961257346	NaN	38.6323717046967	46.7074886183264	36.9616543966918	-1.92199560014972	11.2181891637787	1.68840252564094	0.446738945453831
0.622916666666665	6.48633863946925	-14.4412495577956	NaN	-2.67109761001841	-7.36128243674571	-9.11774928849426	NaN	-9.34199299316169	1.77489646566542	NaN	70.9001756832293	NaN	2.35928046986667	NaN	NaN	NaN	-27.9567694459381	-13.0549144698881	NaN	-0.572699480724759	1.50301604589763	-1.65972938376409	NaN	-2.28018424330845	25.3337266254453	-2.22739415884321	NaN	NaN	-3.75258965456254	-5.1223893429291	NaN	-12.9828961257346	NaN	38.838085990411	46.9122974845626	37.1670093301072	-2.13232404554541	11.2181891637787	1.48269607289637	0.0391108964797831
0.624999999999998	7.61668837069969	-14.5491860657321	NaN	-2.77903346036878	-7.10929163561062	-9.32346357420858	NaN	-9.34342910313942	1.98323274434349	NaN	70.9001756832293	NaN	2.25643100327303	NaN	NaN	NaN	-27.8524297122598	-13.2606287556023	NaN	-0.778312258857159	1.61660788662754	-1.65972938376409	NaN	-2.28018424330845	25.2421914402832	-2.02167987312897	NaN	NaN	-3.64793794618995	-5.43096077150045	NaN	-12.5634402623246	NaN	38.838085990411	47.1144135912737	37.2702253552821	-2.13465759985576	11.2181891637787	1.58913964530225	0.0416241080801365
0.627083333333332	6.37989126349122	-14.7104559070019	NaN	-2.94030231912757	-6.87044711697473	-9.63203500277993	NaN	-9.34630132309493	2.17810659246326	NaN	70.9001756832293	NaN	2.46212993646026	NaN	NaN	NaN	-27.6586559211429	-13.3634858984595	NaN	-0.771850616989673	1.61122291440418	-1.86544366947841	NaN	-2.07449000979793	25.3450358939098	-2.22739415884321	NaN	NaN	-3.2375889966188	-5.43096077150045	NaN	-12.6711315452932	NaN	39.0438002761253	47.1144135912737	37.2693277578368	-2.23748826824321	11.3210463066358	1.58734447228546	0.244809829667092
0.629166666666665	6.2777523552507	-15.1218844784305	NaN	-3.35280549928631	-6.65758374389405	-10.0434635742086	NaN	-9.55486777656092	2.17272162023994	NaN	70.9001756832293	NaN	2.56497940305389	NaN	NaN	NaN	-27.5543161874646	-13.2606287556023	NaN	-1.07380814232066	1.81686670697058	-1.86544366947841	NaN	-2.0773622297534	25.7564137084166	-2.33025130170033	NaN	NaN	-3.13473248040258	-5.22524648578622	NaN	-12.460595808698	NaN	39.0438002761253	47.3201200440183	37.2693277578368	-2.45248382225948	11.3210463066358	1.38612595208291	0.447995551254007
0.631249999999998	7.5124849883349	-15.2247416212876	NaN	-3.14709246685384	-6.55474226667799	-10.1463207170657	NaN	-9.55199555660545	2.3783654128063	NaN	70.8999703129338	NaN	2.56874922045451	NaN	NaN	NaN	-27.8540025262708	-13.1577716127452	NaN	-0.996848320724489	2.02789547176033	-1.86544366947841	NaN	-2.07879833973118	25.8624893816046	-2.12453701598609	NaN	NaN	-2.72294737710638	-5.32810362864333	NaN	-12.2597537307865	NaN	39.2495145618396	47.5258264967629	37.4762983666539	-2.25148959410526	11.52676059235	1.38433077906608	0.447995551254007
0.633333333333332	7.40953824239358	-14.9872416212876	NaN	-2.83816387977394	-6.93081112456635	-9.63203500277993	NaN	-8.72921862256347	2.88439743588734	NaN	70.8994805837676	NaN	2.77067833624124	NaN	NaN	NaN	-27.7512356066035	-13.3634858984595	NaN	-1.30849830885685	2.32559121616322	-1.96830081233553	NaN	-1.76020421962132	25.0397337525911	-2.12453701598609	NaN	NaN	-3.69822231205561	-5.1223893429291	NaN	-12.2662161699091	NaN	39.2495145618396	47.4229732703907	37.4762983666539	-2.35665381680303	11.3210463066358	1.58824205879386	0.756543951034869
0.635416666666665	7.8724844400237	-14.4285511450971	NaN	-1.19245962031424	-7.62922471778757	-9.63203500277993	NaN	-8.0357121507077	1.45296834625755	NaN	70.8988960683112	NaN	1.86011240650074	NaN	NaN	NaN	-27.5690679526673	-12.8492001841738	NaN	-1.15108408270293	1.24948224856644	-0.219729383764093	NaN	-1.14312151908985	24.8035944324729	-3.05025130170033	NaN	NaN	-5.54174873367347	-5.1223893429291	NaN	-15.8625408272818	NaN	38.6323717046967	49.5981499948521	35.1107672036166	-2.16499380589021	11.2181891637787	1.1705460477458	-0.4964987350918
0.637499999999998	8.33543063765383	-13.7793844784304	NaN	-3.55815949328753	-8.00529357567592	-9.63203500277993	NaN	-7.60364477816675	1.43900730716001	NaN	70.8984063391451	NaN	2.99773956803188	NaN	NaN	NaN	-27.329536867279	-12.8492001841738	NaN	-0.775711697258994	0.177101338662715	-0.219729383764093	NaN	-1.23591586600086	24.6445962949299	-2.84453701598609	NaN	NaN	-6.6286226858729	-5.1223893429291	NaN	-16.2819966906917	NaN	38.4266574189824	50.0050749677994	35.3166606954993	-2.14399181709711	11.2181891637787	0.449675876631154	-0.687118398676744
0.639583333333332	8.33525111816476	-13.2704559070019	NaN	-3.86637000350489	-8.00529357567592	-9.63203500277993	NaN	-7.49792544145604	1.41307966312175	NaN	70.8982009688496	NaN	2.99522635643149	NaN	NaN	NaN	-27.1210130421351	-11.9234858984595	NaN	-0.327686592051764	0.187871283109384	-0.425443669478413	NaN	-0.83027183889089	24.5863500837876	-2.84453701598609	NaN	NaN	-6.73291535581422	-5.1223893429291	NaN	-16.2787654711304	NaN	38.6323717046967	50.0050749677994	35.3166606954993	-2.14865892571781	11.2181891637787	0.45236863615638	-0.687118398676744
0.641666666666665	8.12935762628208	-12.9618844784305	NaN	-3.86601096507359	-7.79602041191953	-9.63203500277993	NaN	-7.90931390847699	1.3991186240242	NaN	71.20677192744	NaN	3.20092528961876	NaN	NaN	NaN	-27.0318671689323	-11.9234858984595	NaN	0.0476857933921701	0.377360159005798	-0.631157955192652	NaN	-0.83027183889089	24.7936546008216	-2.84453701598609	NaN	NaN	-6.32220736781188	-5.22524648578622	NaN	-16.0682297345352	NaN	38.6323717046967	50.2098838340356	35.3168402149884	-1.73733625216782	10.7039034494929	0.246662183411731	-0.687118398676744
0.643749999999998	8.33327640378505	-12.7561701927162	NaN	-3.55780045485628	-7.59392766681159	-9.63203500277993	NaN	-7.90644168852152	1.45296834625755	NaN	71.5577627402374	NaN	3.20343850121915	NaN	NaN	NaN	-27.040481589128	-12.1292001841738	NaN	0.205100019546094	0.382745131229112	-0.734015098049772	NaN	-0.624577605380373	24.999343508075	-2.84453701598609	NaN	NaN	-6.32220736781188	-5.43096077150045	NaN	-15.8625408272818	NaN	38.838085990411	50.0041773812909	35.3164811760103	-1.73500269785748	11.2181891637787	0.243969423886506	-0.692144821877532
0.645833333333332	8.12828050934767	-12.5504559070019	NaN	-3.55815949328753	-7.17897154862301	-9.83774928849425	NaN	-7.90931390847699	-0.911935268256102	NaN	71.9088732326942	NaN	2.99648296223171	NaN	NaN	NaN	-27.2374010082669	-12.6434858984595	NaN	-0.527467987652276	0.58838892379551	-0.734015098049772	NaN	-0.627449825335843	25.0025747276363	-2.94739415884321	NaN	NaN	-6.11685337381066	-4.91667505721477	NaN	-15.6568519200284	NaN	38.838085990411	50.2098838340356	35.3168402149884	-1.74433691509887	11.2181891637787	0.243969423886506	-0.694658033477926
0.647916666666665	8.13007570423832	-12.3447416212876	NaN	-3.86672904193618	-7.28181302583906	-10.0434635742086	NaN	-7.90931390847699	0.278847709355605	NaN	72.1330233616784	NaN	2.99522635643149	NaN	NaN	NaN	-27.1346340885996	-12.6434858984595	NaN	-1.06411567951941	0.896854612645106	-0.734015098049772	NaN	-0.31890847507017	25.2131104642316	-2.74167987312897	NaN	NaN	-5.60292983116084	-5.43096077150045	NaN	-15.6503894809058	NaN	39.0438002761253	50.210781420544	35.5229132263601	-1.73966980647817	10.80676059235	0.242174250869716	-0.486445888690223
0.649999999999998	7.82150474564793	-12.7561701927162	NaN	-3.86601096507359	-6.87044711697473	-10.0434635742086	NaN	-8.11500814198751	0.92539643428317	NaN	72.245764294485	NaN	2.79204063484457	NaN	NaN	NaN	-27.34878234813	-12.8492001841738	NaN	-0.733080765784675	1.50840101812099	-0.939729383764093	NaN	-0.320344585047906	25.7257171225844	-2.74167987312897	NaN	NaN	-5.08864725007972	-4.91667505721477	NaN	-15.5507762468404	NaN	39.0438002761253	50.3154298199331	35.8311251459723	-1.74433691509887	10.80676059235	0.240379077852886	-0.284516772903485
0.652083333333332	7.20561946489057	-12.9618844784305	NaN	-3.86601096507359	-6.86685690765048	-9.83774928849425	NaN	-8.32357459545346	1.47181574903921	NaN	72.3467034559853	NaN	2.79455384644497	NaN	NaN	NaN	-27.2330937981691	-12.8492001841738	NaN	-1.05765403765193	1.31352717000126	-1.24830081233553	NaN	-0.1175225714929	25.3159549178582	-2.53596558741465	NaN	NaN	-5.39649872186578	-5.1223893429291	NaN	-15.4543942323363	NaN	39.2495145618396	50.5211362726777	36.0368391183659	-1.74900402371953	10.80676059235	0.040955730667165	0.0303146558783828
0.654166666666665	7.61543173427627	-13.0647416212876	NaN	-3.86529288821105	-6.56192268532645	-10.0434635742086	NaN	-8.32357459545346	1.98323274434349	NaN	72.4348451894119	NaN	2.79204063484457	NaN	NaN	NaN	-27.3401679279342	-12.8492001841738	NaN	-1.05765403765193	1.09711343298819	-1.65972938376409	NaN	-0.116086461515124	25.3175705276388	-2.74167987312897	NaN	NaN	-4.6757850314896	-5.22524648578622	NaN	-15.3563966080516	NaN	39.1466574189824	50.7286378984391	35.8311251459723	-2.16032669726951	11.0124748780643	0.141116197514202	0.0240316268773768
0.656249999999998	6.48633863946925	-13.1846056759713	NaN	-3.9264792254764	-6.14337635781366	-10.3520350027799	NaN	-8.11931647192076	1.27155692869609	NaN	72.5091938379971	NaN	2.27653669607619	NaN	NaN	NaN	-27.7426211864078	-13.1577716127452	NaN	-1.79991450765151	1.29737225333123	-1.86544366947841	NaN	0.091043881973128	25.3175705276388	-2.74167987312897	NaN	NaN	-4.36721548284099	-5.1223893429291	NaN	-15.3531653884903	NaN	39.3523717046967	50.7268427254224	35.8311251459723	-2.37298869697543	11.0124748780643	-0.0636926687219284	-0.280746955502873
0.658333333333332	5.56026672472003	-13.3193534515851	NaN	-4.07919213672561	-6.13440083450304	-10.5577492884943	NaN	-8.11788036194302	1.2634794703611	NaN	72.5687537449736	NaN	2.27528009027597	NaN	NaN	NaN	-27.7470879228055	-13.0549144698881	NaN	-2.43613776765116	1.29737225333123	-1.65972938376409	NaN	0.091043881973128	25.021962045004	-2.84453701598609	NaN	NaN	-4.36542029068457	-5.32810362864333	NaN	-15.1458608714563	NaN	39.3523717046967	50.7250475524055	35.8311251459723	-2.17199446882121	11.2181891637787	-0.0636926687219284	-0.0750480223156455
0.660416666666665	5.76274934631043	-13.4761701927162	NaN	-4.2756418377822	-6.13799104382729	-10.7634635742086	NaN	-8.21785525874275	1.46643077681586	NaN	72.6125292535737	NaN	2.27402348447579	NaN	NaN	NaN	-27.7553832904014	-13.0549144698881	NaN	-2.20467842204882	1.50301604589763	-1.86544366947841	NaN	0.091043881973128	25.3337266254453	-2.74167987312897	NaN	NaN	-3.95507134111342	-5.32810362864333	NaN	-15.3563966080516	NaN	39.558085990411	50.7232523793887	35.8309456264833	-2.37765580559612	11.2181891637787	-0.0645902552303642	-0.17789748890928
0.662499999999998	5.66114899653709	-13.6818844784305	NaN	-4.58349330956826	-6.13260572984092	-10.7634635742086	NaN	-8.63211594571917	1.77758895177709	NaN	72.6395247070299	NaN	2.2715102728754	NaN	NaN	NaN	-27.7598500267992	-12.8492001841738	NaN	-2.52602087298235	1.61122291440418	-2.17401509804977	NaN	0.39671301228329	25.9475621276442	-2.74167987312897	NaN	NaN	-3.75007638554358	-5.22524648578622	NaN	-15.4543942323363	NaN	39.558085990411	50.9307540051502	36.0366595988769	-2.38699002283752	11.4239034494929	-0.269399121466618	0.230987165864904
0.664583333333332	7.41007680086077	-13.7847416212876	NaN	-4.5842113864308	-6.13260572984092	-10.9691778599228	NaN	-8.62637150580823	1.97246279989682	NaN	72.6487444485748	NaN	2.06832455128844	NaN	NaN	NaN	-27.9567694459381	-13.0549144698881	NaN	-2.33010055765124	1.81148173474727	-2.37972938376409	NaN	0.599535025838336	25.9556401765474	-2.53596558741465	NaN	NaN	-3.64721986932736	-5.43096077150045	NaN	-15.4592410616783	NaN	39.558085990411	50.9307540051502	36.0364800793878	-2.38232291421682	11.4239034494929	-0.270296707975012	0.229730560064727
0.666666666666665	7.40917920341546	-13.5115273355733	NaN	-3.86529288821105	-6.57526105883532	-10.0434635742086	NaN	-8.1693039203206	2.47849482297782	NaN	71.8241831238543	NaN	2.06078491648726	NaN	NaN	NaN	-27.9653838661338	-13.1577716127452	NaN	-2.54217497765108	2.01443304120203	-2.37972938376409	NaN	0.802357039393382	25.7531824888553	-2.74167987312897	NaN	NaN	-4.47369533158233	-5.32810362864333	NaN	-15.3596278276129	NaN	39.558085990411	50.928061245625	36.0359415209206	-2.28649290876041	11.2181891637787	-0.270296707975012	0.435429493252036
0.668749999999998	7.76935817459328	-12.9104559070019	NaN	-1.90994196480886	-7.45213595829759	-9.88980503762319	NaN	-7.44985533954278	1.45835331848087	NaN	71.8499189081102	NaN	1.56036024732124	NaN	NaN	NaN	-24.1335267642883	-11.9234858984595	NaN	-2.43101386323122	0.937295112055158	-0.425443669478413	NaN	1.1209511595032	23.6769060989539	-3.66739415884321	NaN	NaN	-6.00857833291294	-4.91667505721477	NaN	-18.9704929730114	NaN	39.0438002761253	52.891248411783	33.8806123175036	-1.4638475616606	10.4981891637787	-0.59950087678525	-0.713507120480904
0.670833333333332	8.12953714577114	-12.3093844784305	NaN	-4.27492376091961	-8.08659379694653	-9.83774928849425	NaN	-6.98656207763528	1.47960828771453	NaN	71.898756146381	NaN	2.08089060929041	NaN	NaN	NaN	-15.6920790170391	-12.1292001841738	NaN	-2.15311107718164	-0.136749322410237	-0.219729383764093	NaN	1.33669816285791	24.7855765519184	-3.77025130170033	NaN	NaN	-6.83505379516787	-4.91667505721477	NaN	-19.0620281581735	NaN	39.0438002761253	53.2016032639167	34.2895269894439	-1.45684689872956	10.4981891637787	-1.40796530362928	-0.909153207266554
0.672916666666665	8.12917810679302	-12.0361701927162	NaN	-4.37778027713583	-8.29048164671663	-10.0434635742086	NaN	-7.1922563111458	1.52257030039811	NaN	71.925155155416	NaN	2.08089060929041	NaN	NaN	NaN	-7.22222596181698	-12.3349144698881	NaN	-1.79183745531712	-0.125979377963567	-0.425443669478413	NaN	1.53808406643522	24.0721278156542	-3.77025130170033	NaN	NaN	-6.63005883959803	-4.91667505721477	NaN	-19.2644858458656	NaN	39.2495145618396	53.4055145436445	34.1866700032471	-1.45684689872956	10.7039034494929	-1.19956609135953	-0.907896601466377
0.674999999999998	7.61543173427627	-12.0361701927162	NaN	-4.99348322070807	-7.9855474243926	-10.0434635742086	NaN	-7.60651699812222	1.56925267309906	NaN	71.925155155416	NaN	2.28658954247776	NaN	NaN	NaN	-3.3051529360526	-12.1292001841738	NaN	-1.43056383345264	-0.0285424539036831	-0.734015098049772	NaN	1.53808406643522	24.2762011131269	-3.77025130170033	NaN	NaN	-6.52792040024438	-4.91667505721477	NaN	-19.470174753119	NaN	39.1466574189824	53.6112209963892	34.289886028422	-1.65784112688381	10.6010463066358	-1.20136126437632	-0.805047134872743
0.677083333333332	8.1288190678149	-11.8304559070019	NaN	-4.78920634200073	-7.7834546792847	-10.0434635742086	NaN	-7.50510599134476	1.62066362124064	NaN	73.057300081537	NaN	2.28910275407816	NaN	NaN	NaN	-3.33777998426872	-11.9234858984595	NaN	-1.15266104740302	0.063509497932846	-0.939729383764093	NaN	1.74090607999018	24.5847344740069	-3.56453701598609	NaN	NaN	-6.73363343267679	-4.91667505721477	NaN	-19.0587969386122	NaN	39.3523717046967	53.4055145436445	34.0841720560284	-1.55501045849632	10.80676059235	-1.2040540239015	-0.912923024667166
0.679166666666665	7.71810920098398	-11.6247416212876	NaN	-4.4799187164895	-7.57418151552827	-10.0434635742086	NaN	-7.50510599134476	1.62066362124064	NaN	73.1606956262009	NaN	1.8751916761031	NaN	NaN	NaN	-3.57989672690459	-12.1292001841738	NaN	-1.04149993298315	0.1717163664394	-1.14544366947841	NaN	1.53521184647975	24.5847344740069	-3.46167987312897	NaN	NaN	-6.73435150953935	-5.1223893429291	NaN	-18.54780589004	NaN	39.558085990411	53.6112209963892	34.0841720560284	-1.76533890389192	11.0124748780643	-1.20225885088471	-0.707224091479898
0.681249999999998	7.61668837069969	-11.5218844784305	NaN	-4.78777018827564	-7.26565708387999	-10.0434635742086	NaN	-7.71080022485519	0.197565701965746	NaN	72.4401581643562	NaN	1.87267846450271	NaN	NaN	NaN	-3.90699286526598	-12.4377716127452	NaN	-1.98291153924764	0.166331394216045	-1.35115795519265	NaN	1.54095628639069	24.5911969131295	-3.25596558741465	NaN	NaN	-6.0136378191632	-5.1223893429291	NaN	-18.4417302168521	NaN	39.9695145618396	53.4073097166613	34.2902450674001	-1.96166602342556	11.2181891637787	-1.40796530362928	-0.499011946692194
0.683333333333332	7.41133343728419	-11.7275987641447	NaN	-4.27276953033193	-7.05458881546151	-10.2491778599228	NaN	-7.71367244481066	0.532956251932037	NaN	72.3218804575227	NaN	1.87142185870249	NaN	NaN	NaN	-4.19455810065857	-13.0549144698881	NaN	-2.50986676831357	0.683133361743717	-1.65972938376409	NaN	1.74377829994565	25.0025747276363	-3.05025130170033	NaN	NaN	-5.19150376629593	-4.91667505721477	NaN	-18.2392725291601	NaN	39.8666574189824	53.6148113424228	34.3927430146188	-1.97100024066696	11.2181891637787	-1.2040540239015	-0.295826225105238
0.685416666666665	7.10330103716098	-11.8304559070019	NaN	-4.27348760719452	-6.84531565170504	-10.0434635742086	NaN	-7.71080022485519	1.27694190091945	NaN	72.2362147776488	NaN	1.8751916761031	NaN	NaN	NaN	-4.31808213438814	-12.8492001841738	NaN	-2.18852431738008	0.583003951572196	-1.96830081233553	NaN	1.63805896323494	24.8001170399442	-3.25596558741465	NaN	NaN	-5.60221175429825	-4.91667505721477	NaN	-18.2392725291601	NaN	39.8666574189824	53.6148113424228	34.5980979480343	-2.18132868606261	11.0124748780643	-0.99385963861484	0.0152353862760174
0.687499999999998	6.99954645351891	-11.8304559070019	NaN	-4.78777018827564	-6.84531565170504	-10.3520350027799	NaN	-7.71080022485519	1.78028143788873	NaN	72.1757453992276	NaN	2.08089060929041	NaN	NaN	NaN	-3.59871369671699	-12.6434858984595	NaN	-1.99583482298266	0.369282700670765	-2.17401509804977	NaN	1.53521184647975	24.8001170399442	-3.46167987312897	NaN	NaN	-5.08792917321717	-5.1223893429291	NaN	-16.3880723638797	NaN	39.9695145618396	53.8223129681843	34.2895269894439	-2.28649290876041	11.2181891637787	-0.998347571156855	0.215907896262579
0.689583333333332	5.97187418899626	-12.0361701927162	NaN	-4.87481084411053	-6.53320101073255	-10.7634635742086	NaN	-8.12218869187623	1.47181574903921	NaN	72.133056596752	NaN	1.87393507030289	NaN	NaN	NaN	-2.87934525904579	-12.6434858984595	NaN	-2.51955923111482	0.36389772844745	-2.17401509804977	NaN	1.32664539301372	25.0058059471976	-3.46167987312897	NaN	NaN	-5.08721109635459	-4.91667505721477	NaN	-13.1950474721106	NaN	39.9695145618396	53.8205177951675	34.3923839756406	-2.50148846277667	11.0124748780643	-1.2040540239015	-0.190463546911251
0.691666666666665	7.61740644865594	-12.2418844784305	NaN	-4.9150304253593	-6.32213274231403	-10.7634635742086	NaN	-8.22503580863146	1.47181574903921	NaN	72.1007326447152	NaN	1.8751916761031	NaN	NaN	NaN	-0.515706106697603	-12.8492001841738	NaN	-2.93078478737966	0.569541521013848	-2.58544366947841	NaN	1.32664539301372	24.5045085573093	-3.66739415884321	NaN	NaN	-4.88042094862828	-4.91667505721477	NaN	-8.27173799733317	NaN	39.8666574189824	54.0244290748953	34.1866700032471	-2.50148846277667	11.2181891637787	-0.996552398140066	0.016491992076194
0.693749999999998	7.61579077325439	-12.5504559070019	NaN	-4.99312418227678	-6.42138401020588	-10.7634635742086	NaN	-8.4307300421419	1.57194515921074	NaN	72.0713578176103	NaN	1.66320971391487	NaN	NaN	NaN	-0.340322738047962	-13.0549144698881	NaN	-3.14285920737947	0.672363417297047	-2.79115795519265	NaN	1.52946740656877	24.6089686207166	-3.46167987312897	NaN	NaN	-4.36721548284099	-5.1223893429291	NaN	-2.51200032887571	NaN	40.0723717046967	54.0244290748953	34.0836334975613	-2.70714979955167	11.2181891637787	-0.792641118412207	0.220934319463368
0.695833333333332	7.61650885121063	-12.7561701927162	NaN	-5.30025757720038	-6.62347675531374	-10.9691778599228	NaN	-8.63642427565242	1.99131020267852	NaN	72.0375163899303	NaN	1.76354596890811	NaN	NaN	NaN	-0.280021796677925	-13.0549144698881	NaN	-3.24566559644566	1.07826603020653	-2.89401509804977	NaN	1.63087841334627	24.8195043573119	-3.46167987312897	NaN	NaN	-4.36649740597841	-4.91667505721477	NaN	1.85740178234031	NaN	40.0723717046967	54.1272823012675	34.1857724058018	-2.91514469063701	11.2181891637787	-0.99565481163163	0.223447531063721
0.697916666666665	7.61399557836374	-13.1675987641447	NaN	-5.30097565406292	-6.41779380088163	-11.0720350027799	NaN	-9.04781274267337	2.20233896746828	NaN	71.9917926361684	NaN	1.35466131413393	NaN	NaN	NaN	-0.254178536090772	-13.0549144698881	NaN	-2.9469388920484	1.27852485054957	-2.68830081233553	NaN	1.83944486681217	25.0284244841266	-3.25596558741465	NaN	NaN	-3.95507134111342	-4.91667505721477	NaN	4.11997976212735	NaN	40.278085990411	54.1272823012675	33.8768424082333	-2.91747824494736	11.2181891637787	-0.996552398140025	0.429146464251071
0.699999999999998	7.61614981223251	-12.8300987641447	NaN	-4.06741553633075	-6.8476532666833	-10.3520350027799	NaN	-8.01934157512099	1.77163862351376	NaN	71.9267708308175	NaN	1.35089149673332	NaN	NaN	NaN	-0.793856395014523	-13.0549144698881	NaN	-2.54217497765108	1.58968302551084	-2.79115795519265	NaN	2.04226688036722	25.0300400939072	-3.46167987312897	NaN	NaN	-4.88834942403282	-4.91667505721477	NaN	4.849584596198	NaN	40.278085990411	54.1254871282507	34.0820178221597	-3.12547313603261	11.2181891637787	-0.790845945395417	0.52948271924427
0.702083333333332	7.64593780251629	-12.0875987641447	NaN	-4.99312418227678	-7.64596370317211	-9.99489214563712	NaN	-7.32997358614692	0.819897588479566	NaN	71.8124252214978	NaN	1.36094434313489	NaN	NaN	NaN	-0.288636216873656	-11.2034858984595	NaN	-2.3155807270576	0.463961238609268	-0.939729383764093	NaN	2.36086100047712	24.5960437424714	-4.18167987312897	NaN	NaN	-6.62154284676037	-4.60810362864333	NaN	2.34748537511825	NaN	39.8666574189824	56.5162437570493	31.9266886187427	-2.19766356623501	10.7039034494929	-1.2040540239015	-0.516604427894913
0.704166666666665	7.71954535689646	-11.3450987641447	NaN	-5.50668868649539	-8.07582316897378	-9.83774928849425	NaN	-6.99661484747947	-0.132651192388125	NaN	71.6808569947057	NaN	1.88650112830486	NaN	NaN	NaN	0.0153573320303758	-11.6149144698881	NaN	-2.10891746230553	-0.658936262161224	-1.14544366947841	NaN	2.57660800383178	23.5482118888369	-4.18167987312897	NaN	NaN	-7.55469037025021	-4.60810362864333	NaN	-0.408407417008011	NaN	40.0723717046967	56.7093839986763	31.9245343848739	-2.19766356623501	10.4981891637787	-1.92851454104973	-0.505294975693159
0.706249999999998	7.92525932929001	-11.0075987641447	NaN	-5.50740676335794	-7.96939148243348	-10.2491778599228	NaN	-6.99661484747947	-0.565774773843141	NaN	71.617840833249	NaN	1.68080219511763	NaN	NaN	NaN	0.0153573320303758	-11.6149144698881	NaN	-1.9316695478651	-0.645473831602876	-1.65972938376409	NaN	2.67083846072061	23.5514431083982	-3.97596558741465	NaN	NaN	-7.45147481560273	-4.50524648578622	NaN	-0.71694077788808	NaN	40.278085990411	56.9168856244377	31.9245343848739	-2.40565845732026	10.7039034494929	-1.72011532877989	-0.298339436705633
0.708333333333331	7.92651596571347	-11.0075987641447	NaN	-5.91739667449775	-7.7655036326635	-10.3520350027799	NaN	-7.40513109454503	1.46399200272413	NaN	71.7205182999567	NaN	1.68080219511763	NaN	NaN	NaN	0.0153573320303758	-11.4092001841738	NaN	-1.79332134820647	-0.759065672332745	-1.65972938376409	NaN	2.46514422721009	23.6542875620249	-3.77025130170033	NaN	NaN	-7.04040778916909	-4.91667505721477	NaN	-0.921014075360854	NaN	40.278085990411	56.8122372250486	31.7191794514584	-2.39865779438922	10.80676059235	-1.72011532877989	-0.298339436705633
0.710416666666665	7.9243617318447	-10.8018844784305	NaN	-5.50668868649539	-7.35413772379909	-10.9691778599228	NaN	-7.4080033145005	-0.435520592403473	NaN	72.030076615737	NaN	1.67828898351724	NaN	NaN	NaN	0.435039430895385	-11.8206287556023	NaN	-1.70335722779981	-0.767143130667737	-2.07115795519265	NaN	2.36373322043263	24.0656653765316	-3.97596558741465	NaN	NaN	-7.03968971230653	-4.91667505721477	NaN	-0.924245294922134	NaN	40.4838002761253	56.7093839986763	31.7191794514584	-2.39865779438922	10.80676059235	-1.72280808830508	-0.198003181712434
0.712499999999998	7.92507980980094	-10.8018844784305	NaN	-5.50453445590772	-7.04381818748877	-10.9691778599228	NaN	-7.51372265121121	0.0053843399577363	NaN	72.0121331188397	NaN	1.88021809930389	NaN	NaN	NaN	0.426425010699654	-12.1292001841738	NaN	-1.67126155111532	-0.355855545534941	-1.96830081233553	NaN	2.56368301403209	24.2745855033463	-3.97596558741465	NaN	NaN	-6.6286226858729	-4.91667505721477	NaN	-0.927476514483455	NaN	40.6895145618396	56.8104420520318	31.5132859595757	-2.50848912570772	10.80676059235	-1.72191050179668	0.00769575147483465
0.714583333333331	7.82312042104948	-10.8018844784305	NaN	-5.71024748834015	-6.84172544238079	-10.3520350027799	NaN	-7.4080033145005	0.730522586163484	NaN	71.9617969018544	NaN	1.67200595451623	NaN	NaN	NaN	0.225198381462901	-12.1292001841738	NaN	-1.69064647671782	0.0500470673744985	-1.96830081233553	NaN	2.56942745394307	24.0737434254348	-3.77025130170033	NaN	NaN	-6.11398106636044	-4.91667505721477	NaN	-1.02224291920687	NaN	40.7923717046967	56.7111791716931	31.5136449985538	-2.49682135415598	10.80676059235	-1.72101291528825	0.421606829449888
0.716666666666665	7.8236589795167	-10.8018844784305	NaN	-5.7098884499089	-6.32572295163828	-10.5577492884943	NaN	-7.51803098114442	1.05245070557135	NaN	71.8844661294223	NaN	1.77485542110986	NaN	NaN	NaN	-0.0744879573433673	-12.3349144698881	NaN	-1.98937318111517	0.36389772844745	-2.17401509804977	NaN	2.5665552339876	24.3919704449988	-3.66739415884321	NaN	NaN	-5.60041656214187	-4.71096077150045	NaN	-1.22954743624084	NaN	40.7923717046967	56.8140323980654	31.7188204124803	-2.50615557139737	11.0124748780643	-1.72280808830508	0.417837012049276
0.718749999999998	7.00152116789862	-11.0075987641447	NaN	-5.91560148234133	-6.31854253298983	-10.0434635742086	NaN	-7.72372521465485	1.99938766101352	NaN	71.785538966185	NaN	1.57418291112343	NaN	NaN	NaN	-0.695396685445089	-12.1292001841738	NaN	-1.78376040298273	-0.047389856685345	-2.37972938376409	NaN	2.56942745394307	24.4996617279673	-3.56453701598609	NaN	NaN	-5.90898611079056	-4.91667505721477	NaN	-1.64254086052829	NaN	40.998085990411	57.01973885081	31.7191794514584	-2.50615557139737	11.0124748780643	-1.51261370301841	0.73015522923075
0.720833333333331	6.89758706476744	-11.3161701927162	NaN	-5.50417541747643	-6.10926936923335	-10.9691778599228	NaN	-7.72085299469938	2.51888211465282	NaN	71.6704135767835	NaN	1.57166969952303	NaN	NaN	NaN	-0.280021796677925	-12.1292001841738	NaN	-1.99906564391642	-0.160981697415214	-2.79115795519265	NaN	2.77368557747585	24.602506181594	-3.46167987312897	NaN	NaN	-5.60077560057316	-5.1223893429291	NaN	-1.84984537756226	NaN	40.998085990411	57.0215340238268	31.3075719871822	-2.71415046248271	11.2181891637787	-1.51620404905199	0.929571133417094
0.722916666666665	6.17758816138988	-11.4946163080044	NaN	-5.53932410043921	-5.89461089149055	-11.0720350027799	NaN	-7.9265472282099	1.80451381289375	NaN	71.5444881258594	NaN	1.36345755473529	NaN	NaN	NaN	-0.168640456814915	-12.3349144698881	NaN	-2.72517200924722	-0.160981697415214	-2.89401509804977	NaN	2.7693772475426	24.8081950888474	-3.25596558741465	NaN	NaN	-5.39506256814065	-4.91667505721477	NaN	-1.03032096811009	NaN	40.998085990411	57.2254453035547	31.9247139043629	-2.92914601649906	11.2181891637787	-1.72011532877989	0.73015522923075
0.724999999999998	5.45758925801232	-11.6330624232926	NaN	-5.64272464894052	-6.09131832261216	-11.0720350027799	NaN	-8.23221635852014	2.00208014712519	NaN	71.4131607780539	NaN	1.36345755473529	NaN	NaN	NaN	-0.271407376482193	-12.5406287556023	NaN	-3.04651446018083	-0.163674183526891	-3.09972938376409	NaN	2.77224946749811	24.3052820891785	-3.25596558741465	NaN	NaN	-5.39326737598426	-4.91667505721477	NaN	-1.13639664129805	NaN	40.998085990411	57.2236501305378	31.7193589709474	-3.13947446189467	11.2181891637787	-1.51620404905199	0.73015522923075
0.727083333333331	5.97079707206189	-11.8304559070019	NaN	-5.81130881240002	-6.08772811328791	-11.0720350027799	NaN	-8.44078281198609	2.0155425776835	NaN	71.2818296980084	NaN	1.35717452573432	NaN	NaN	NaN	-0.168640456814915	-12.4377716127452	NaN	-2.93724642924715	-0.163674183526891	-3.09972938376409	NaN	2.56368301403209	24.5077397768706	-3.46167987312897	NaN	NaN	-5.0857749426295	-5.1223893429291	NaN	-0.721787607230021	NaN	41.2038002761253	57.0161485047764	31.9245343848739	-3.24463868459247	11.4239034494929	-1.41335082267973	1.14155309560541
0.729166666666665	5.97079707206189	-12.2418844784305	NaN	-6.42844790969736	-6.08054769463941	-11.2777492884943	NaN	-8.85504349896259	2.4268301628163	NaN	71.1558930503641	NaN	1.15147559254697	NaN	NaN	NaN	-0.271407376482193	-12.4377716127452	NaN	-2.93724642924715	0.144791505322705	-3.09972938376409	NaN	2.45796367732142	24.8130419181893	-3.46167987312897	NaN	NaN	-5.29112893663059	-5.1223893429291	NaN	-0.516098699976628	NaN	41.2038002761253	57.0179436777932	31.7184613735021	-3.24930579321317	11.52676059235	-1.2040540239015	1.34725202879268
0.731249999999998	7.71990439587459	-12.5504559070019	NaN	-6.22345295412747	-5.87845494953147	-11.2777492884943	NaN	-8.95501839576232	2.22118637024994	NaN	71.0407489997625	NaN	1.14896238094658	NaN	NaN	NaN	-0.271407376482193	-12.4377716127452	NaN	-2.741326113916	0.550694118232186	-3.30544366947841	NaN	2.56368301403209	25.0300400939072	-3.46167987312897	NaN	NaN	-5.08469782733562	-5.1223893429291	NaN	-0.729865656133243	NaN	41.3066574189824	57.0179436777932	31.5127474011085	-3.24463868459247	11.52676059235	-1.20584919691833	1.24188935059865
0.733333333333331	7.71918631791834	-12.3208640702672	NaN	-4.27025626131301	-6.36018299199211	-11.1444159551609	NaN	-8.39223147356394	2.91670726922735	NaN	70.9417957108449	NaN	1.55407721832027	NaN	NaN	NaN	-0.0831023775390577	-12.8492001841738	NaN	-2.95340053391588	1.07018857187154	-3.51115795519265	NaN	2.56081079407661	25.0332713134686	-3.25596558741465	NaN	NaN	-5.96418793494557	-5.1223893429291	NaN	-0.728250046352623	NaN	41.5123717046967	56.8095444655234	31.718102334524	-3.45496712998812	11.52676059235	-1.00014274417369	1.4463316779857
0.735416666666665	8.02829583497592	-11.8010681518998	NaN	-5.50453445590772	-7.25276923694803	-10.8967969075419	NaN	-7.89534550461855	4.15864748296073	NaN	70.8644313482526	NaN	1.56915648792264	NaN	NaN	NaN	0.0239717522260662	-10.9977716127452	NaN	-2.82039408508178	-0.163674183526891	-1.86544366947841	NaN	2.77512168745358	24.6503502160575	-3.66739415884321	6.45388805456806	NaN	-7.59805772104387	-4.60810362864333	NaN	-4.65734221131503	NaN	40.998085990411	58.887253482663	29.5618755336617	-2.30749489755351	11.0124748780643	-1.32396139393351	0.197058809259602
0.737499999999998	8.33740535203354	-11.244537539655	NaN	-6.63487901899238	-7.73319174874532	-10.7634635742086	NaN	-7.63093086774384	3.85494233866169	NaN	70.8140540766268	NaN	1.78616487331166	NaN	NaN	NaN	-0.0874095876369438	-11.2034858984595	NaN	-2.50322486093879	-1.28663758430709	-1.65972938376409	NaN	2.78661056727551	23.9392110351512	-3.77025130170033	6.40006211714742	NaN	-8.47788574717735	-4.50524648578622	NaN	-4.54480409900451	NaN	41.2038002761253	59.0812913107984	29.3545458858664	-2.73048534265511	10.80676059235	-2.03495811345565	0.205855049861002
0.739583333333331	8.13043474321645	-10.9047416212876	NaN	-6.73701745834609	-7.73319174874532	-10.9691778599228	NaN	-7.73090576454357	3.07040784169287	NaN	70.7960620606091	NaN	1.78742147911184	NaN	NaN	NaN	-0.310172267362964	-11.2034858984595	NaN	-2.12466804502622	-1.07560881951733	-1.86544366947841	NaN	2.7823022373423	23.5562899377402	-3.97596558741465	6.381880122985	NaN	-8.06645968231245	-4.71096077150045	NaN	-3.92127493812181	NaN	41.2038002761253	58.9802332574429	29.149190952451	-2.9361466794301	11.0124748780643	-2.13422099379433	0.207111655661179
0.741666666666665	7.92472077082282	-10.8018844784305	NaN	-6.73701745834609	-7.52750879431313	-10.9691778599228	NaN	-7.93516388807635	2.00477263323683	NaN	70.7957030216309	NaN	1.68582861831842	NaN	NaN	NaN	-0.515706106697603	-11.2034858984595	NaN	-1.80749882088323	-1.08099379174069	-2.17401509804977	NaN	2.78517445729777	23.5579055475208	-3.97596558741465	6.48527566764895	NaN	-7.9639622045275	-4.71096077150045	NaN	-3.61597279680302	NaN	41.5123717046967	59.1859397101874	29.2524069776259	-3.03431023919686	11.0124748780643	-2.13601616681116	0.207111655661179
0.743749999999998	7.92561836826817	-10.9047416212876	NaN	-6.63344286526725	-7.52391858498888	-10.9691778599228	NaN	-7.93947221800955	-0.0134630628239256	NaN	74.0885627358409	NaN	1.88650112830486	NaN	NaN	NaN	-0.310172267362964	-11.2034858984595	NaN	-1.67449237204908	-1.08907125007568	-2.58544366947841	NaN	2.57660800383174	23.7603632352128	-3.77025130170033	6.48569953310926	NaN	-7.75896724895758	-4.71096077150045	NaN	-3.30743943592295	NaN	41.718085990411	58.9802332574429	29.0463339662543	-3.24230513028212	11.0124748780643	-2.13781133982795	0.410297377248135
0.745833333333331	8.13097330168363	-10.9047416212876	NaN	-6.63380190369854	-7.2153941533406	-10.0434635742086	NaN	-8.35086068503051	-0.565774773843141	NaN	72.1342799981018	NaN	1.78365166171126	NaN	NaN	NaN	-0.113252848224097	-11.4092001841738	NaN	-1.98937318111517	-0.675091178831249	-2.68830081233553	NaN	2.5708635639208	23.8664389084008	-3.77025130170033	6.48607672350237	NaN	-7.55253613966252	-4.71096077150045	NaN	-2.69037271416281	NaN	41.9238002761253	59.3898509899153	29.0466930052324	-3.44796646705711	11.0124748780643	-2.13601616681116	0.62102273363615
0.747916666666665	7.72152007127618	-10.8018844784305	NaN	-6.42772983283482	-6.81120866312477	-7.9863207170657	NaN	-8.45370780178574	0.738600044498476	NaN	71.0023145914698	NaN	1.3672273721359	NaN	NaN	NaN	-0.00617871845893205	-11.4092001841738	NaN	-2.7219411883135	-0.780605561226084	-2.68830081233553	NaN	2.5708635639208	23.8680545181814	-3.97596558741465	6.48642279718409	NaN	-7.24468466787646	-4.50524648578622	NaN	-2.48145258734818	NaN	42.2323717046967	59.1859397101874	29.1495499914291	-3.44329935843642	11.0124748780643	-1.93210488708335	0.718845777028996
0.749999999999998	7.92723404366972	-11.0075987641447	NaN	-5.70845229618377	-6.29341106772014	-5.23614078351085	NaN	-8.87084070871776	1.27963438703112	NaN	70.899457605273	NaN	1.3672273721359	NaN	NaN	NaN	-0.207405347695644	-11.4092001841738	NaN	-3.45127837457806	-0.163674183526891	-3.09972938376409	NaN	2.77512168745358	24.2858947718108	-3.66739415884321	6.48675331251007	NaN	-6.8325405261489	-4.60810362864333	NaN	-2.17291922646815	NaN	42.438085990411	58.9802332574429	29.5604393777491	-3.45030002136742	11.2181891637787	-1.93210488708335	0.720102382829173
0.752083333333331	7.61902212405753	-10.9047416212876	NaN	-5.8134630429877	-6.29341106772014	-1.89511114895937	NaN	-9.17650983902792	2.01823506379518	NaN	70.6839361492285	NaN	1.36974058373629	NaN	NaN	NaN	-0.32309389765654	-11.4092001841738	NaN	-2.50986676831357	-0.374702948316603	-3.30544366947841	NaN	2.5708635639208	24.0850526938994	-3.77025130170033	6.48708382783605	NaN	-7.24396659101391	-4.50524648578622	NaN	-2.17615044602943	NaN	42.6438002761253	58.8791752040874	29.7657943111646	-3.45030002136742	11.2181891637787	-1.72460326132191	1.34096899979167
0.754166666666665	7.82347946002764	-11.3161701927162	NaN	-6.22417103099006	-6.08772811328791	1.34625709024331	NaN	-8.97081560551749	2.73798833777757	NaN	70.3532571921247	NaN	1.36974058373629	NaN	NaN	NaN	-0.216019767891376	-11.6149144698881	NaN	-2.93078478737966	-0.382780406651636	-3.51115795519265	NaN	2.36804155036584	24.2972040402753	-3.77025130170033	6.48742990151773	NaN	-6.62754557057906	-4.4023893429291	NaN	-1.76638824130335	NaN	42.6438002761253	58.8791752040874	29.5604393777491	-3.66062846676311	11.0124748780643	-1.7263984343387	1.12898703760344
0.756249999999998	7.10366007613914	-11.4329612695073	NaN	-6.17007800675698	-5.56993051788328	3.79745283775161	NaN	-9.07366272227268	2.22387885636162	NaN	69.9762494673566	NaN	1.57418291112343	NaN	NaN	NaN	-0.00187150836108685	-10.9977716127452	NaN	-3.14932084924699	-0.380087920539959	-3.61401509804977	NaN	2.25944999369966	24.400048493902	-3.56453701598609	6.48778894049585	NaN	-6.5239709775003	-4.4023893429291	NaN	-1.45785488042328	NaN	42.7466574189824	58.8791752040874	29.7657943111646	-3.97378758054617	11.2181891637787	-1.93210488708335	0.929571133417094
0.758333333333331	6.48562056151301	-11.496419012965	NaN	-6.07031393718034	-5.56095499457266	4.76796499722006	NaN	-9.38220407253844	2.22926382858493	NaN	69.6217417083189	NaN	0.85172343336747	NaN	NaN	NaN	-0.117560058321942	-10.1749144698881	NaN	-3.45127837457806	-0.182521586308553	-3.81972938376409	NaN	2.05662798014461	24.3085133087399	-3.77025130170033	6.79707797704253	NaN	-6.52289386220646	-4.4023893429291	NaN	-0.942017002509237	NaN	42.9523717046967	58.8773800310706	29.7659738306537	-3.97378758054617	11.2181891637787	-1.7263984343387	0.927057921816699
0.760416666666665	6.69007789748321	-11.6247416212876	NaN	-6.01666280640116	-5.35886224946472	4.76796499722006	NaN	-9.69361764275966	2.24541874525496	NaN	69.3585626484068	NaN	0.947033265159921	NaN	NaN	NaN	0.199355120875707	-9.76348589845945	NaN	-3.45127837457806	-0.179829100196916	-4.23115795519265	NaN	2.05375576018914	24.3085133087399	-3.56453701598609	7.51582024399666	NaN	-5.90683188020288	-4.4023893429291	NaN	-0.733096875694523	NaN	43.158085990411	58.8773800310706	29.5590032218366	-3.97845468916687	11.2181891637787	-1.51889680857722	1.13150024920383
0.762499999999998	6.48526152253489	-12.2418844784305	NaN	-6.53130442591362	-5.35886224946472	4.04796499722007	NaN	-10.1064422197583	2.95440207479068	NaN	69.255541021015	NaN	1.35968773733472	NaN	NaN	NaN	-0.00187150836108685	-9.96920018417377	NaN	-3.97177196177647	-0.0796996900253544	-4.33401509804977	NaN	2.05519187016688	24.6138154500585	-3.77025130170033	7.72117517741212	NaN	-6.11218587420402	-4.4023893429291	NaN	-0.52740796844113	NaN	43.158085990411	58.6716735783259	29.5590032218366	-4.18178247163151	11.4239034494929	-1.51710163556043	1.33594257659088
0.764583333333331	5.76562165813545	-12.4475987641448	NaN	-6.42844790969736	-5.35886224946472	2.91653642579142	NaN	-9.90074798624783	3.14927592291036	NaN	69.2554850109344	NaN	1.35717452573432	NaN	NaN	NaN	-0.0104859285567773	-9.76348589845945	NaN	-3.66658361551171	0.331587895107441	-4.53972938376409	NaN	2.26232221365513	24.4145889819278	-3.56453701598609	7.82367312463077	NaN	-5.80325728712412	-4.4023893429291	NaN	-0.535486017344351	NaN	43.3638002761253	58.6716735783259	29.3536482884211	-4.18178247163151	11.4239034494929	-1.51889680857722	1.23309310999729
0.766666666666665	5.45651214107796	-11.8359020652153	NaN	-4.06490226731179	-5.83971993814976	1.68225071150574	NaN	-8.29584685170857	3.65530794599141	NaN	69.2553514484345	NaN	1.56036024732124	NaN	NaN	NaN	-0.126174478517673	-9.96920018417377	NaN	-3.4674324792468	-0.799452964007746	-4.95115795519265	NaN	2.36086100047712	24.6218934989617	-3.46167987312897	7.92437587695881	NaN	-6.62979054708449	-4.4023893429291	NaN	-0.328181500310379	NaN	43.3638002761253	58.4641719525645	29.353468768932	-4.19111668887287	11.2181891637787	-1.51889680857722	1.43879204318452
0.768749999999998	7.17214157350112	-10.2162713065909	NaN	-5.50489349433901	-6.73274135999344	1.68225071150574	NaN	-8.3269440433139	4.17749488574239	NaN	69.2551920351282	NaN	1.57292630532321	NaN	NaN	NaN	0.190740700679976	-8.01491446988809	NaN	-3.20702294000604	-0.796760477896069	-4.02544366947841	NaN	2.38814709005421	24.293974602463	-4.18167987312897	6.88446076739853	NaN	-8.16494169186815	-3.6823893429291	NaN	-4.1301950649364	NaN	42.9523717046967	60.5373930371621	27.4025969014852	-2.9408137880508	11.0124748780643	-1.94467109820104	0.70376650742659
0.770833333333331	9.0574042554111	-7.91189549551701	NaN	-6.017739921695	-7.21359904867848	0.756536425791423	NaN	-8.35804123491922	0.0646190344143997	NaN	69.2550584726284	NaN	1.89529736890626	NaN	NaN	NaN	0.160590229994978	-8.52920018417377	NaN	-2.89429161639567	-1.40830688337195	-4.33401509804977	NaN	2.2781194234103	23.6849823661081	-3.97596558741465	4.9532381237921	NaN	-8.99145025139591	-3.6823893429291	NaN	-3.93258420658631	NaN	43.158085990411	60.4282567052309	27.1965238901134	-3.25397290183382	10.80676059235	-2.45085895148692	0.708792930627419
0.772916666666665	9.26311822780464	-5.24596363923928	NaN	-6.22201680040234	-7.00612098958425	0.447964997220065	NaN	-8.25232189820852	-0.116792383147022	NaN	69.2550024625478	NaN	1.5867489691254	NaN	NaN	NaN	0.374738489525348	-8.73491446988809	NaN	-2.59253947465874	-1.30010001486543	-4.74544366947841	NaN	2.27237498349932	23.3570634696093	-4.18167987312897	3.91349197375099	NaN	-8.78501914210093	-3.6823893429291	NaN	-4.03058183087105	NaN	43.3638002761253	60.4282567052309	27.1965238901134	-3.45496712998812	10.80676059235	-2.03495811345565	0.71256274802799
0.774999999999998	9.05758377490016	-2.54166474500332	NaN	-6.22201680040234	-6.80402824447627	0.447964997220065	NaN	-8.66227425525173	-0.532957516463316	NaN	69.2553615015259	NaN	1.584235757525	NaN	NaN	NaN	0.164897440092823	-8.73491446988809	NaN	-2.3650674810383	-1.09984119452235	-4.12830081233553	NaN	1.86385873643375	23.565983596424	-3.97596558741465	4.2224219713195	NaN	-8.7857372189635	-3.78524648578622	NaN	-3.92935298702503	NaN	43.5695145618396	60.6366559175007	26.8879529315231	-3.45030002136742	11.0124748780643	-2.03585569996405	0.504350603240368
0.777083333333331	9.0574042554111	-0.122187820054687	NaN	-5.91380629018495	-6.80223313981415	0.756536425791423	NaN	-8.46088835167446	0.121668666799242	NaN	69.2821046630948	NaN	1.58046594012439	NaN	NaN	NaN	0.182126280484285	-8.52920018417377	NaN	-2.27517660177751	-1.3108699593121	-4.02544366947841	NaN	1.86385873643375	23.565983596424	-3.77025130170033	4.84010244696748	NaN	-8.7857372189635	-3.78524648578622	NaN	-3.62405084570624	NaN	43.5695145618396	60.4291542917393	27.0936669039167	-3.45496712998812	11.0124748780643	-2.03765087298088	0.711306142227813
0.779166666666665	9.05758377490016	1.68927812836099	NaN	-5.70665710402734	-6.59655018538196	1.27082214007718	NaN	-8.66658258518498	-0.135639785928684	NaN	69.331667195878	NaN	1.68331540671802	NaN	NaN	NaN	0.387660119818925	-8.52920018417377	NaN	-2.49371266364484	-1.3108699593121	-4.23115795519265	NaN	2.06955296994427	23.8777481768653	-3.56453701598609	5.19163967284287	NaN	-8.68288070274728	-3.99096077150045	NaN	-3.2126730311995	NaN	43.4666574189824	60.6366559175007	26.8883119705012	-3.66062846676311	11.0124748780643	-2.03585569996405	0.710049536427596
0.781249999999998	9.16079980007505	2.56954409299813	NaN	-5.50094407159491	-6.39086723094982	1.47653642579142	NaN	-8.87514903865097	0.981938642628156	NaN	69.3583980072117	NaN	1.78365166171126	NaN	NaN	NaN	0.379045699623234	-8.52920018417377	NaN	-3.20689574524067	-0.902274860290945	-4.23115795519265	NaN	2.27524720345479	23.6736748793926	-3.77025130170033	5.45378596901289	NaN	-8.06574160544988	-3.99096077150045	NaN	-3.10498174823092	NaN	43.6723717046967	60.5338026911284	26.9908099177199	-3.86628980353802	11.2181891637787	-2.24515249874227	0.917005075415122
0.783333333333331	9.16062028058599	2.77525837871237	NaN	-5.29379488543735	-5.86947942622086	1.47653642579142	NaN	-8.9779961554062	0.971168698181486	NaN	68.8442925957168	NaN	1.37476700693708	NaN	NaN	NaN	0.190740700679976	-8.52920018417377	NaN	-3.41250852337307	-0.388165378874951	-3.81972938376409	NaN	2.27524720345479	23.8825950062072	-3.56453701598609	5.55669048005283	NaN	-7.44788443128992	-3.6823893429291	NaN	-2.48145258734818	NaN	43.6723717046967	60.5338026911284	27.4018788235289	-3.76812624377126	11.2181891637787	-2.04124121901445	1.12270400860247
0.785416666666665	9.05794281387828	2.87811552156949	NaN	-4.06238899829282	-5.56095499457266	1.47653642579142	NaN	-9.1836903889166	2.04785241102351	NaN	68.844831154184	NaN	1.06873181875649	NaN	NaN	NaN	-0.0320219790460851	-8.32348589845945	NaN	-2.89847657804215	-0.799452964007746	-3.81972938376409	NaN	1.86098651647828	23.8890574453298	-3.77025130170033	4.63474751355197	NaN	-7.96216701237112	-3.88810362864333	NaN	-2.58752826053614	NaN	43.878085990411	60.3298914114007	27.6074132764335	-3.97378758054617	11.2181891637787	-2.14050409935318	1.64072115897126
0.787499999999998	9.05704521643298	4.72954409299813	NaN	-3.137039390778	-5.56095499457266	1.3736792829343	NaN	-9.38651240247164	2.56734686466282	NaN	68.7920376069159	NaN	1.5754395169236	NaN	NaN	NaN	0.68734645862507	-8.22062875560233	NaN	-2.91463068271089	-0.913044804737615	-3.81972938376409	NaN	1.55244516621261	24.0931307428025	-3.77025130170033	4.42939258013647	NaN	-7.34574599193627	-3.6823893429291	NaN	-2.37860813372155	NaN	43.6723717046967	60.5338026911284	27.1956262926681	-4.18411602594186	11.2181891637787	-1.9365928196254	1.63820794737086
0.789583333333331	8.3375848715226	2.56954409299813	NaN	-0.593710184984634	-5.3498867261541	0.962250711505744	NaN	-9.38364018251617	2.25349620358995	NaN	68.6503202789381	NaN	1.56915648792264	NaN	NaN	NaN	0.695960878820801	-8.22062875560233	NaN	-3.43512426990933	-0.913044804737615	-4.02544366947841	NaN	1.5481368362794	24.298819650056	-3.56453701598609	4.32725367189599	NaN	-7.24217139885751	-3.88810362864333	NaN	-1.76154141196141	NaN	43.878085990411	60.4291542917393	27.0927693064714	-4.38977736271681	11.2181891637787	-2.14050409935318	1.4375354373843
0.791666666666665	7.72026343485275	1.84954409299813	NaN	1.89072259715376	-4.93493060796552	0.756536425791423	NaN	-9.58789830604895	2.03708246657684	NaN	68.4450849059229	NaN	0.849210221767116	NaN	NaN	NaN	0.387660119818925	-8.22062875560233	NaN	-3.85281146804157	-0.915737290849293	-4.23115795519265	NaN	1.55100905623488	24.3101289185205	-3.66739415884321	4.43029017758182	NaN	-7.03574028956245	-3.6823893429291	NaN	-1.65869695833473	NaN	43.878085990411	60.4300518782477	27.1956262926681	-4.38744380840651	11.2181891637787	-1.9365928196254	1.43502222578395
0.793749999999998	7.92400269286658	1.33525837871237	NaN	2.70926626570822	-4.93493060796552	0.756536425791423	NaN	-9.79502864953712	2.25349620358995	NaN	68.2017372235427	NaN	1.05113933755377	NaN	NaN	NaN	0.387660119818925	-8.22062875560233	NaN	-3.74677425804165	-0.810222908454416	-4.33401509804977	NaN	1.75383106978984	24.1044400112671	-3.56453701598609	4.84117956390188	NaN	-6.83146341085507	-3.6823893429291	NaN	-1.44977683152006	NaN	44.0838002761253	60.6348607444839	27.1949082147118	-4.70527003081023	11.2181891637787	-1.72909119386388	1.43502222578395
0.795833333333331	7.71864775945116	1.12954409299813	NaN	3.31886555594873	-5.14061356239767	0.550822140077184	NaN	-9.90074798624783	2.56734686466282	NaN	67.9456829674699	NaN	1.04988273175356	NaN	NaN	NaN	0.396274540014656	-8.22062875560233	NaN	-3.95238703617397	-0.404320295544935	-4.53972938376409	NaN	1.75383106978984	24.4145889819278	-3.77025130170033	4.84082052492376	NaN	-7.03574028956245	-3.6823893429291	NaN	-1.04486145613591	NaN	43.878085990411	60.6366559175007	27.1949082147118	-4.70993713943092	11.2181891637787	-1.93479764660857	1.64323437057165
0.797916666666664	7.10312151767192	1.12954409299813	NaN	3.6224085665594	-5.14420377172191	0.756536425791423	NaN	-10.1064422197583	2.7676056850059	NaN	67.7023278733768	NaN	0.845440404366504	NaN	NaN	NaN	0.695960878820801	-8.11777161274521	NaN	-3.24566559644566	-0.0931621205836609	-4.74544366947841	NaN	1.75383106978984	24.4194358112697	-3.97596558741465	4.94331847214237	NaN	-6.62431422469755	-3.47667505721477	NaN	-1.15578395866577	NaN	44.0838002761253	60.4309494647561	27.1949082147118	-4.91559847620591	11.2181891637787	-1.7326815398975	1.84893330375896
0.799999999999998	6.89615090885495	1.43811552156949	NaN	3.10309944744038	-5.4648418395892	0.653679282934304	NaN	-13.9002966598805	3.28710013864521	NaN	67.4970776769357	NaN	1.56036024732124	NaN	NaN	NaN	0.674424828331494	-8.22062875560233	NaN	-3.96531031990898	-1.12407356952737	-5.05401509804977	NaN	1.54526461632393	24.6283559380843	-3.77025130170033	5.1472372496453	NaN	-7.53065724526988	-3.47667505721477	NaN	-0.946863831851178	NaN	44.0838002761253	60.5311099316032	27.1943696562447	-5.12359336729125	11.2181891637787	-1.73088636688071	2.05463223694623
0.802083333333331	8.69641744653244	3.28954409299813	NaN	2.59061205851568	-6.05934649737107	2.19653642579142	NaN	-11.2847928961421	4.41275602553716	NaN	67.3553381138191	NaN	0.854236644967864	NaN	NaN	NaN	1.10702855749012	-6.78062875560233	NaN	-3.88747377744564	-2.55819514526884	-4.12830081233553	NaN	1.65529228296785	23.1711235575033	-4.38739415884321	4.26728513205137	NaN	-9.21373945677453	-3.47667505721477	NaN	-4.87434038703288	NaN	43.878085990411	62.7035938965395	25.2431387498197	-3.88729179233112	10.80676059235	-2.26220664240194	1.21424402299431
0.804166666666664	10.49668398421	3.59811552156949	NaN	1.66059495139419	-6.38009660297711	1.88796499722006	NaN	-8.26524688800817	2.32706024650878	NaN	67.3025149196993	NaN	1.58297915172478	NaN	NaN	NaN	1.08549250700081	-6.67777161274521	NaN	-3.69362729691898	-2.03331571940617	-4.12830081233553	NaN	1.55962571610133	19.3291883956418	-4.38739415884321	2.63308834223408	NaN	-10.119640583893	-3.47667505721477	NaN	-4.86141550878772	NaN	43.878085990411	62.5971503241336	24.8313517660544	-3.99012246071857	10.6010463066358	-2.66284850979041	1.21801384039488
0.806249999999998	10.4965044647209	3.59811552156949	NaN	0.734168228585536	-6.39086723094982	1.68225071150574	NaN	-7.7467029742987	-0.0817900636953755	NaN	67.4055514253851	NaN	1.58172254592461	NaN	NaN	NaN	0.879958667666174	-6.88348589845945	NaN	-3.4432655986241	-1.8249794407281	-4.53972938376409	NaN	1.55818960612359	13.897193422322	-4.18167987312897	1.75313622464015	NaN	-9.70749644216542	-2.75667505721477	NaN	-4.75210861603848	NaN	44.0838002761253	63.0085632296228	24.7283152603685	-3.98545535209787	10.80676059235	-2.45534688402898	1.42873919678294
0.808333333333331	10.4965044647209	3.80382980728381	NaN	0.22993872358029	-6.28623064907164	1.47653642579142	NaN	-6.28817391001468	-0.595392121071472	NaN	67.0978780642401	NaN	1.68331540671802	NaN	NaN	NaN	0.901494718155441	-6.88348589845945	NaN	-3.19588340285591	-1.62741310649669	-4.74544366947841	NaN	1.14967335905803	7.6697816073661	-4.18167987312897	2.06152766374148	NaN	-9.39964497037938	-2.9623893429291	NaN	-4.75533983559976	NaN	44.2895145618396	63.0121535756564	24.3168873155813	-3.98078824347722	10.80676059235	-2.45714205704577	1.6294117067695
0.810416666666664	10.4974020621662	3.59811552156949	NaN	0.0148906919344881	-6.48652828951741	1.47653642579142	NaN	-4.31971759188769	0.359622292705608	NaN	66.9540621425673	NaN	1.88650112830486	NaN	NaN	NaN	0.879958667666174	-6.88348589845945	NaN	-3.01097542990956	-1.63279807872005	-4.84830081233553	NaN	0.941106905592123	1.44159592059647	-4.18167987312897	2.26724163613502	NaN	-9.19465001480943	-3.16810362864333	NaN	-4.34396202109302	NaN	44.1866574189824	62.8064471229118	24.5226012879749	-4.18644958025221	10.6010463066358	-2.66284850979041	1.6294117067695
0.812499999999998	10.8063320597347	3.59811552156949	NaN	0.0174039609534566	-6.07516238065308	1.68225071150574	NaN	-2.13264205045052	0.594883432500378	NaN	66.8538823044684	NaN	1.88398791670446	NaN	NaN	NaN	0.888573087861864	-7.08920018417377	NaN	-2.89201493617466	-1.62741310649669	-4.84830081233553	NaN	1.04395402234732	-3.99272066816465	-4.18167987312897	2.4722375305724	NaN	-9.19465001480943	-3.06524648578621	NaN	-4.03865987977427	NaN	44.2895145618396	63.2187576149095	24.5226012879749	-4.18411602594186	10.6010463066358	-2.45534688402898	1.8376238515572
0.814583333333331	10.6007976068302	3.80382980728381	NaN	0.223835070248515	-5.86947942622086	1.68225071150574	NaN	-1.18116802005398	1.74477169439723	NaN	66.6855525220076	NaN	1.67451916611662	NaN	NaN	NaN	1.09410692719654	-7.08920018417377	NaN	-3.62458294337299	-1.42715428615365	-5.05401509804977	NaN	1.14680113910256	-7.83852518909503	-4.38739415884321	2.67831054194415	NaN	-8.88715758145458	-3.06524648578621	NaN	-3.62405084570624	NaN	44.3923717046967	63.2205527879263	24.9340292327621	-4.18411602594186	10.6010463066358	-2.66284850979041	2.14617225133807
0.816666666666664	10.703654593027	3.59811552156949	NaN	0.946343952781076	-5.75766242569418	2.0936792829343	NaN	-1.05821536361037	1.60425499255075	NaN	66.1714471105126	NaN	1.77736863271026	NaN	NaN	NaN	0.901494718155441	-7.29491446988809	NaN	-3.20043410337314	-0.9076598325143	-5.05401509804977	NaN	1.14392891914709	-9.30117467237246	-4.18167987312897	3.19133883650466	NaN	-8.26965944572589	-3.16810362864333	NaN	-3.2126730311995	NaN	44.598085990411	63.4262592406709	25.4475960857898	-4.39211091702716	10.80676059235	-2.66105333677363	2.14868546293846
0.818749999999998	10.2913290507945	3.59811552156949	NaN	1.35848809450857	-5.55736478524845	1.88796499722006	NaN	-0.82810726047835	2.7945305461226	NaN	64.4695380678982	NaN	1.36848397793608	NaN	NaN	NaN	0.473198199094782	-7.08920018417377	NaN	-3.00128296710831	-1.1133036250807	-5.46544366947841	NaN	0.941106905592123	-9.3060215017144	-4.18167987312897	2.88492211178299	NaN	-8.68144454902217	-3.27096077150045	NaN	-3.42643998735607	NaN	44.598085990411	63.4280544136877	25.6533100581834	-4.59777225380207	10.80676059235	-2.24784525826746	2.56385314671369
0.820833333333331	10.0856150784008	3.49525837871237	NaN	1.87312971402102	-5.34809162149198	1.88796499722006	NaN	-0.818054490634163	3.11376617941886	NaN	63.0878917584775	NaN	1.36094434313489	NaN	NaN	NaN	1.30394797662895	-6.88348589845945	NaN	-2.9081690408434	-1.32433238987041	-5.46544366947841	NaN	0.632565555326369	-8.07511927775541	-4.18167987312897	2.88492211178299	NaN	-8.27145463788229	-3.27096077150045	NaN	-3.11467540691476	NaN	44.598085990411	63.53090764006	25.2417025939072	-4.70993713943092	10.80676059235	-2.45355171101215	2.35438439612577
0.822916666666664	9.57204822537316	2.87811552156949	NaN	2.38741229510214	-5.03059166653312	1.68225071150574	NaN	-1.11941529101112	2.79991551834591	NaN	63.0365530251237	NaN	1.14896238094658	NaN	NaN	NaN	1.40671489629627	-6.88348589845945	NaN	-3.2230498499094	-1.32702487598209	-5.46544366947841	NaN	0.423999101860381	-7.35520810236859	-4.38739415884321	2.88528115076112	NaN	-8.16716196794097	-3.06524648578621	NaN	-2.7049132021886	NaN	44.8038002761253	63.3234060142986	24.8299156101419	-5.12125981298091	10.80676059235	-2.65925816375679	2.15496849193943
0.824999999999998	9.16026124160787	3.28954409299813	NaN	2.18134022423837	-4.81952339811464	1.68225071150574	NaN	-1.83647288834235	3.0109442831357	NaN	63.0387828337784	NaN	1.14896238094658	NaN	NaN	NaN	1.20118105696167	-7.08920018417377	NaN	-3.43512426990933	-1.3324098482054	-5.67115795519265	NaN	0.426871321815852	-7.14467236577334	-4.38739415884321	2.88492211178299	NaN	-7.95965374335215	-3.27096077150045	NaN	-2.39314862174733	NaN	44.8038002761253	63.4253616541625	24.83027464912	-4.91559847620591	10.80676059235	-2.45355171101215	2.35815421352638
0.827083333333331	9.26222063035933	3.08382980728381	NaN	1.87456586774615	-4.8159331887904	1.47653642579142	NaN	-2.76209693913958	3.32479494420853	NaN	63.0446205907621	NaN	1.35466131413393	NaN	NaN	NaN	1.61224873563091	-7.29491446988809	NaN	-3.22951149177689	-1.12407356952737	-5.56830081233553	NaN	0.629693335370898	-6.72198528280205	-4.28453701598609	2.98777909797976	NaN	-7.54822767848717	-3.47667505721477	NaN	-2.18745971449393	NaN	44.8038002761253	63.526419707518	24.7263405459888	-5.12826047591195	10.80676059235	-2.45444929752054	2.56385314671369
0.829166666666664	9.15990220262975	2.77525837871237	NaN	2.08099697704113	-4.61025023435817	0.962250711505744	NaN	-3.27633252291573	3.52505376455166	NaN	63.0528637466176	NaN	1.56287345892163	NaN	NaN	NaN	1.40671489629627	-7.50062875560233	NaN	-3.64396786897549	-0.921122263072648	-5.77401509804977	NaN	0.629693335370898	-6.50983393642614	-4.49025130170033	3.1929545119062	NaN	-7.44537116227095	-3.47667505721477	NaN	-2.18745971449393	NaN	44.8038002761253	63.3189180817566	24.726699584967	-5.12826047591195	10.80676059235	-2.24694767175906	2.76955207990096
0.831249999999998	8.64615583011291	2.15811552156949	NaN	2.1838534932573	-4.40815748925023	0.756536425791423	NaN	-3.48202675642624	3.71992761267143	NaN	63.0623097518874	NaN	1.56287345892163	NaN	NaN	NaN	1.10702855749012	-7.50062875560233	NaN	-3.65689115271046	-0.61265657422301	-5.77401509804977	NaN	0.42112688190487	-6.40214265345752	-4.49025130170033	3.60366437873713	NaN	-7.03466317426861	-3.6823893429291	NaN	-2.19230654383588	NaN	44.8038002761253	63.3171229087398	24.726699584967	-5.13292758453265	10.80676059235	-2.24874284477585	2.66418940170697
0.833333333333331	8.33776439101166	1.95240123585525	NaN	1.98173084513772	-4.83475917251694	0.653679282934304	NaN	-3.80349309649166	4.22595963575239	NaN	63.0717560571145	NaN	1.56036024732124	NaN	NaN	NaN	1.08549250700081	-7.29491446988809	NaN	-3.25212723831315	-1.63549056483168	-5.77401509804977	NaN	0.211124318461229	-5.68546269763203	-4.49025130170033	3.49990979509505	NaN	-7.83465830039486	-3.47667505721477	NaN	-1.78092872932913	NaN	44.8038002761253	63.2115769228423	24.7261610264998	-5.24042536154076	10.80676059235	-2.04303639203129	2.77206529150135
0.835416666666664	10.0529450247122	3.59811552156949	NaN	2.59563859655358	-5.62701944144089	2.19653642579142	NaN	-2.48084167845092	5.26225605691941	NaN	63.0800001128416	NaN	1.57418291112343	NaN	NaN	NaN	1.42394373668769	-5.85491446988809	NaN	-3.13551156742722	-2.97486770262495	-4.74544366947841	NaN	0.218304868349946	-5.32093756676391	-5.21025130170033	2.59974334514413	NaN	-9.32036353462929	-2.9623893429291	NaN	-5.60556083088416	NaN	44.598085990411	65.5897673405231	23.083142039687	-4.20745156904526	10.2924748780643	-2.67361954789128	2.04709260214504
0.837499999999998	11.9377589078995	3.80382980728381	NaN	2.38813037196468	-6.05362112470764	2.40225071150574	NaN	-2.27227522498497	3.31230673487029	NaN	63.0858393696114	NaN	2.30041220627991	NaN	NaN	NaN	1.39379326600269	-5.85491446988809	NaN	-3.04242397154322	-2.96409775817828	-4.74544366947841	NaN	0.321151985105143	-5.21001506423401	-5.41596558741465	1.10103869668254	NaN	-10.1203586607555	-2.9623893429291	NaN	-5.49302271857364	NaN	44.8038002761253	65.3804705417449	22.8777871062715	-4.20745156904526	10.2924748780643	-2.45714205704577	1.8313408225562
0.839583333333331	12.1423957633587	3.59811552156949	NaN	1.8752839446087	-6.05900643869397	2.40225071150574	NaN	-2.3722501217847	0.846299488965174	NaN	63.0880712779666	NaN	2.30166881208013	NaN	NaN	NaN	1.80486094467197	-5.95777161274521	NaN	-2.97292530926184	-2.55281017304548	-4.74544366947841	NaN	0.321151985105143	-5.0043261569807	-5.41596558741465	0.310984184016256	NaN	-9.91392755146048	-3.06524648578621	NaN	-5.48979149901236	NaN	45.0095145618396	65.4833237681172	22.6720731338779	-4.4084457971996	10.4981891637787	-2.96961301589049	1.83511063995681
0.841666666666664	11.9373998689214	3.39240123585525	NaN	1.8752839446087	-5.86050390291028	2.0936792829343	NaN	-2.99076893229394	0.0323092010744313	NaN	62.9853938112589	NaN	2.29789899467952	NaN	NaN	NaN	1.80486094467197	-5.95777161274521	NaN	-2.92707643918377	-2.35255135270244	-4.74544366947841	NaN	0.118329971550179	-5.0043261569807	-5.41596558741465	0.619914181584772	NaN	-9.70965067275312	-3.27096077150045	NaN	-5.07841368450561	NaN	45.1123717046967	65.485118941134	22.3631431363094	-4.61410713397447	10.4981891637787	-2.45893723006256	1.83385403415659
0.843749999999998	12.0391797381837	3.39240123585525	NaN	2.38884844882727	-5.85691369358603	1.99082214007718	NaN	-3.30074639253735	0.892579176903346	NaN	62.9510451900537	NaN	2.40074846127315	NaN	NaN	NaN	1.81778257496554	-6.06062875560233	NaN	-2.90493821990964	-2.55819514526884	-4.74544366947841	NaN	0.118329971550179	-5.11040183016866	-5.41596558741465	1.23741513774368	NaN	-9.70929163432182	-3.47667505721477	NaN	-4.86949355769094	NaN	45.1123717046967	65.3822657147617	22.3631431363094	-4.51127646558706	10.4981891637787	-2.45893723006256	2.03829636154364
0.845833333333331	12.2459708275117	3.49525837871237	NaN	2.59599763498487	-5.55197947126208	2.40225071150574	NaN	-3.50356840609235	1.11707037225136	NaN	62.9312021080202	NaN	2.60393418285998	NaN	NaN	NaN	2.02331641430014	-6.06062875560233	NaN	-2.89201493617466	-2.35793632492575	-4.74544366947841	NaN	-0.0844920420048265	-5.20678384467273	-5.41596558741465	1.545986096334	NaN	-9.60643511810563	-3.27096077150045	NaN	-4.67188269934085	NaN	45.1123717046967	65.6926205668954	22.1574291639158	-4.50894291127671	10.4981891637787	-2.97589612144934	2.04080957314404
0.847916666666664	12.1440114387602	3.59811552156949	NaN	2.59527955812233	-5.54838926193783	2.60796499722007	NaN	-3.91782909306882	2.48337237116132	NaN	62.882357305573	NaN	2.59765115385902	NaN	NaN	NaN	2.13469775416315	-6.06062875560233	NaN	-2.70901790457849	-2.05216312218784	-4.74544366947841	NaN	-0.0873642619603379	-5.20193701533079	-5.41596558741465	1.7513410297495	NaN	-8.99073217453334	-3.27096077150045	NaN	-4.35527128955756	NaN	45.318085990411	65.6953133264206	22.3631431363094	-4.50894291127671	10.4981891637787	-2.77198484172152	2.14617225133807
0.849999999999998	12.1443704777383	3.08382980728381	NaN	2.90313102990839	-5.1280478297628	2.60796499722007	NaN	-4.02354842977953	2.75683574055923	NaN	62.0593218965097	NaN	2.59765115385902	NaN	NaN	NaN	1.83501141535701	-6.36920018417377	NaN	-2.69286379990975	-1.84651932962144	-4.84830081233553	NaN	-0.0873642619603379	-4.4852570595053	-5.21025130170033	2.16151233811323	NaN	-8.47537247815838	-3.16810362864333	NaN	-3.94389347505081	NaN	45.1123717046967	65.6953133264206	22.8768895088262	-4.71460424805162	10.2924748780643	-2.66913161534926	2.14868546293846
0.852083333333331	12.1440114387602	2.87811552156949	NaN	2.59527955812233	-4.82490871210097	2.60796499722007	NaN	-4.02067620982401	3.33287240254357	NaN	60.4085147482427	NaN	2.29412917727895	NaN	NaN	NaN	1.61224873563091	-6.36920018417377	NaN	-2.69286379990975	-2.0629330666345	-5.25972938376409	NaN	-0.293058495470855	-5.20193701533079	-5.41596558741465	1.75098199077137	NaN	-8.88715758145458	-3.27096077150045	NaN	-3.95197152395403	NaN	45.1123717046967	65.5924601000483	23.0822444422417	-4.70993713943092	10.2924748780643	-2.46162998958778	2.76829547410074
0.854166666666664	11.9386565053448	2.56954409299813	NaN	2.90456718363348	-4.82131850277677	2.60796499722007	NaN	-4.02067620982401	3.76031490434643	NaN	59.2309342955868	NaN	2.08340382089081	NaN	NaN	NaN	2.3316171733021	-6.57491446988809	NaN	-2.702556262711	-2.0629330666345	-5.46544366947841	NaN	-0.298802935381796	-4.98978566895492	-5.41596558741465	1.95705500214312	NaN	-8.47573151658966	-3.27096077150045	NaN	-3.84589585076608	NaN	45.1123717046967	65.5924601000483	22.6704574584763	-5.12826047591195	10.4981891637787	-2.46162998958778	2.76578226250039
0.856249999999998	11.4240125353827	2.15811552156949	NaN	3.31563421006721	-4.40815748925023	2.19653642579142	NaN	-4.22637044333457	3.29964843606197	NaN	59.171696433773	NaN	2.08089060929041	NaN	NaN	NaN	2.34023159349779	-6.78062875560233	NaN	-3.22951149177689	-1.86267424629142	-5.46544366947841	NaN	-0.300239045359572	-5.29347220049296	-5.21025130170033	1.95705500214312	NaN	-8.26965944572589	-3.47667505721477	NaN	-3.23529156812854	NaN	45.318085990411	65.5906649270315	22.772955405695	-5.22642403567871	10.4981891637787	-2.66913161534926	2.56385314671369
0.858333333333331	10.6007976068302	2.15811552156949	NaN	3.31455709477338	-4.40456727992598	2.19653642579142	NaN	-4.22637044333457	2.83761032390923	NaN	59.1219695181693	NaN	2.07963400349024	NaN	NaN	NaN	2.13469775416315	-6.67777161274521	NaN	-3.45127837457806	-1.86267424629142	-5.67115795519265	NaN	-0.303111265315042	-5.28700976137036	-5.41596558741465	1.95741404112124	NaN	-7.96037182021472	-3.47667505721477	NaN	-2.92675820724847	NaN	45.1123717046967	65.3849584742869	22.8761714308699	-5.64241381784927	10.2924748780643	-2.46342516260457	2.56133993511334
0.860416666666664	11.0104303567267	2.15811552156949	NaN	2.90564429892732	-4.20247453481808	1.88796499722006	NaN	-4.43206467684509	3.55736359789167	NaN	59.080982074548	NaN	2.07963400349024	NaN	NaN	NaN	2.64853235249975	-6.78062875560233	NaN	-3.02712953457833	-1.64626050927835	-5.67115795519265	NaN	-0.398777832181563	-5.28539415158974	-5.21025130170033	1.95705500214312	NaN	-7.3432327229173	-3.47667505721477	NaN	-2.61499362680712	NaN	45.318085990411	65.5924601000483	22.8756328724027	-5.85274226324496	10.2924748780643	-2.25951388287675	2.77206529150135
0.862499999999998	11.0109689151939	1.84954409299813	NaN	3.11135733135983	-4.30711111669626	1.68225071150574	NaN	-4.42919245688958	3.76300739045811	NaN	59.0479626286814	NaN	1.8751916761031	NaN	NaN	NaN	2.85406619183435	-6.57491446988809	NaN	-3.02712953457833	-1.44600168893531	-5.56830081233553	NaN	-0.405958382070239	-5.08132085411705	-5.41596558741465	1.956695963165	NaN	-7.34251464605473	-3.47667505721477	NaN	-2.72106929999504	NaN	45.1123717046967	65.3849584742869	22.8756328724027	-5.85274226324496	10.2924748780643	-2.25951388287671	2.87491475809499
0.864583333333331	10.0865126758462	1.43811552156949	NaN	3.11135733135983	-3.8939501031698	1.47653642579142	NaN	-4.74347824706623	3.95518875246611	NaN	59.022139706342	NaN	1.66949274291584	NaN	NaN	NaN	2.84545177163862	-6.57491446988809	NaN	-3.03359117644582	-1.13753600008572	-5.67115795519265	NaN	-0.303111265315042	-5.18093408818241	-5.41596558741465	2.05901439089459	NaN	-7.03394509740605	-3.47667505721477	NaN	-2.51861161230301	NaN	45.318085990411	65.1801496080507	22.8752738334246	-5.84340804600361	10.2924748780643	-2.25771870985992	2.87491475809499
0.866666666666664	9.98275809220408	1.43811552156949	NaN	3.10884406234086	-4.2072357143188	1.3736792829343	NaN	-4.93624749077705	4.45852828943548	NaN	59.002741833302	NaN	1.66572292551527	NaN	NaN	NaN	2.83253014134504	-6.78062875560233	NaN	-2.93724642924715	-0.731633387176234	-5.77401509804977	NaN	-0.100289251759996	-4.9752451809291	-5.41596558741465	1.52822608704681	NaN	-7.88698995958664	-3.47667505721477	NaN	-2.41576715867637	NaN	45.318085990411	64.9726479822892	22.6711755364326	-5.84340804600361	10.2924748780643	-2.15486548348762	3.0806136912823
0.868749999999998	12.2465093859789	2.87811552156949	NaN	3.52278339622474	-4.84047258791783	2.8136792829343	NaN	-2.99794948218266	4.98071522918647	NaN	58.9889975353339	NaN	1.67703237771702	NaN	NaN	NaN	3.05960003116899	-5.23777161274521	NaN	-2.87125922760422	-3.29679582203289	-4.53972938376409	NaN	-0.0931087018712787	-5.12171109863316	-5.93025130170033	0.361036361031793	NaN	-9.47113979181039	-2.75667505721477	NaN	-6.13432358704344	NaN	44.9066574189824	66.9376303214641	20.9231453295543	-4.72160491098266	9.98390344949289	-2.6834929994837	2.35438439612577
0.870833333333331	13.1722222617501	2.56954409299813	NaN	3.41813168785214	-5.33373078419503	2.8136792829343	NaN	-3.00082170213813	0.726815251972052	NaN	58.9801353382099	NaN	2.50611113946718	NaN	NaN	NaN	3.02944956048395	-5.44348589845945	NaN	-2.81127534241627	-3.09115202946649	-4.53972938376409	NaN	-0.49875272898129	-5.11201743994928	-5.93025130170033	-0.806048645281244	NaN	-10.3239174626003	-2.9623893429291	NaN	-6.02340108451354	NaN	44.9066574189824	66.9358351484473	20.9235043685324	-4.92726624775762	9.77818916377865	-2.98217922700815	2.55128708871172
0.872916666666664	13.1718632227719	2.36382980728381	NaN	2.90420814520223	-5.54479905261358	2.8136792829343	NaN	-3.09792437898238	1.19245998337801	NaN	58.9753837677024	NaN	2.30669523528092	NaN	NaN	NaN	3.24359782001436	-5.64920018417377	NaN	-2.70901790457849	-2.77730136839354	-4.53972938376409	NaN	-0.604472065691998	-5.31285951786069	-5.93025130170033	-1.33652279002314	NaN	-10.323558424169	-3.27096077150045	NaN	-5.82094339682143	NaN	45.1123717046967	67.139746428175	20.9238634075105	-5.1259269216016	9.77818916377865	-2.77557518775514	2.3481013671248
0.874999999999998	13.3790133510781	2.36382980728381	NaN	3.31599324849847	-5.3391160981814	2.8136792829343	NaN	-3.30361861249282	0.365007264928922	NaN	58.9739713495839	NaN	2.30418202368052	NaN	NaN	NaN	3.24359782001436	-5.23777161274521	NaN	-2.04600007094714	-2.5770425480505	-4.74544366947841	NaN	-0.810166299202515	-5.31285951786069	-6.13596558741465	-1.33652279002314	NaN	-10.1182044301679	-3.47667505721477	NaN	-5.61525448956804	NaN	45.1123717046967	67.1415416011919	20.5124354627233	-5.12125981298091	9.77818916377865	-2.77467760124675	2.56008332931312
0.877083333333331	13.3782952731218	2.36382980728381	NaN	3.10884406234086	-5.13163803908705	2.8136792829343	NaN	-3.50644062604787	1.54989784627754	NaN	59.107304479839	NaN	2.30669523528092	NaN	NaN	NaN	3.24790503011221	-5.34062875560233	NaN	-1.45272548924799	-2.5770425480505	-4.95115795519265	NaN	-0.813038519157985	-5.21001506423401	-6.13596558741465	-0.925453884214053	NaN	-10.1182044301679	-3.6823893429291	NaN	-5.30672112868805	NaN	45.1123717046967	66.9340399754305	20.7181494351169	-5.1259269216016	9.77818916377865	-2.77467760124675	2.55128708871172
0.879166666666664	13.1734788981735	2.36382980728381	NaN	3.41884976471468	-4.82490871210097	2.71082214007718	NaN	-3.71787929946932	1.5687452490592	NaN	59.3549231503127	NaN	2.50736774526736	NaN	NaN	NaN	3.25651945030794	-5.44348589845945	NaN	-1.76760629831399	-2.5770425480505	-5.05401509804977	NaN	-0.401650052137034	-5.20678384467273	-6.13596558741465	-0.92509484523589	NaN	-9.91249139773537	-3.6823893429291	NaN	-4.89695892396188	NaN	45.318085990411	67.0386883748196	20.7177903961388	-5.11659270436021	9.77818916377865	-2.67361954789128	2.75698602189899
0.881249999999998	12.9665082893564	1.95240123585525	NaN	3.62312664342198	-4.61922575766879	2.8136792829343	NaN	-3.8221625262023	2.41286030821813	NaN	59.4882562805678	NaN	2.60142097125959	NaN	NaN	NaN	2.84114456154073	-5.64920018417377	NaN	-1.57168598298293	-2.37409124159578	-5.05401509804977	NaN	-0.298802935381796	-4.9930168885162	-6.13596558741465	-0.924735806257768	NaN	-9.60463992594923	-3.6823893429291	NaN	-4.58034751417867	NaN	45.318085990411	66.6290706423471	20.9235043685324	-5.32225404113512	9.77818916377865	-2.67361954789128	2.65790637270597
0.883333333333331	12.4522233583725	1.95240123585525	NaN	3.62384472028453	-4.61563554834454	2.60796499722007	NaN	-4.02785675971273	2.2669586341483	NaN	58.6654003909935	NaN	2.40074846127315	NaN	NaN	NaN	2.52853659244101	-5.95777161274521	NaN	-1.96675743457891	-1.87075170462641	-5.05401509804977	NaN	-0.504497168892271	-4.27310571312938	-5.93025130170033	-0.822596898017241	NaN	-8.98714179022053	-3.6823893429291	NaN	-3.96651201197982	NaN	45.318085990411	66.6308658153639	21.4370712215601	-5.43441892676397	9.98390344949289	-2.67361954789128	2.86611851749359
0.885416666666664	12.6591939671896	1.84954409299813	NaN	3.41741361098955	-4.20785984880446	2.60796499722007	NaN	-4.02354842977953	3.15953844331722	NaN	58.4596864185999	NaN	2.29538578307912	NaN	NaN	NaN	2.31869554300848	-6.16348589845945	NaN	-1.65833826738031	-2.28203928975921	-5.05401509804977	NaN	-0.604472065691998	-4.58163907400937	-5.93025130170033	-1.33562519257783	NaN	-9.39892689351681	-3.78524648578622	NaN	-4.17866335835573	NaN	45.1123717046967	66.4260569491277	21.436891702071	-5.43441892676397	9.77818916377865	-2.25951388287675	2.66544600750715
0.887499999999998	12.8643693811159	1.43811552156949	NaN	3.62456279714711	-4.1050183715884	2.8136792829343	NaN	-4.23211488324551	3.8954466339696	NaN	58.4596476663105	NaN	2.0884302440916	NaN	NaN	NaN	2.83683735144289	-6.06062875560233	NaN	-1.77729876111524	-2.07639549719281	-5.25972938376409	NaN	-0.607344285647468	-4.2698744935681	-6.13596558741465	-1.5416982039495	NaN	-8.7817877962194	-3.78524648578622	NaN	-3.86689877791446	NaN	45.1123717046967	66.1165996835024	21.1276026655244	-5.63541315491822	9.77818916377865	-2.46701550863819	2.66293279590675
0.889583333333331	12.2472274639351	1.12954409299813	NaN	3.62384472028453	-3.58722077618365	2.71082214007718	NaN	-4.64063113031099	3.54479083982657	NaN	58.4595690208013	NaN	1.8777048877035	NaN	NaN	NaN	3.05960003116899	-6.06062875560233	NaN	-2.20144760111506	-1.87613667684977	-5.46544366947841	NaN	-0.604472065691998	-4.27310571312938	-6.13596558741465	-1.43884121775272	NaN	-8.47285920913941	-3.99096077150045	NaN	-3.66444109022235	NaN	45.1123717046967	66.1148045104856	20.9215296541527	-5.83640738307256	9.77818916377865	-2.46791309514663	3.0781004796819
0.891666666666664	11.3207965102078	1.12954409299813	NaN	3.62312664342198	-3.17944507664356	2.60796499722007	NaN	-4.53778401355576	3.18915579054555	NaN	58.4595068991109	NaN	1.8777048877035	NaN	NaN	NaN	2.63991793230402	-6.16348589845945	NaN	-2.42321448391615	-1.66510791206002	-5.56830081233553	NaN	-0.610216505602939	-4.57356102510615	-6.34167987312897	-1.64491422912439	NaN	-7.54643248633076	-3.99096077150045	NaN	-2.94129869527425	NaN	45.1123717046967	65.6998012589627	20.9218886931308	-5.84574160031391	9.77818916377865	-2.26130905589354	2.66293279590675
0.893749999999997	11.5265104826013	1.12954409299813	NaN	3.41849072628339	-3.17585486731932	2.60796499722007	NaN	-4.74347824706623	3.59236591734331	NaN	58.3799188968249	NaN	2.08340382089081	NaN	NaN	NaN	3.05098561097326	-6.36920018417377	NaN	-2.32040809484999	-1.35664222321042	-5.56830081233553	NaN	-0.614524835536185	-4.57032980554487	-6.34167987312897	-1.33652279002314	NaN	-5.08721153417806	-4.19667505721478	NaN	-2.6295341148329	NaN	44.9066574189824	65.7006988454711	20.9209910956855	-5.94623871439102	9.77818916377865	-2.05560260314894	2.66544600750715
0.895833333333331	11.5259719241341	0.92382980728381	NaN	3.3170703637923	-2.97376212221138	2.19653642579142	NaN	-4.63345058042228	3.58159597289664	NaN	58.1701541396481	NaN	2.0884302440916	NaN	NaN	NaN	3.04237119077753	-6.16348589845945	NaN	-2.73163365111475	-1.15638340286738	-5.56830081233553	NaN	-1.02016886264624	-4.36140967873024	-6.54739415884321	-1.1315268955858	NaN	-0.996792381604846	-4.19667505721478	NaN	-2.7404566173628	NaN	45.0095145618396	65.4940948062181	21.1270641070573	-6.14956649685562	9.98390344949289	-2.26130905589354	2.66544600750715
0.897916666666664	10.4982996596116	0.40954409299813	NaN	3.62492183557837	-3.17046955333299	2.71082214007718	NaN	-4.63488669040001	3.78185479323977	NaN	57.8736063397985	NaN	2.0859170324912	NaN	NaN	NaN	3.03806398067968	-5.95777161274521	NaN	-2.53248251484983	-0.95073961030098	-5.56830081233553	NaN	-1.02304108260175	-4.48687266928596	-6.34167987312897	-0.72135558722206	NaN	3.71460779839221	-4.4023893429291	NaN	-2.75015027604664	NaN	45.0095145618396	65.3903439933374	20.9209910956855	-6.15656715978663	9.77818916377865	-2.25951388287671	3.38664887946289
0.899999999999997	10.2922266482398	0.40954409299813	NaN	3.41741361098955	-2.96478659890076	2.71082214007718	NaN	-4.62770614051134	4.28788681632073	NaN	57.5336692094937	NaN	2.08340382089081	NaN	NaN	NaN	3.02944956048395	-6.16348589845945	NaN	-2.23052498951884	-0.43124515666163	-5.77401509804977	NaN	-0.614524835536185	-4.4852570595053	-6.34167987312897	-0.824212573418831	NaN	8.03677183281645	-4.4023893429291	NaN	-2.64407460285869	NaN	44.8038002761253	64.978931087848	20.9204525372183	-6.15656715978663	9.77818916377865	-2.26041146938515	3.39167530266363
0.902083333333331	11.8350814411917	2.36382980728381	NaN	3.82991679114833	-4.40995259391235	2.91653642579142	NaN	-3.10079659893785	4.80738126996004	NaN	57.1937364609517	NaN	2.08968684989181	NaN	NaN	NaN	3.36790079017095	-4.92920018417377	NaN	-2.05423495013662	-3.0017925637416	-4.74544366947841	NaN	-0.607344285647468	-4.29249303049711	-6.85596558741465	-1.77779997119455	NaN	10.9594825486711	-3.78524648578622	NaN	-5.83709949462787	NaN	44.3923717046967	66.9421182540061	19.071719578012	-4.71227069374127	9.36676059235001	-2.7872438123644	3.06302121007954
0.904166666666664	13.3779362341437	1.84954409299813	NaN	4.03383463142442	-4.40097707060173	2.91653642579142	NaN	-3.30361861249282	0.521171459405614	NaN	56.8972018063901	NaN	2.40451827867372	NaN	NaN	NaN	3.54328415882047	-5.13491446988809	NaN	-1.91529725509474	-2.88820072301177	-4.74544366947841	NaN	-0.813038519157985	-4.07872607434049	-7.06167987312897	-3.37528882727544	NaN	12.395165314523	-3.78524648578622	NaN	-6.04278840188131	NaN	44.3923717046967	66.9421182540061	19.071719578012	-4.92026558482657	9.77818916377865	-2.98756474605856	2.86360530589319
0.906249999999997	13.3782952731218	1.84954409299813	NaN	3.51955205034322	-4.20247453481808	2.91653642579142	NaN	-3.50644062604787	0.949121385248331	NaN	56.6874589580267	NaN	2.51239416846814	NaN	NaN	NaN	3.54328415882047	-5.34062875560233	NaN	-1.79022204485026	-2.37947621381909	-4.74544366947841	NaN	-1.0187327526685	-4.28118376203261	-7.06167987312897	-4.21849311791313	NaN	12.8058733025253	-3.99096077150045	NaN	-5.62656375803254	NaN	44.3923717046967	66.9403230809893	18.9692216307933	-5.1259269216016	9.36676059235001	-2.98666715955016	2.66041958430636
0.908333333333331	13.5840092455154	1.84954409299813	NaN	3.51883397348064	-4.30172580270989	2.71082214007718	NaN	-3.71213485955838	0.0861589233077393	NaN	56.6079016280794	NaN	2.61273042346138	NaN	NaN	NaN	3.44051723915319	-5.13491446988809	NaN	-1.64840976898122	-2.27665431753589	-4.74544366947841	NaN	-1.0187327526685	-3.8730371670871	-7.06167987312897	-4.0127791455195	NaN	11.8790875412855	-4.4023893429291	NaN	-5.31803039715255	NaN	44.598085990411	67.1478247067507	18.5574346470279	-5.21942337274766	9.36676059235001	-2.78275587982238	2.75824262769916
0.910416666666664	13.4811522593186	1.43811552156949	NaN	3.51919301191193	-4.09963305760203	2.91653642579142	NaN	-3.91782909306882	0.957198843583324	NaN	56.7146146743733	NaN	2.81842935664869	NaN	NaN	NaN	3.44913165934892	-5.34062875560233	NaN	-1.51701679296671	-2.27665431753589	-4.84830081233553	NaN	-0.813038519157985	-4.07872607434049	-7.26739415884321	-3.49849421453557	NaN	10.4390963142583	-4.4023893429291	NaN	-4.90988380220705	NaN	44.598085990411	66.8392650276338	18.557793686006	-5.22875758998906	9.36676059235001	-2.98846233256699	2.75824262769916
0.912499999999997	13.4815112982967	1.23240123585525	NaN	3.6224085665594	-3.89574520783193	2.91653642579142	NaN	-3.81210975635811	1.42233615094947	NaN	56.9127960460619	NaN	2.8159161450483	NaN	NaN	NaN	3.45343886944676	-5.44348589845945	NaN	-1.45918713111552	-2.07639549719281	-4.84830081233553	NaN	-0.398777832181563	-3.87626838664838	-7.06167987312897	-3.49849421453557	NaN	9.51159247615575	-4.60810362864333	NaN	-4.59811922176578	NaN	44.598085990411	66.8410602006506	18.3524387525907	-5.43441892676397	9.36676059235001	-2.78455105283922	2.65664976690575
0.914583333333331	13.1738379371516	1.23240123585525	NaN	3.6224085665594	-3.5908109855079	2.91653642579142	NaN	-3.81785419626909	1.92567568791875	NaN	57.0195090923558	NaN	2.81214632764773	NaN	NaN	NaN	3.46205328964249	-5.64920018417377	NaN	-1.97968071831392	-1.87075170462641	-4.84830081233553	NaN	-0.504497168892271	-3.86980594752582	-7.26739415884321	-3.49885325351369	NaN	9.20086869691938	-4.50524648578622	NaN	-4.38596787538978	NaN	44.8038002761253	66.6371489209228	18.7638666973778	-5.43441892676397	9.57247487806433	-2.99025750558378	2.65790637270597
0.916666666666664	12.968123964758	1.43811552156949	NaN	3.82776256056062	-3.18303528596781	2.91653642579142	NaN	-4.02354842977953	1.81477633330056	NaN	56.6080811475685	NaN	2.81717275084852	NaN	NaN	NaN	3.26513387050363	-5.85491446988809	NaN	-2.18529349644632	-1.15638340286738	-4.95115795519265	NaN	-0.404522272092504	-4.07549485477921	-7.06167987312897	-2.98546591997498	NaN	9.20086869691938	-3.88810362864333	NaN	-4.18351018769767	NaN	44.598085990411	66.6389440939396	19.1742175252306	-5.43441892676397	9.77818916377865	-3.19955430436205	2.86360530589319
0.918749999999997	12.9688420427143	1.23240123585525	NaN	3.82740352212937	-2.97735233153563	2.8136792829343	NaN	-4.02067620982401	2.88607507391927	NaN	56.2993306694891	NaN	2.60896060606077	NaN	NaN	NaN	3.04237119077753	-5.85491446988809	NaN	-1.46887959391677	-1.36202719543377	-5.05401509804977	NaN	-0.814474629135721	-3.56127258664583	-7.16453701598609	-3.49885325351369	NaN	8.79518724695496	-2.03667505721477	NaN	-4.39566153407366	NaN	44.3923717046967	66.6380465074312	19.2772540309164	-5.42508470952257	9.77818916377865	-2.99205267860057	3.27751638386825
0.920833333333331	12.9665082893564	0.92382980728381	NaN	4.1366911476406	-2.76448895845499	2.91653642579142	NaN	-4.01636787989081	3.08633389426235	NaN	56.1362499964016	NaN	2.40074846127315	NaN	NaN	NaN	3.56482020930977	-5.85491446988809	NaN	-1.07057732138694	-1.35664222321042	-5.46544366947841	NaN	-0.611652615580674	-3.55965697686517	-7.37025130170033	-3.60135120073234	NaN	9.00090027938743	1.3576106570709	NaN	-3.67251913912557	NaN	44.3923717046967	66.4332376411949	18.7626100609544	-5.63541315491822	9.77818916377865	-3.19775913134526	3.07181745068094
0.922916666666664	12.246868424957	0.40954409299813	NaN	4.03455270828697	-2.4631449454552	2.91653642579142	NaN	-3.80492920646939	2.67504630912947	NaN	56.017164445866	NaN	2.50108471626639	NaN	NaN	NaN	3.36790079017095	-5.85491446988809	NaN	-1.79345286578398	-1.15638340286738	-5.46544366947841	NaN	-0.508805498825477	-3.75888344499592	-7.06167987312897	-3.80634709516964	NaN	8.58588383020964	5.57475351421378	NaN	-3.47167706121408	NaN	44.598085990411	66.4296472951613	18.5565370495826	-5.84107449169322	9.77818916377865	-3.19955430436205	2.66293279590675
0.924999999999997	11.5261514436232	0.20382980728381	NaN	3.6224085665594	-2.2484864677124	2.60796499722007	NaN	-4.01636787989081	2.67504630912947	NaN	55.8886208026581	NaN	2.29287257147873	NaN	NaN	NaN	3.26513387050363	-6.06062875560233	NaN	-1.79022204485026	-1.15099843064402	-5.56830081233553	NaN	-0.508805498825477	-3.85688106928066	-5.41596558741465	-3.80634709516964	NaN	8.27982755058	8.5576106570709	NaN	-2.95422357351942	NaN	44.3923717046967	66.1192924430276	18.7626100609544	-5.84807515462426	9.57247487806433	-3.19596395832847	2.86863172909398
0.927083333333331	11.5252538461778	0.20382980728381	NaN	3.62384472028453	-2.2484864677124	2.60796499722007	NaN	-4.21631767349038	3.09171886648571	NaN	55.7434511358036	NaN	2.29412917727895	NaN	NaN	NaN	3.5734346295055	-6.06062875560233	NaN	-1.79022204485026	-0.95073961030098	-5.67115795519265	NaN	-0.611652615580674	-4.05933875697277	-2.44776224320174	-3.49813517555745	NaN	8.58767902236606	10.6147535142138	NaN	-2.75015027604664	NaN	44.598085990411	66.1192924430276	18.761712463509	-5.95090582301172	9.57247487806433	-3.19775913134526	2.8698883348942
0.929166666666664	11.3202579517406	-0.00188447843051108	NaN	3.62312664342198	-2.03921330395604	2.8136792829343	NaN	-4.21631767349038	3.29197768682871	NaN	55.606785478019	NaN	2.29161596567855	NaN	NaN	NaN	3.47928213003396	-6.06062875560233	NaN	-1.99906564391642	-0.753173276069574	-5.67115795519265	NaN	-0.815910739113456	-3.6511921620273	1.69400603196777	-3.29278024214194	NaN	8.38268406679622	10.9233249427852	NaN	-2.95422357351942	NaN	44.598085990411	66.1210876160444	18.7622510219762	-6.15656715978663	9.77818916377865	-2.99205267860057	2.86863172909398
0.931249999999997	10.5990024119396	-0.310455907001869	NaN	3.6224085665594	-2.13846457184785	2.8136792829343	NaN	-4.21918989344586	3.40556952755858	NaN	55.4736175596155	NaN	2.0859170324912	NaN	NaN	NaN	3.36790079017095	-5.95777161274521	NaN	-1.59430172951915	-0.4420151011083	-5.25972938376409	NaN	-0.817346849091232	-3.85041863015806	5.95624406360222	-3.0876048282155	NaN	9.00054124095618	10.2033249427852	NaN	-2.96068601264198	NaN	44.598085990411	65.9171763363166	18.5558189716264	-6.16123426840732	9.77818916377865	-2.99025750558378	2.87240154649459
0.933333333333331	10.4974020621662	-0.51617019271619	NaN	3.6224085665594	-2.1420547811721	2.8136792829343	NaN	-4.62770614051134	4.00634598858779	NaN	55.3389411109045	NaN	2.0859170324912	NaN	NaN	NaN	3.24790503011221	-6.16348589845945	NaN	-1.49795698232052	0.0828643247543641	-5.25972938376409	NaN	-0.401650052137034	-3.85041863015806	9.28585667721002	-3.60188094351027	NaN	9.10447487246619	9.17475351421379	NaN	-2.75499710538858	NaN	44.598085990411	65.4011150314382	18.3495664407656	-6.16123426840732	NaN	-2.786346225856	2.87491475809499
0.935416666666664	12.0917829908426	1.64382980728381	NaN	3.62420375871582	-3.69006225339974	2.91653642579142	NaN	-3.50931284600334	4.73686920701685	NaN	55.1977498621975	NaN	2.40326167287355	10.0839832134923	NaN	NaN	3.5734346295055	-5.95777161274521	NaN	-1.36345628732126	-2.07639549719281	-4.33401509804977	NaN	-0.813038519157985	-4.29895546961971	10.6297486982997	-4.73327813890232	NaN	7.30448583868217	8.04332494278522	NaN	-5.84356193375047	NaN	44.1866574189824	67.5673158908156	16.8092249206606	-5.13292758453265	NaN	-3.41423662219077	2.54877387711133
0.937499999999997	13.6861481537559	0.92382980728381	NaN	4.03275751613059	-3.47899398498123	2.8136792829343	NaN	-3.29356584264863	2.85683754081492	NaN	55.0450375438057	NaN	3.02412828983604	9.48969749920661	NaN	NaN	3.44051723915319	-5.95777161274521	NaN	-1.21048941457211	-2.27665431753589	-4.33401509804977	NaN	-1.02304108260175	-4.28764620115521	10.4240344125853	-5.86464968865304	NaN	5.50449680489815	7.1176106570709	NaN	-5.84840876309242	NaN	44.3923717046967	67.3651997841046	17.0154774515214	-5.12826047591195	NaN	-3.50901156998744	2.55505690611233
0.939583333333331	13.686507192734	0.718115521569489	NaN	3.41418226510804	-3.38153782175154	2.91653642579142	NaN	-3.28782140273765	0.970153850101815	NaN	54.8757978860405	NaN	2.82094256824909	9.1696974992066	NaN	NaN	3.33775031948591	-5.95777161274521	NaN	-1.07057732138694	-1.86267424629142	-4.33401509804977	NaN	-1.02016886264624	-3.8730371670871	8.77832012687103	-6.37884886702397	NaN	5.71020983733058	6.60332494278522	NaN	-5.6394886362777	NaN	44.3923717046967	67.3643021975962	16.8095839596387	-5.22875758998906	NaN	-3.51080674300423	2.34935797292498
0.941666666666664	13.3782952731218	0.51240123585525	NaN	3.82632640683553	-3.17764997198144	2.71082214007718	NaN	-3.29069362269316	2.7864530877876	NaN	54.6850246192134	NaN	2.81842935664869	9.37541178492092	NaN	NaN	3.44051723915319	-5.13491446988809	NaN	-0.931816376399743	-1.67049288428337	-4.12830081233553	NaN	-1.02016886264624	-3.8730371670871	7.02974869829967	-6.17241681667406	NaN	6.22341530311794	6.19189637135667	NaN	-5.63787302649708	NaN	44.598085990411	67.3643021975962	16.6038699872451	-5.43208537245358	NaN	-3.50901156998744	2.34935797292498
0.943749999999997	13.58311164807	0.40954409299813	NaN	3.82632640683553	-2.97376212221138	2.8136792829343	NaN	-3.49926007615915	0.994893649146647	NaN	54.4677114736356	NaN	2.82094256824909	9.37541178492092	NaN	NaN	3.5518985790162	-5.95777161274521	NaN	-0.802846516085592	-1.6597229398367	-4.33401509804977	NaN	-0.813038519157985	-3.77503954280236	5.79546298401391	-5.76062983290877	NaN	6.42948737398163	5.88332494278522	NaN	-5.53502857287041	NaN	45.0095145618396	67.1585957448515	16.3977969758734	-5.63541315491822	NaN	-3.714718022732	2.35187118452538
0.945833333333331	13.3775771951656	0.615258378712369	NaN	4.03275751613059	-2.77166937710348	2.71082214007718	NaN	-3.49638785620368	1.65759729074424	NaN	54.2188521796186	NaN	3.02161507823565	9.37541178492092	NaN	NaN	3.56051299921193	-5.95777161274521	NaN	-0.746004049519688	-1.35664222321042	-4.53972938376409	NaN	-0.607344285647468	-3.77827076236365	4.86974869829967	-5.86420489706179	NaN	6.83983632355278	5.16332494278523	NaN	-5.33257088517837	NaN	44.9066574189824	67.366097370613	16.3977969758734	-5.63541315491822	NaN	-3.71830836876562	2.34935797292498
0.947916666666664	13.1731198591954	0.615258378712369	NaN	3.82632640683553	-2.77166937710348	2.91653642579142	NaN	-3.49926007615915	2.16632179993688	NaN	53.9334404674737	NaN	2.81717275084852	9.1696974992066	NaN	NaN	3.77896846884014	-5.64920018417377	NaN	-1.05765403765193	-0.945354638077624	-4.74544366947841	NaN	-0.607344285647468	-3.36689294785694	4.45832012687103	-5.65849092466824	NaN	7.04483127912262	4.64903922849955	NaN	-5.12041953880238	NaN	45.1123717046967	66.9546844651237	16.603510948267	-5.84574160031391	NaN	-3.71830836876562	2.35438439612577
0.949999999999997	12.968123964758	0.40954409299813	NaN	4.032039439268	-2.45955473613099	2.60796499722007	NaN	-3.49926007615915	1.91759822958376	NaN	53.4191555364898	NaN	2.81842935664869	9.1696974992066	NaN	NaN	3.28666992099294	-5.85491446988809	NaN	-0.328316851387322	-0.642273921451342	-5.05401509804977	NaN	-0.810166299202515	-3.87949960620966	4.45832012687103	-4.93777394333444	NaN	7.14912394906397	4.44332494278522	NaN	-4.61265970979156	NaN	45.1123717046967	66.9546844651237	16.9111843094121	-5.84574160031391	NaN	-3.51349950252945	2.35689760772616
0.952083333333331	12.8652669785612	0.20382980728381	NaN	3.82560832997294	-2.25387178169877	2.71082214007718	NaN	-3.49638785620368	3.13749113038402	NaN	53.5220125226866	NaN	2.40451827867372	8.65541178492092	NaN	NaN	2.86268061203004	-6.06062875560233	NaN	-0.749234870453411	-0.739710845511227	-5.25972938376409	NaN	-0.810166299202515	-3.87626838664838	4.35546298401391	-5.247062979881	NaN	7.04483127912262	4.44332494278522	NaN	-4.61427531957222	NaN	45.1123717046967	66.6479199590236	17.1165392428275	-5.94623871439102	NaN	-3.40795351663192	2.56385314671369
0.954166666666664	12.4541980727522	-0.104741621287631	NaN	4.032039439268	-2.03291822260669	2.91653642579142	NaN	-3.49638785620368	3.34313492295038	NaN	53.3545838745014	NaN	2.30041220627991	9.37541178492092	NaN	NaN	3.37651521036664	-6.06062875560233	NaN	-0.550083734188497	-0.745095817734582	-5.05401509804977	NaN	-0.815910739113456	-3.3555836793924	3.94403441258535	-5.04098996850933	NaN	7.55839578334128	4.64903922849955	NaN	-3.99720859781208	NaN	45.1123717046967	66.3375651068899	16.8076092452591	-6.15656715978663	NaN	-3.40795351663192	2.56636635831413
0.956249999999997	11.939195063812	-0.51617019271619	NaN	3.41490034197062	-1.82147809627121	2.71082214007718	NaN	-3.69490153982548	2.71812608691615	NaN	53.0045776145048	NaN	2.39572203807236	9.37541178492092	NaN	NaN	3.58204904970124	-6.16348589845945	NaN	-1.28588256232059	-0.753173276069574	-4.84830081233553	NaN	-0.814474629135721	-3.3507368500505	3.73832012687103	-5.24742201885912	NaN	7.66268845328258	4.64903922849955	NaN	-3.90082658330801	NaN	44.9066574189824	65.9234594418754	16.8072502062809	-6.35989494225127	NaN	-3.61545514239332	2.15496849193943
0.958333333333331	11.424910132828	-0.51617019271619	NaN	3.51847493504938	-1.72709866298352	2.8136792829343	NaN	-3.90059577333591	2.4285078008483	NaN	52.7004132695357	NaN	2.60016436545941	9.37541178492092	NaN	NaN	3.37651521036664	-6.36920018417377	NaN	-1.08673142605568	-0.650351379786375	-5.05401509804977	NaN	-0.820219069046702	-3.65927021093057	3.53260584115679	-5.45295647176368	NaN	7.76662208479264	4.44332494278522	NaN	-3.28052864198659	NaN	44.3923717046967	65.5084561903525	17.0129641786744	-6.56788983333661	NaN	-3.40615834361513	2.15496849193943
0.960416666666664	11.2188371214563	-0.51617019271619	NaN	3.31276190261695	-1.93278161741574	2.60796499722007	NaN	-4.00057067013568	3.12402869982572	NaN	52.5175747330651	NaN	2.80837651024712	9.58112607063516	NaN	NaN	4.00603835866413	-6.57491446988809	NaN	-0.784773900724685	-0.444707587219978	-5.05401509804977	NaN	-1.02304108260175	-3.65927021093057	3.73832012687103	-5.24724249937006	NaN	8.48661769830623	4.44332494278522	NaN	-3.28052864198659	NaN	43.3638002761253	65.6131045897416	17.0120665812291	-5.84807515462426	NaN	-3.20045189087049	2.15748170353986
0.962499999999997	10.8065115792238	-0.721884478430511	NaN	3.51919301191193	-1.72350845365927	2.40225071150574	NaN	-4.2062649036462	3.12941367204903	NaN	52.3723728106631	NaN	2.60016436545941	9.58112607063516	NaN	NaN	3.80911893952518	-6.57491446988809	NaN	-0.881118647923358	-0.23906379465358	-5.25972938376409	NaN	-1.02160497262397	-3.65927021093057	4.14974869829967	-5.04152852697652	NaN	8.48661769830623	4.64903922849955	NaN	-3.4862175492399	NaN	40.998085990411	65.2016916842524	16.8059935698575	-6.67072050172407	NaN	-3.20045189087049	2.15496849193943
0.964583333333331	9.26311822780464	-1.03045590700187	NaN	3.82560832997294	-1.31034744013285	2.91653642579142	NaN	-4.41483135711218	3.44057184701022	NaN	52.2544673973166	NaN	2.39697864387254	9.47826892777804	NaN	NaN	3.9974239384684	-6.57491446988809	NaN	-0.983925036989517	0.0720943803076943	-5.25972938376409	NaN	-0.817346849091232	-3.65280777180797	4.25260584115679	-4.93938961873599	NaN	8.48733577516882	4.75189637135666	NaN	-3.3866043151745	NaN	38.118085990411	64.8931320051354	16.8059935698575	-6.67538761034476	NaN	-2.99295026510901	2.16125152094043
0.966666666666664	7.63843835689093	-1.03045590700187	NaN	4.03060328554287	-1.0036181131467	2.91653642579142	NaN	-4.42057579702317	4.14686269043431	NaN	52.1535183880127	NaN	2.49982811046617	9.68398321349228	NaN	NaN	3.77896846884014	-6.88348589845945	NaN	-0.990386678857003	-0.95073961030098	-5.05401509804977	NaN	-0.614524835536185	-3.8617278986226	4.25260584115679	-4.52796167394874	NaN	8.59126940667887	4.75189637135666	NaN	-3.3866043151745	NaN	34.7238002761253	64.4817190996462	16.6001000779748	-5.95090582301172	NaN	-2.89368738477032	2.16125152094043
0.968749999999997	5.77477715207769	0.718115521569489	NaN	3.31527517163592	-2.65985237657681	2.91653642579142	NaN	-3.30074639253735	4.78802644313852	0.729249842841391	52.0591856777383	NaN	2.61147381766117	9.31064988015893	NaN	NaN	3.79619730923161	-5.64920018417377	NaN	-0.946628856188499	-1.67049288428337	-4.02544366947841	NaN	-1.00867998282431	-3.79281125038947	3.22403441258535	-5.27439449292855	NaN	6.99749500313575	5.16332494278523	NaN	-6.06056010946837	NaN	31.1238002761253	66.4422135062789	15.1627950635556	-5.64008026353892	NaN	-3.21481327500493	1.83385403415663
0.970833333333331	3.12081493200709	0.20382980728381	NaN	3.41418226510804	-2.85835491236046	3.32796499722006	NaN	-3.49495174622594	0.783357460317079	0.334346027010406	51.9611291614805	NaN	3.02915471303683	8.61731654682562	NaN	NaN	3.77035404864445	-5.85491446988809	NaN	-0.841759558739473	-1.87613667684977	-4.02544366947841	NaN	-1.11870764946823	-3.8843464355516	3.22403441258535	-6.66062687103391	NaN	5.40343548083836	4.9576106570709	NaN	-6.06540693881031	NaN	29.2723717046967	66.1354490001789	14.9572606106511	-5.63541315491826	NaN	-3.41244144917398	1.63695134157064
0.972916666666664	-0.139535217302473	-0.00188447843051108	NaN	3.10561271645935	-2.97196701754925	3.12225071150574	NaN	-3.49207952627043	1.30285191395635	-0.258703484184821	51.8490087342262	NaN	3.02915471303683	8.24398321349228	NaN	NaN	3.98450230817482	-5.85491446988809	NaN	-0.715385042344587	-1.45946411949362	-4.02544366947841	NaN	-1.11583542951276	-3.88111521599032	3.42974869829967	-7.40705969001372	NaN	5.50593295862328	4.75189637135666	NaN	-6.06540693881031	NaN	27.6266574189824	65.9297425474342	14.8540445854761	-5.8317402744519	NaN	-3.41423662219077	1.63569473577047
0.974999999999997	-3.27178998092878	-0.00188447843051108	NaN	3.41382322667679	-2.76628406311711	2.91653642579142	NaN	-3.70064597973646	2.63465901745447	-1.80156062704194	51.7124842909626	NaN	3.02412828983604	8.65541178492092	NaN	NaN	4.07865480764637	-5.85491446988809	NaN	-0.60711156283855	-1.35125725098711	-4.02544366947841	NaN	-1.218682546268	-3.8843464355516	3.22403441258535	-7.0984887314234	NaN	5.91520479290051	4.85475351421378	NaN	-5.64918229496158	NaN	26.9066574189824	65.7258312677064	14.442616640689	-6.04206871984747	NaN	-3.41244144917398	1.43250901418351
0.977083333333331	-5.54146604394943	0.20382980728381	NaN	3.61810010538405	-2.66523769056318	2.91653642579142	NaN	-3.70064597973646	1.24361721949968	-1.69870348418482	51.5412157266766	NaN	3.23234043462367	8.4496974992066	NaN	NaN	4.30141748737239	-5.85491446988809	NaN	-0.556545376056024	-1.35664222321042	-4.23115795519265	NaN	-1.01298831275756	-3.8843464355516	3.22403441258535	-6.89277475902978	NaN	5.91592286976309	4.85475351421378	NaN	-5.34226454386222	NaN	26.8038002761253	65.4163740020811	14.442616640689	-5.93457094283932	NaN	-3.41244144917398	1.43502222578395
0.979166666666664	-6.77485228086562	0.20382980728381	NaN	3.82524929154169	-2.25387178169877	3.12225071150574	NaN	-3.69777375978095	1.70336955464255	-1.28727491275618	51.3248629363552	NaN	3.02664150143644	8.4496974992066	NaN	NaN	4.30141748737239	-5.95777161274521	NaN	-0.537160450453525	-1.35664222321042	-4.23115795519265	NaN	-1.01586053271303	-4.09326656236632	3.22403441258535	-6.89277475902978	NaN	6.11984071003918	4.9576106570709	NaN	-4.93250233913605	NaN	26.9066574189824	65.2124627223532	14.2369026682953	-6.14023227961423	NaN	-3.20853016944612	1.22932329259668
0.981249999999997	-6.46556324431906	0.20382980728381	NaN	3.61881818224663	-2.15462051380696	2.91653642579142	NaN	-4.00631511004662	2.42312282862499	-1.28727491275618	51.0530858149853	NaN	2.82094256824909	8.24398321349228	NaN	NaN	4.51987295700065	-6.06062875560233	NaN	-0.543622092321011	-0.945354638077624	-4.12830081233553	NaN	-0.810166299202515	-3.88111521599032	3.22403441258535	-6.89241572005166	NaN	6.42841025868779	4.9576106570709	NaN	-4.92603990001349	NaN	27.1123717046967	64.9056982162531	14.4422576017108	-5.93457094283932	NaN	-3.20673499642929	1.23309310999729
0.983333333333331	-5.53985036854788	0.20382980728381	NaN	3.41382322667679	-2.14923519982059	2.71082214007718	NaN	-3.79774865658072	2.95069474059929	-0.978703484184821	50.3339845090531	NaN	2.82345577984948	8.14112607063516	NaN	NaN	4.52848737719638	-6.16348589845945	NaN	-0.84234879671832	-0.4420151011083	-4.12830081233553	NaN	-1.01298831275756	-3.36689294785694	3.63546298401391	-6.37848982804584	NaN	6.84019536198407	4.9576106570709	NaN	-4.82642666594813	NaN	27.318085990411	65.0103466156422	14.6470739766592	-5.94390516008067	NaN	-3.00461888971826	1.23309310999729
0.985416666666664	-4.61377845379854	0.40954409299813	NaN	3.41238707295166	-2.03921330395604	2.71082214007718	NaN	-3.68915709991454	3.26454540167224	-0.36156062704194	50.1282705366595	NaN	2.81842935664869	7.7296974992066	NaN	NaN	4.10019085813568	-6.36920018417377	NaN	-0.331547672321085	-0.642273921451342	-4.33401509804977	NaN	-1.01586053271303	-3.88111521599032	3.63546298401391	-6.8931337980079	NaN	6.83911824669023	4.9576106570709	NaN	-4.93250233913605	NaN	27.318085990411	64.290374031036	14.8524289100746	-5.93923805146002	NaN	-3.41064627615715	1.64700418797222
0.987499999999997	-4.51092146760177	-0.20759876414475	NaN	3.8245312146791	-1.93996203606424	2.71082214007718	NaN	-3.9991345601579	3.26454540167224	-0.567274912756179	50.1289886146157	NaN	2.60896060606077	8.14112607063516	NaN	NaN	4.7167923761396	-6.57491446988809	NaN	-0.755696512320937	-0.647658893674698	-4.33401509804977	NaN	-1.01586053271303	-3.87949960620966	3.53260584115679	-7.09884777040153	NaN	7.14768779533884	4.9576106570709	NaN	-4.20935994418799	NaN	27.6266574189824	63.9782240058855	14.4406419263092	-6.35056072500992	NaN	-3.20853016944612	1.64700418797222
0.98958333333333	-3.17378064704342	-0.721884478430511	NaN	3.51703878132425	-1.52859612719983	3.12225071150574	NaN	-4.20195657371295	3.01152939013168	-0.0529891984705	49.8207766950035	NaN	2.81214632764773	8.24398321349228	NaN	NaN	4.93094063566989	-6.78062875560233	NaN	-0.864964543254582	-0.753173276069574	-4.33401509804977	NaN	-1.218682546268	-3.87949960620966	3.73832012687103	-7.0984887314234	NaN	7.14840587220138	4.9576106570709	NaN	-3.90405780286929	NaN	28.2438002761253	63.5623231678542	14.2347484344266	-6.55622206178491	NaN	-3.21032534246291	1.33845578819128
0.991666666666664	-2.97093898647489	-0.824741621287631	NaN	3.61881818224663	-1.31393764945706	3.12225071150574	NaN	-4.4090869172012	2.75851337859116	-0.7729891984705	50.0273882648424	NaN	2.60896060606077	8.14112607063516	NaN	NaN	4.72540679633529	-6.88348589845945	NaN	-0.768619796055909	-0.853302686241095	-4.53972938376409	NaN	-1.3244018829787	-4.28441498159389	3.73832012687103	-6.37777175008956	NaN	7.14948298749522	4.9576106570709	NaN	-3.28052864198659	NaN	28.5523717046967	63.2537634887372	14.2345689149375	-6.77121761580117	NaN	-3.00282371670143	1.34096899979167
0.993749999999997	-3.89539522582257	-0.824741621287631	NaN	3.82524929154169	-1.41857423133528	2.91653642579142	NaN	-4.4090869172012	3.88955423770642	-0.258703484184821	49.2045323752681	NaN	2.81465953924812	8.14112607063516	NaN	NaN	5.23062697447611	-6.67777161274521	NaN	-0.550083734188497	-0.4420151011083	-4.53972938376409	NaN	-1.32152966302319	-4.07549485477921	3.73832012687103	7.50881898392316	NaN	7.76662208479264	4.9576106570709	NaN	-3.28375986154787	NaN	28.5523717046967	62.8441457562647	14.2340303564703	-6.66371983879302	NaN	-3.41423662219077	1.24063274479843
0.99583333333333	-4.10110919821619	-1.03045590700187	NaN	3.41382322667679	-1.20930106757889	2.60796499722007	NaN	-4.2062649036462	3.68929541736334	0.152725087243821	49.0093518251628	NaN	2.81214632764773	8.24398321349228	NaN	NaN	4.81955929580687	-6.67777161274521	NaN	-0.967770932320741	-0.13624189837034	-4.53972938376409	NaN	-1.22155476622347	-4.28118376203261	3.73832012687103	8.19344165643995	NaN	7.56090905236021	4.9576106570709	NaN	-3.28537547132849	NaN	28.758085990411	62.5355860771479	14.1311733702735	-6.76888406149083	NaN	-2.89997049032917	1.44381846638531
0.997916666666664	-4.82110810159375	0.20382980728381	NaN	3.82381313781656	-1.00720832247095	2.60796499722007	NaN	-4.00344289009115	3.89493920992978	0.35843937295806	48.8773169816444	NaN	2.60644739446038	8.4496974992066	NaN	NaN	4.91801900537631	-6.88348589845945	NaN	-0.974232574188268	0.277738172874092	-4.33401509804977	NaN	-1.0187327526685	-4.37918138631734	4.14974869829967	8.48650606226286	NaN	7.8701966778714	4.9576106570709	NaN	-3.29183791045109	NaN	28.758085990411	62.0213199452863	13.9276136317488	-6.77355117011152	NaN	-3.41244144917398	1.44884488958609
0.999999999999997	-5.74520530196338	0.20382980728381	NaN	3.82381313781656	-1.01797895044365	3.12225071150574	NaN	-4.00918733000209	4.38481631634072	0.461296515815179	48.7924253791154	NaN	2.39823524967276	8.4496974992066	NaN	NaN	4.90079016498485	-7.08920018417377	NaN	-0.97746339512199	0.494151909887159	-4.12830081233553	NaN	-0.813038519157985	-4.37595016675606	3.73832012687103	8.70489254591133	NaN	8.28341793489281	4.75189637135666	NaN	-3.39791358363905	NaN	28.758085990411	61.4024054140355	13.9249208394128	-6.66605339310337	NaN	-2.90176566334596	1.44381846638531
1.00208333333333	-4.10190906374281	0.718115521569489	NaN	3.51632070446171	-2.84219897040139	3.12225071150574	NaN	-3.48633508635949	4.60930751168886	0.336196669425026	48.7386745519782	NaN	2.81842935664869	8.15636416587328	NaN	NaN	4.82386650590472	-5.85491446988809	NaN	-0.962067455379597	-1.87613667684977	-3.30544366947841	NaN	-1.31147689317901	-4.10134461126954	2.70974869829967	9.16548145190478	NaN	6.48394950683411	4.9576106570709	NaN	-5.85487120221498	NaN	28.9638002761253	63.3593094746348	12.7969048615402	-5.42975181814323	-7.39895369336423	-3.21840362103855	1.11516437380129
1.00416666666666	-2.14556982405367	-0.00188447843051108	NaN	4.02880809338649	-2.77525958642773	3.63653642579142	NaN	-3.48346286640402	0.810282321433733	-0.0174746055365449	48.7000620346354	NaN	3.02915471303683	7.61160226111136	NaN	NaN	5.00355708465213	-5.85491446988809	NaN	-0.925354060609193	-1.87075170462641	-3.51115795519265	NaN	-1.52004334664503	-4.40179992324639	2.70974869829967	10.4010219226897	NaN	4.68415794418731	4.75189637135666	NaN	-5.6572603438648	NaN	28.9638002761253	63.2600465942961	12.6940478753434	-5.63074604629757	-7.19323940764999	-3.42051972774962	1.12647382600304
1.00625	-1.73324428182112	-0.00188447843051108	NaN	3.41238707295166	-2.8798961683059	3.5336792829343	NaN	-3.68915709991454	1.53003559541612	-0.567274912756179	48.6605853614892	NaN	2.82345577984948	7.31826892777804	NaN	NaN	5.20909092398681	-5.85491446988809	NaN	-0.881534847496146	-1.45946411949362	-3.40830081233553	NaN	-1.52004334664503	-4.29572425005843	2.91546298401391	11.1233545794251	NaN	4.99200941597337	4.85475351421378	NaN	-5.34549576342354	NaN	28.9638002761253	63.2600465942961	12.2822608915781	-5.62607893767687	-7.19323940764999	-3.42051972774962	0.920774892815734
1.00833333333333	-1.93895825421474	-0.00188447843051108	NaN	3.41238707295166	-2.87810106364378	3.12225071150574	NaN	-3.68915709991454	0.398994736300938	-2.2129891984705	48.6042420669421	NaN	2.82345577984948	7.7296974992066	NaN	NaN	5.00355708465213	-5.85491446988809	NaN	-0.844821452725741	-1.56767098800013	-3.51115795519265	NaN	-1.5229155666005	-4.39533748412378	2.81260584115679	11.1238931378924	NaN	5.40235836554452	4.64903922849955	NaN	-5.13172880726688	NaN	28.9638002761253	62.8504288618236	11.870832946791	-5.8317402744519	-7.19323940764999	-3.42051972774962	0.920774892815734
1.01041666666666	-1.93931729319286	0.20382980728381	NaN	3.61666395165896	-2.87810106364378	3.32796499722006	NaN	-3.79487643662525	1.46541592873611	-1.95245089619305	48.5150296853966	NaN	2.82345577984948	7.93541178492092	NaN	NaN	5.20909092398681	-5.85491446988809	NaN	-0.829425512983348	-1.35125725098711	-3.40830081233553	NaN	-1.31434911313452	-4.29249303049711	2.81260584115679	10.815322179302	NaN	5.19772244840588	4.64903922849955	NaN	-4.93088672935543	NaN	28.9638002761253	62.5418691827067	11.870832946791	-5.82940672014151	-7.39895369336423	-3.62802135351097	0.923288104416088
1.0125	-2.45324318519868	0.20382980728381	NaN	3.61810010538405	-2.4631449454552	3.43082214007718	NaN	-3.80062087653619	1.93863069443724	-1.44048402248705	48.3769457512553	NaN	3.02915471303683	7.7296974992066	NaN	NaN	5.41462476332144	-6.36920018417377	NaN	-0.829425512983348	-1.14292097230903	-3.61401509804977	NaN	-1.31434911313452	-4.49818193775046	3.01832012687103	10.4026375980913	NaN	5.40164028868197	4.44332494278522	NaN	-4.62235336847544	NaN	28.9638002761253	62.3388554894873	12.0765469191845	-5.82707316583117	-7.29609655050711	-3.62802135351097	0.923288104416088
1.01458333333333	-2.65859811861418	-0.104741621287631	NaN	3.82309506095397	-2.25746199102301	3.5336792829343	NaN	-4.00631511004662	2.45004768974164	-1.08156062704194	48.1739877989204	NaN	3.02412828983604	7.52398321349228	NaN	NaN	5.63738744304746	-6.36920018417377	NaN	-0.822963871115821	-0.95073961030098	-3.51115795519265	NaN	-1.10865487962408	-4.28764620115521	3.01832012687103	10.0928100030775	NaN	5.71020983733058	4.44332494278522	NaN	-4.62396897825606	NaN	29.1695145618396	62.1367393827762	12.4879748639717	-5.82707316583117	-7.29609655050711	-3.52337295412188	0.927057921816699
1.01666666666666	-3.17198545215277	-0.104741621287631	NaN	3.82381313781656	-1.94534735005057	3.5336792829343	NaN	-4.00344289009115	2.67723137120134	-0.978703484184821	47.1457769759305	NaN	2.82094256824909	7.31826892777804	NaN	NaN	5.24785581486753	-6.57491446988809	NaN	-0.517775524851027	-0.842532741794425	-3.51115795519265	NaN	-1.10578265966857	-4.28441498159389	3.42974869829967	10.1944103528508	NaN	6.12235397905811	4.44332494278522	NaN	-4.42312690034461	NaN	28.758085990411	62.1349442097593	13.0013621975104	-5.82707316583117	-7.29609655050711	-3.62802135351097	0.925801316016523
1.01875	-3.17288304959811	-0.104741621287631	NaN	4.23452112581892	-1.73427908163201	3.43082214007718	NaN	-4.20339268369069	3.20480328317572	-0.36156062704194	46.5289940977279	NaN	2.82094256824909	7.21541178492092	NaN	NaN	5.2392413946718	-6.36920018417377	NaN	-0.716926661115899	-0.945354638077624	-3.30544366947841	NaN	-1.31722133308999	-4.49010388884724	3.42974869829967	9.88548035528238	NaN	5.91448671603796	4.44332494278522	NaN	-4.628815807598	NaN	28.9638002761253	61.6242684239315	13.2067171309259	-6.04206871984747	-7.50181083622135	-3.41872455473278	1.13527006660444
1.02083333333333	-3.89288195297567	-0.51617019271619	NaN	4.54452682819274	-1.73607418629414	3.32796499722006	NaN	-4.20195657371295	3.50788399980192	-0.7729891984705	46.4261371115311	NaN	2.40954470187451	7.7296974992066	NaN	NaN	5.54754215367376	-6.36920018417377	NaN	-0.726619123917148	-0.953432096412616	-3.30544366947841	NaN	-1.52004334664503	-4.39049065478184	3.42974869829967	9.88422371885892	NaN	6.42948737398163	4.44332494278522	NaN	-4.01174908583786	NaN	28.9638002761253	61.4149716251532	12.589216174767	-6.14489938823493	-7.50181083622135	-3.52516812713871	1.13527006660444
1.02291666666666	-3.37895606096986	-0.721884478430511	NaN	4.03060328554287	-1.31932296344343	3.32796499722006	NaN	-4.404778587268	2.98569706005093	-0.567274912756179	45.8091747138394	NaN	2.61021721186099	7.7296974992066	NaN	NaN	5.54323494357592	-6.57491446988809	NaN	-0.94515518578452	-0.855995172352773	-3.51115795519265	NaN	-1.52004334664503	-4.39049065478184	3.42974869829967	9.47261625458261	NaN	6.42948737398163	4.44332494278522	NaN	-3.70321572495779	NaN	28.9638002761253	60.897115147258	12.7945711081824	-6.14489938823493	-7.50181083622135	-3.52337295412188	0.929571133417094
1.025	-3.68878365598368	-0.92759876414475	NaN	4.23595727954401	-1.31034744013285	3.5336792829343	NaN	-4.404778587268	2.78813072581949	-0.978703484184821	46.0152477252112	NaN	2.81842935664869	7.7296974992066	NaN	NaN	5.23062697447611	-6.88348589845945	NaN	-0.94515518578452	-0.636888949228028	-3.61401509804977	NaN	-1.5229155666005	-4.58971712291259	3.63546298401391	9.26654324321095	NaN	6.63663656013923	4.2376106570709	NaN	-3.18253101770185	NaN	29.1695145618396	60.690511108005	13.0006441195541	-6.14956649685562	-7.50181083622135	-3.41782696822439	0.932084345017488
1.02708333333333	-4.8194924261922	-0.92759876414475	NaN	4.23667535640659	-1.21109617224101	3.5336792829343	NaN	-4.61047282077843	3.39429215907205	-0.36156062704194	45.5016808721834	NaN	2.81717275084852	7.52398321349228	NaN	NaN	5.74876878291047	-6.88348589845945	NaN	-0.951616827652006	-0.43124515666163	-3.61401509804977	NaN	-1.52004334664503	-4.48687266928596	3.53260584115679	9.36868215145147	NaN	7.35591409679028	4.2376106570709	NaN	-3.18576223726313	NaN	29.1695145618396	60.3819514288881	12.9997465221088	-6.35056072500992	-7.50181083622135	-3.41782696822439	0.929571133417094
1.02916666666667	-5.02484735960766	-1.03045590700187	NaN	4.03060328554287	-0.998232799160328	3.12225071150574	NaN	-4.71331993753367	3.29416274890057	-0.46441776989906	45.5016808721834	NaN	2.60896060606077	7.93541178492092	NaN	NaN	5.74446157281263	-6.67777161274521	NaN	-1.05442321671816	-0.230986336318547	-3.61401509804977	NaN	-1.5229155666005	-4.58648590335131	3.63546298401391	9.26582516525466	NaN	7.35591409679028	4.2376106570709	NaN	-3.18576223726313	NaN	29.1695145618396	60.1762449761434	12.9997465221088	-6.14956649685562	-7.50181083622135	-3.41423662219077	0.929571133417094
1.03125	-5.53949132956976	-1.03045590700187	NaN	4.54380875133015	-0.998232799160328	2.91653642579142	NaN	-4.71331993753367	3.71352779236836	-0.0529891984705	45.5025784696288	NaN	2.81465953924812	8.14112607063516	NaN	NaN	5.94999541214727	-6.88348589845945	NaN	-1.06411567951941	-0.128164440035348	-3.40830081233553	NaN	-1.31865744306772	-4.78732798126276	3.53260584115679	9.88242852396831	NaN	7.35663217365286	4.44332494278522	NaN	-3.39791358363905	NaN	29.1695145618396	59.8676852970264	13.0017212364885	-6.14956649685562	-7.50181083622135	-3.61994307493538	1.1377832782048
1.03333333333333	-5.53823469314629	-0.824741621287631	NaN	4.74880370690008	-1.20750596291676	3.5336792829343	NaN	-3.99339012024696	4.20878987100265	0.35843937295806	45.4851801007858	NaN	2.30669523528092	8.03826892777804	NaN	NaN	6.3395270403272	-7.08920018417377	NaN	-0.742773228585925	0.283123145097447	-3.40830081233553	NaN	-1.31722133308999	-4.78732798126276	3.73832012687103	9.98402887374161	NaN	7.56342232137917	4.44332494278522	NaN	-3.19384028616636	NaN	28.9638002761253	59.2487707657758	13.2045628970571	-6.35522783363057	-7.50181083622135	-3.41782696822439	1.1377832782048
1.03541666666667	-3.84172273911092	1.33525837871237	NaN	4.33809571889768	-2.93965513363107	3.91252254493547	NaN	-3.9991345601579	3.30224020723556	-1.18441776989906	45.4328056596489	NaN	3.02664150143644	7.8205245668758	NaN	NaN	5.94568820204942	-5.44348589845945	NaN	-0.734533397342434	-0.642273921451342	-2.68830081233553	NaN	-1.91850682386633	-4.51595364533752	2.70974869829967	7.72494508668248	NaN	5.86722819971132	4.64903922849955	NaN	-5.66049156342608	NaN	28.9638002761253	61.4086885195944	12.0769059581627	-4.91093136758522	-7.19323940764999	-3.73087457988328	0.929571133417094
1.0375	-2.14521078507555	0.718115521569489	NaN	4.74880370690008	-2.95581107559018	4.15082214007718	NaN	-3.79344032664747	3.01262192116763	-0.978703484184821	45.3451861443064	NaN	3.13326078543064	7.55225389018405	NaN	NaN	5.53462052338019	-5.44348589845945	NaN	-0.728021869619133	-0.636888949228028	-2.68830081233553	NaN	-2.02422616057704	-4.61072005006098	2.50403441258535	7.72368845025901	NaN	4.17059343996869	4.2376106570709	NaN	-5.8742585195827	NaN	28.9638002761253	61.3085280527473	11.870832946791	-4.90626425896452	-7.19323940764999	-3.72548906083287	0.920774892815734
1.03958333333333	-2.45378174366586	0.718115521569489	NaN	4.02844905495519	-2.75371833048228	4.2536792829343	NaN	-4.00057067013568	2.98838954616261	-0.978703484184821	45.2220525528464	NaN	3.23611025202428	7.42112607063516	NaN	NaN	5.72292552232332	-5.23777161274521	NaN	-0.722475874588663	-1.55690104355346	-2.89401509804977	NaN	-2.02709838053251	-4.6074888304997	2.50403441258535	7.51815399735445	NaN	4.16915728624356	4.2376106570709	NaN	-5.8742585195827	NaN	28.9638002761253	61.1037191865111	11.7683349995723	-5.11192559573951	-6.98752512193567	-3.72459147432447	0.717589171228778
1.04166666666667	-3.17252401061999	0.51240123585525	NaN	4.33737764203509	-2.44160368950976	4.04796499722007	NaN	-4.00057067013568	2.89684501836594	-2.41870348418482	45.0631358833571	NaN	3.13451739123082	7.52398321349228	NaN	NaN	6.13399320099264	-5.23777161274521	NaN	-0.717132641423705	-1.15638340286738	-2.89401509804977	NaN	-2.02997060048798	-4.6074888304997	2.50403441258535	7.72422700872624	NaN	4.47664971959841	4.2376106570709	NaN	-5.66533839276803	NaN	28.9638002761253	60.6914086945134	11.7683349995723	-5.11192559573951	-6.98752512193567	-3.72459147432447	0.923288104416088
1.04375	-3.37859702199174	0.51240123585525	NaN	4.54237259760502	-2.44698900349613	4.04796499722007	NaN	-4.00057067013568	1.30554440006802	-2.36756712054844	44.8681671339267	NaN	3.03041131883701	7.52398321349228	NaN	NaN	6.23676012065992	-5.44348589845945	NaN	-0.71122939929694	-1.15638340286738	-2.89401509804977	NaN	-2.23279261404302	-4.6074888304997	2.70974869829967	7.72422700872624	NaN	4.47772683489225	4.2376106570709	NaN	-5.35680503188804	NaN	28.9638002761253	60.3828490153965	11.7683349995723	-5.10959204142916	-6.98752512193567	-3.51978260808826	0.920774892815734
1.04583333333333	-3.89252291399755	0.718115521569489	NaN	4.85237829997888	-2.13846457184785	4.04796499722007	NaN	-4.00344289009115	1.55965294264446	-2.2223398478212	44.6368773026433	NaN	3.02915471303683	7.31826892777804	NaN	NaN	6.66505663972062	-5.85491446988809	NaN	-0.704003377380927	-0.95073961030098	-2.68830081233553	NaN	-2.23422872402076	-4.6074888304997	2.91546298401391	7.9303000200979	NaN	4.88663963073819	4.03189637135667	NaN	-4.94542721738121	NaN	28.9638002761253	60.3864393614301	11.5626210271787	-5.11192559573951	-6.98752512193567	-3.41692938171599	0.920774892815734
1.04791666666667	-4.09787784741305	0.718115521569489	NaN	4.85094214625375	-2.1420547811721	4.2536792829343	NaN	-3.99769845018017	2.48774249530496	-1.99529439327573	44.3689973875952	NaN	3.02664150143644	7.0096974992066	NaN	NaN	6.45090838019021	-6.06062875560233	NaN	-1.00273008177815	-0.631503977004672	-2.68830081233553	NaN	-1.82571247695528	-4.28926181093583	2.70974869829967	7.82780207287925	NaN	5.19592725624946	4.13475351421378	NaN	-4.63689385650122	NaN	28.758085990411	60.1762449761434	11.8711919857691	-5.10959204142916	-6.78181083622135	-3.41872455473278	0.925801316016523
1.05	-4.09823688639117	0.718115521569489	NaN	4.8516602231163	-1.52859612719983	4.04796499722007	NaN	-4.20339268369069	2.50389741197499	-1.69870348418482	43.6498960816629	NaN	3.02915471303683	6.80398321349228	NaN	NaN	6.36537030091435	-5.95777161274521	NaN	-1.42364810084424	-0.230986336318547	-2.79115795519265	NaN	-1.92712348373278	-4.39049065478184	3.01832012687103	8.23923001766642	NaN	5.60735332111437	4.03189637135667	NaN	-4.22551604199444	NaN	28.758085990411	59.9705385233988	12.4874363055046	-5.11192559573951	-6.57609655050711	-3.21481327500493	0.923288104416088
1.05208333333333	-3.89252291399755	0.51240123585525	NaN	4.95379866246993	-1.52500591787558	4.35653642579142	NaN	-4.20482879366846	3.43198696463542	-0.978703484184821	43.4438230702913	NaN	2.82345577984948	6.2896974992066	NaN	NaN	6.15122204138406	-6.06062875560233	NaN	-0.806809766447086	-0.636888949228028	-2.89401509804977	NaN	-2.03427893042118	-4.28441498159389	3.01832012687103	8.2388709786883	NaN	5.40164028868197	4.13475351421378	NaN	-4.64335629562383	NaN	28.758085990411	59.4562723915372	12.692970758409	-5.32225404113512	-6.57609655050711	-2.79711726395687	1.34096899979167
1.05416666666667	-4.40680784498157	0.40954409299813	NaN	5.05880940927382	-1.43897651345402	4.2536792829343	NaN	-4.20195657371295	3.42929447852374	-0.978703484184821	43.3409660840945	NaN	2.82345577984948	6.59826892777804	NaN	NaN	6.67367105991631	-5.95777161274521	NaN	-0.909616155513245	-0.647658893674698	-2.89401509804977	NaN	-2.03140671046571	-4.380796996098	3.01832012687103	8.23815290073205	NaN	5.91592286976309	4.13475351421378	NaN	-4.02305835430241	NaN	28.758085990411	59.044859486048	12.0756493217392	-5.21942337274766	-6.57609655050711	-3.00551647622666	1.34348221139207
1.05625	-3.89252291399755	-0.00188447843051108	NaN	4.33989091105406	-1.28357543179366	4.35653642579142	NaN	-3.99626234020243	3.12352127578578	-1.1329891984705	42.8266811531105	NaN	3.02287168403583	6.70112607063516	NaN	NaN	6.67367105991631	-6.36920018417377	NaN	-1.04149993298315	-0.4420151011083	-2.89401509804977	NaN	-1.925687373755	-4.380796996098	3.01832012687103	8.23815290073205	NaN	5.91664094662564	3.92903922849955	NaN	-3.92021390067573	NaN	28.758085990411	58.7389925664562	12.4867182275483	-5.42508470952257	-6.78181083622135	-2.90356083636275	0.932084345017488
1.05833333333333	-4.61449653175482	0.20382980728381	NaN	4.54452682819274	-1.20032554426831	4.04796499722007	NaN	-3.99626234020243	2.81774807304786	-1.28727491275618	42.6213262196951	NaN	3.02161507823565	6.70112607063516	NaN	NaN	6.46813722058167	-6.78062875560233	NaN	-1.24065106924807	-0.122779467811993	-2.89401509804977	NaN	-1.72286536020008	-4.37918138631734	3.01832012687103	8.44404639261474	NaN	5.91843613878202	3.92903922849955	NaN	-3.5088360861689	NaN	28.758085990411	58.2238288480863	12.6924321999419	-5.42508470952257	-6.78181083622135	-2.69426403758456	0.933340950817665
1.06041666666667	-5.53949132956976	0.40954409299813	NaN	4.33953187262277	-1.20391575359251	4.04796499722007	NaN	-4.19908435375748	3.32647258224054	-0.978703484184821	42.2107958723531	NaN	3.02287168403583	6.49541178492092	NaN	NaN	6.87920489925099	-6.78062875560233	NaN	-1.24065106924807	0.0774793525310497	-2.89401509804977	NaN	-1.51429890673405	-4.47879462038274	3.22403441258535	8.64904228705199	NaN	6.4320006430006	3.92903922849955	NaN	-3.30314717891559	NaN	28.758085990411	58.0163272223248	12.5890366552779	-5.63074604629757	-6.78181083622135	-2.4903527578567	0.933340950817665
1.0625	-5.53949132956976	0.40954409299813	NaN	4.33809571889768	-1.19494023028194	3.84225071150574	NaN	-4.20339268369069	3.5321163748069	-0.978703484184821	42.0050818999596	NaN	3.01784526083504	7.0096974992066	NaN	NaN	6.67367105991631	-6.57491446988809	NaN	-1.54907023644666	0.288508117320762	-2.89401509804977	NaN	-1.52004334664503	-4.37918138631734	3.22403441258535	8.75154023427068	NaN	6.22521049527433	3.92903922849955	NaN	-3.30314717891559	NaN	28.9638002761253	57.6049143168356	12.5886776162998	-5.63541315491822	-6.78181083622135	-2.28464630511206	0.935854162418059
1.06458333333333	-4.0994935228146	-0.00188447843051108	NaN	4.85309637684143	-0.989257275849709	3.63653642579142	NaN	-4.40765080722347	3.74583762570833	-0.567274912756179	42.417407442192	NaN	2.81465953924812	7.21541178492092	NaN	NaN	7.07612431838982	-6.57491446988809	NaN	-1.76760629831399	0.488766937663845	-2.68830081233553	NaN	-1.5229155666005	-4.59779517181581	3.22403441258535	9.1640452959923	NaN	6.43128256613801	3.72332494278522	NaN	-3.20353394485024	NaN	28.9638002761253	57.2945594647018	12.5886776162998	-5.63541315491826	-6.78181083622135	-2.08073502538428	0.938367374018453
1.06666666666667	-4.09769832792399	-0.20759876414475	NaN	4.54309067446761	-0.991052380511833	1.88796499722006	NaN	-3.99769845018017	4.4467434969091	-0.258703484184821	42.3994544489728	NaN	2.81214632764773	7.21541178492092	NaN	NaN	7.16166239766567	-6.67777161274521	NaN	-1.57168598298293	-0.636888949228028	-2.68830081233553	NaN	-1.31722133308999	-4.59779517181581	3.42974869829967	9.36975926838584	NaN	6.84414478472813	3.72332494278522	NaN	-2.9978450375968	NaN	28.9638002761253	56.7820885058571	12.5879595383435	-5.42975181814327	-6.78181083622135	-1.97698421250358	0.935854162418059
1.06875	-3.73780711592714	1.84954409299813	NaN	4.02952617024903	-2.42544774755068	3.32796499722006	NaN	-3.07207439938303	3.74179889654083	-2.2129891984705	42.3522702829153	NaN	3.02664150143644	5.36398321349228	NaN	NaN	6.66505663972058	-5.85491446988809	NaN	-1.35008578519148	-1.36202719543377	-1.96830081233553	NaN	-1.9213790438218	-4.30380229896165	2.09260584115679	7.98101043524002	NaN	5.19918533903545	3.92903922849955	NaN	-5.66856961232931	NaN	29.2723717046967	59.0412691400144	11.8711919857691	-3.96912047192548	-6.78181083622135	-2.2909294106709	0.711306142227813
1.07083333333333	-3.37805846352455	1.64382980728381	NaN	4.54309067446761	-2.64010622529349	4.76796499722006	NaN	-2.76496915909505	1.09670069735017	-0.978703484184821	42.2858671644196	NaN	3.33770311281769	6.08398321349228	NaN	NaN	6.64352058923131	-6.57491446988809	NaN	-1.13576148515201	-1.47023406394033	-2.07115795519265	NaN	-2.02709838053251	-4.29572425005843	2.29832012687103	6.59226160209421	NaN	3.55381338110257	3.92903922849955	NaN	-5.67664766123253	NaN	29.2723717046967	58.736299806931	11.9740489719659	-4.17944891732116	-6.26752512193567	-2.28554389162045	0.720102382829173
1.07291666666667	-3.58431099438536	1.64382980728381	NaN	4.02809001652394	-2.64728664394198	4.76796499722006	NaN	-2.9720995025833	1.38093401119471	-0.978703484184821	42.2102573138859	NaN	3.23234043462367	6.49541178492092	NaN	NaN	6.84044000837022	-6.57491446988809	NaN	-1.03503829111567	-0.945354638077624	-2.07115795519265	NaN	-2.02997060048798	-4.39856870368506	2.09260584115679	6.59280016056139	NaN	3.75952641353504	3.72332494278522	NaN	-5.67180083189059	NaN	29.2723717046967	58.5323885272031	11.9740489719659	-4.38511025409616	-6.26752512193567	-2.18179307873975	0.514403449641945
1.075	-3.68627038313683	1.84954409299813	NaN	4.33665956517255	-2.64369643461774	4.56225071150574	NaN	-3.17779373609374	1.21079996211986	-0.978703484184821	42.1232130497052	NaN	3.13200417963043	6.80398321349228	NaN	NaN	6.84905442856595	-5.85491446988809	NaN	-1.02373041784756	-0.83714776957107	-2.07115795519265	NaN	-2.02853449051024	-4.29572425005843	2.29832012687103	7.0045871443268	NaN	3.96559848439881	3.31189637135667	NaN	-5.56895637826395	NaN	29.2723717046967	58.0172248088332	11.7686940385504	-4.38044314547546	-6.26752512193567	-1.97608662599519	0.513146843841728
1.07708333333333	-3.58395195540724	1.95240123585525	NaN	4.23416208738763	-2.64369643461774	4.56225071150574	NaN	-3.2777686328935	1.34323920563139	-1.00009776989912	42.0084684382435	NaN	3.23485364622406	6.49541178492092	NaN	NaN	7.1702768178614	-5.95777161274521	NaN	-1.01161483934595	-0.84791771401774	-1.96830081233553	NaN	-2.02422616057704	-4.39856870368506	2.50403441258535	7.10780316950169	NaN	3.96523944596755	3.41475351421378	NaN	-4.95350526628443	NaN	29.2723717046967	57.5029586769717	11.7683349995723	-4.38044314547546	-6.47323940764999	-1.97877938552037	0.617252916235579
1.07916666666667	-3.89216387501943	1.95240123585525	NaN	4.33737764203509	-2.22874031642908	4.56225071150574	NaN	-3.28064085284897	1.98978793055891	-1.05111491275624	41.8549783218636	NaN	3.13200417963043	6.2896974992066	NaN	NaN	7.17889123805714	-6.36920018417377	NaN	-1.00596090271192	-0.636888949228028	-1.96830081233553	NaN	-1.92425126377727	-4.29572425005843	2.70974869829967	7.51941063377792	NaN	4.06773692375248	3.20903922849955	NaN	-4.84904520287714	NaN	29.0666574189824	57.5065490230053	11.9740489719659	-4.59077159087107	-6.47323940764999	-1.56736648003107	0.62102273363615
1.08125	-4.09698024996771	2.15811552156949	NaN	4.13130557117141	-2.12589883921302	4.76796499722006	NaN	-3.48489897638176	3.02608435172594	-1.11200634132764	41.6516975429284	NaN	3.3351899012173	6.2896974992066	NaN	NaN	7.18750565825283	-6.36920018417377	NaN	-1.01888418644693	-0.642273921451342	-2.07115795519265	NaN	-1.51286279675632	-4.29249303049711	2.91546298401391	7.51976967275604	NaN	4.68487602104985	3.20903922849955	NaN	-4.43766738837039	NaN	29.0666574189824	57.0906481849739	12.2826199305563	-4.38044314547546	-6.47323940764999	-1.36076244077807	0.626049156836939
1.08333333333333	-4.30305326133949	1.95240123585525	NaN	4.54237259760502	-1.71453293034869	4.76796499722006	NaN	-3.48633508635949	3.05031672673095	-1.1630234841848	41.3875809438006	NaN	3.3351899012173	5.87826892777804	NaN	NaN	7.08473873858555	-6.57491446988809	NaN	-0.710465019248413	-0.23906379465358	-1.86544366947841	NaN	-1.9213790438218	-4.4965663279698	3.01832012687103	7.51923111428886	NaN	4.9934455696985	3.5176106570709	NaN	-4.23520970067828	NaN	28.9638002761253	57.0951361175159	12.5904728111904	-4.38044314547546	-6.47323940764999	-1.25790921440581	0.520686478642911
1.08541666666667	-4.61126518095164	2.15811552156949	NaN	4.54380875133015	-1.71094272102444	4.76796499722006	NaN	-3.48489897638176	3.56442620814691	-1.18441776989906	40.7699004681527	NaN	3.22982722302327	5.77541178492092	NaN	NaN	6.86197605885953	-6.57491446988809	NaN	-0.909616155513245	-0.436630128884944	-1.96830081233553	NaN	-1.71999314024457	-4.39049065478184	3.01832012687103	7.51851303633257	NaN	4.68415794418731	3.31189637135667	NaN	-4.74781635903112	NaN	28.9638002761253	56.5763820531124	12.7961867835839	-4.38511025409616	-6.78181083622135	-0.84649630891643	0.938367374018453
1.0875	-5.02269312573893	2.05525837871237	NaN	4.74952178376267	-2.13307925786152	4.56225071150574	NaN	-3.47915453647077	3.7754549729367	-1.08156062704194	40.4613295095623	NaN	2.81842935664869	6.08398321349228	NaN	NaN	7.58134449653072	-6.67777161274521	NaN	-0.806809766447086	-0.444707587219978	-2.17401509804977	NaN	-1.82427636697754	-4.49010388884724	2.81260584115679	7.51815399735445	NaN	4.99272749283592	3.31189637135667	NaN	-4.231978481117	NaN	28.9638002761253	56.1694570801652	12.2813632941328	-4.48327381386292	-6.78181083622135	-0.84649630891643	0.934597556617882
1.08958333333333	-4.4055512085581	1.23240123585525	NaN	4.33953187262277	-2.45057921282038	4.56225071150574	NaN	-3.47915453647077	0.171303630801344	-1.1329891984705	39.7416896451629	NaN	2.81465953924812	6.08398321349228	NaN	NaN	7.58134449653072	-6.88348589845945	NaN	-1.24065106924807	-0.23906379465358	-2.17401509804977	NaN	-1.925687373755	-4.28441498159389	3.01832012687103	7.51833351684355	NaN	4.78701446040353	3.31189637135667	NaN	-3.92021390067573	NaN	28.758085990411	55.8564094685062	12.2813632941328	-4.69360225925852	-6.98752512193567	-0.84649630891643	0.521943084443087
1.09166666666667	-5.33252072075267	1.43811552156949	NaN	4.1316646096027	-3.18303528596781	4.56225071150574	NaN	-3.48489897638176	2.85275039249951	-2.00727491275618	39.5368732702146	NaN	2.8159161450483	6.2896974992066	NaN	NaN	7.38442507739177	-6.88348589845945	NaN	-1.44303302644674	-0.230986336318547	-2.17401509804977	NaN	-1.72286536020008	-4.48687266928596	3.01832012687103	7.72368845025901	NaN	4.99452268499234	3.5176106570709	NaN	-3.20030272528892	NaN	28.758085990411	55.3403481636279	12.4867182275483	-4.89926359603352	-6.78181083622135	-0.538834216307955	0.732668440831144
1.09375	-6.05198106566304	1.64382980728381	NaN	4.54380875133015	-3.43898117093938	4.35653642579142	NaN	-3.69059320989227	3.56981118037026	-1.28727491275618	38.8177719642823	NaN	2.81465953924812	6.08398321349228	NaN	NaN	7.69272583639373	-6.67777161274521	NaN	-1.24065106924807	-0.0307275159755045	-1.96830081233553	NaN	-1.92425126377727	-4.58648590335131	3.22403441258535	7.92832530571819	NaN	5.5077281507797	3.5176106570709	NaN	-3.20353394485024	NaN	28.5523717046967	55.1346417108832	12.4860001495921	-5.10959204142916	-6.78181083622135	-0.334922936580137	0.526969507643876
1.09583333333334	-6.25733599907855	1.43811552156949	NaN	4.54380875133015	-3.26561010042538	4.04796499722007	NaN	-3.47915453647077	3.57788863870525	-0.978703484184821	38.8159767693917	NaN	2.81214632764773	6.49541178492092	NaN	NaN	7.69272583639373	-6.67777161274521	NaN	-1.45918713111552	0.0774793525310497	-2.17401509804977	NaN	-1.925687373755	-4.58810151313197	3.22403441258535	8.03252868808294	NaN	5.40558971142603	3.5176106570709	NaN	-3.40922285210355	NaN	28.5523717046967	54.7232288053939	12.2804656966875	-5.11192559573951	-6.78181083622135	-0.126523724310223	0.520686478642911
1.09791666666667	-4.50876723373303	1.23240123585525	NaN	4.95523481619506	-2.37055358473661	3.84225071150574	NaN	-3.47915453647077	3.78353243127169	-0.567274912756179	39.0216907417853	NaN	2.81214632764773	6.59826892777804	NaN	NaN	7.1702768178614	-7.08920018417377	NaN	-1.66803073018156	0.283123145097447	-2.07115795519265	NaN	-1.92855959371052	-4.58487029357065	3.22403441258535	8.23824266047656	NaN	5.71451829850593	3.72332494278522	NaN	-3.41730090100677	NaN	28.3466574189824	54.414669126277	12.2801066577094	-5.11192559573951	-6.78181083622135	-0.125626137801869	0.624792551036762
1.1	-4.55929812938609	1.33525837871237	NaN	4.75023986062521	-1.94783441496868	3.71901870902734	NaN	-3.0735105093608	4.27879450990598	-0.0529891984705	39.0021062792776	NaN	2.81842935664869	6.80398321349228	NaN	NaN	7.16166239766567	-7.50062875560233	NaN	-1.46887959391677	1.00287641907984	-1.96830081233553	NaN	-1.92855959371052	-4.38241260587862	3.42974869829967	8.23815290073205	NaN	5.92094940780099	3.5176106570709	NaN	-3.21161199375346	NaN	28.2438002761253	53.8977102348902	12.4876158249936	-5.11659270436021	-6.78181083622135	-0.024568084446355	0.521943084443087
1.10208333333334	-4.07077353779313	2.56954409299813	NaN	4.23595727954401	-1.6561444504477	3.5336792829343	NaN	-2.97066339260557	2.75127473927217	-2.41870348418482	38.9442617883828	NaN	3.02412828983604	6.56398321349229	NaN	NaN	7.38442507739177	-6.36920018417377	NaN	-1.39695433612233	-1.46484909171697	-1.24830081233553	NaN	-1.81422359713335	-4.51595364533752	1.78403441258535	6.07941282702276	NaN	4.32715672741462	3.72332494278522	NaN	-5.67664766123253	NaN	28.3466574189824	56.5700989475536	11.5626210271787	-3.45030002136746	-6.67895369336423	-0.127421310818659	0.614739704635144
1.10416666666667	-3.58233628000565	2.77525837871237	NaN	4.33881379576022	-1.22441598658751	2.19653642579142	NaN	-2.9720995025833	0.934136682570415	-0.978703484184821	38.8495206140438	NaN	3.12572115062946	6.11826892777803	NaN	NaN	7.15304797746994	-6.16348589845945	NaN	-1.35138559890017	-1.87075170462641	-1.35115795519265	NaN	-2.22561206415431	-4.30218668918099	1.98974869829967	6.07797667111027	NaN	2.73311548196044	3.72332494278522	NaN	-5.8920302271698	NaN	28.4495145618396	56.3670852543341	11.5622619882006	-3.86628980353802	-6.47323940764999	-0.129216483835448	0.623535945236545
1.10625	-3.8916253165522	2.77525837871237	NaN	4.54309067446761	-0.311408424277543	0.756536425791423	NaN	-2.97497172253877	1.3131144343632	-0.978703484184821	38.7192461012033	NaN	3.22731401142288	5.87826892777804	NaN	NaN	7.35858181680462	-6.16348589845945	NaN	-1.30710287540245	-1.34856476487543	-1.24830081233553	NaN	-2.02135394062153	-4.40179992324639	1.98974869829967	6.28387016299296	NaN	2.83525392131407	3.5176106570709	NaN	-5.68311010035509	NaN	28.4495145618396	56.1613788015895	11.5622619882006	-3.96912047192548	-6.67895369336423	-0.0236704979379601	0.421606829449888
1.10833333333334	-4.09644169150052	2.77525837871237	NaN	4.23523920268146	0.906533360356339	-0.272035002779935	NaN	-2.9720995025833	2.76389835081451	-0.978703484184821	38.5548015948041	NaN	3.3351899012173	6.08398321349228	NaN	NaN	7.16166239766567	-5.95777161274521	NaN	-1.2390356587812	-1.14292097230903	-1.24830081233553	NaN	-2.02422616057704	-4.39856870368506	2.09260584115679	6.28387016299296	NaN	3.24596190931651	3.5176106570709	NaN	-5.58026564672845	NaN	28.2438002761253	55.8546142954894	11.3565480158069	-4.16544759145911	-6.57609655050711	-0.024568084446355	0.421606829449888
1.11041666666667	-4.09644169150052	2.67240123585525	NaN	4.33881379576022	1.6300139101932	-0.272035002779935	NaN	-2.9720995025833	1.26464968435321	-1.0269177698991	38.357550439789	NaN	3.33770311281769	5.87826892777804	NaN	NaN	7.16166239766567	-6.36920018417377	NaN	-1.05547765338124	-0.945354638077624	-1.45401509804977	NaN	-2.02135394062153	-4.6010263913771	2.29832012687103	6.4895841353865	NaN	3.4516749417489	3.5176106570709	NaN	-4.9664301445296	NaN	28.4495145618396	55.4432013900002	11.1508340434134	-4.16544759145911	-6.57609655050711	-0.0263632574631856	0.212138078861967
1.1125	-4.40375601366749	2.87811552156949	NaN	4.33953187262277	2.35349446003006	-0.066320717065696	NaN	-2.76640526907278	1.82991640189091	-1.1329891984705	38.1288559811006	NaN	3.543402046005	6.08398321349228	NaN	NaN	7.36719623700031	-6.57491446988809	NaN	-0.916077797380731	-0.93996966585431	-1.65972938376409	NaN	-2.02422616057704	-4.6010263913771	2.29832012687103	6.38708618816785	NaN	3.55453145796511	3.5176106570709	NaN	-4.95996770540703	NaN	28.2438002761253	55.6516006022699	11.2536910296102	-4.37577603685476	-6.57609655050711	0.179343195281422	0.213394684662144
1.11458333333334	-4.60982902503915	3.08382980728381	NaN	4.23595727954401	2.87308716009681	-0.066320717065696	NaN	-2.9677911726501	2.85005790638783	-1.2390606270419	37.8700815636819	NaN	3.3351899012173	5.98112607063516	NaN	NaN	7.57273007633499	-6.67777161274521	NaN	-1.43010974271173	-0.636888949228028	-1.65972938376409	NaN	-1.70994037040038	-4.49495071818918	2.29832012687103	6.38708618816785	NaN	3.96667559969264	3.72332494278522	NaN	-4.7510475785924	NaN	28.2438002761253	55.140924816442	11.5619029492224	-4.37110892823411	-6.67895369336423	0.38325447500928	0.421606829449888
1.11666666666667	-4.81446588049841	3.08382980728381	NaN	4.33809571889768	3.08236032385325	-0.066320717065696	NaN	-2.96922728262783	3.08262656007096	-1.28727491275618	37.5825905324755	NaN	3.54088883440461	5.36398321349228	NaN	NaN	7.37581065719604	-7.08920018417377	NaN	-1.01888418644693	-0.43124515666163	-1.65972938376409	NaN	-1.70850426042265	-4.39533748412378	2.50403441258535	6.59315919953951	NaN	4.27524514834129	3.72332494278522	NaN	-4.85389203221908	NaN	28.038085990411	55.1391296434252	11.8699353493456	-4.37577603685476	-6.67895369336423	0.38325447500928	0.213394684662144
1.11875	-5.02143648931546	2.87811552156949	NaN	4.33881379576022	3.09851626581232	0.447964997220065	NaN	-2.97066339260557	3.40186219336723	-0.7729891984705	36.9649100568276	NaN	3.53837562280421	4.8496974992066	NaN	NaN	7.15304797746998	-6.88348589845945	NaN	-1.02534582831442	-0.83714776957107	-1.65972938376409	NaN	-1.81565970711109	-4.39533748412378	2.70974869829967	6.49030221334274	NaN	4.06881403904632	3.5176106570709	NaN	-4.95996770540703	NaN	28.038085990411	54.6203755790216	12.2813632941328	-4.37577603685476	-6.78181083622135	0.698097259685078	0.426633252650677
1.12083333333334	-5.33000744790577	2.67240123585525	NaN	4.54524490505528	2.8982186253665	1.16796499722006	NaN	-2.96491895269458	3.60212101371027	-0.7729891984705	37.0677670430243	NaN	3.33142008381669	5.5696974992066	NaN	NaN	7.16166239766567	-6.88348589845945	NaN	-1.23742024831434	-0.64496640756302	-1.86544366947841	NaN	-2.02135394062153	-4.3921062645625	2.70974869829967	6.4895841353865	NaN	4.68559409791244	3.72332494278522	NaN	-4.44251421771233	NaN	27.8323717046967	54.2134506060743	11.8699353493456	-4.47860670524222	-6.78181083622135	0.592551273787549	0.421606829449888
1.12291666666667	-4.81572251692184	2.36382980728381	NaN	4.13345980175909	2.60225992635313	1.68225071150574	NaN	-2.9677911726501	0.00335464379822952	-0.567274912756179	36.4502660868654	NaN	3.12320793902907	5.36398321349228	NaN	NaN	7.36719623700031	-7.08920018417377	NaN	-1.45272548924799	-0.436630128884944	-2.07115795519265	NaN	-2.02422616057704	-4.29087742071649	2.70974869829967	6.2836906435039	NaN	4.68415794418731	3.72332494278522	NaN	-4.03113640320563	NaN	27.7295145618396	53.9004029944154	12.0756493217392	-4.68426804201713	-6.78181083622135	0.592551273787549	0.218421107862932
1.125	-5.33108456484018	1.95240123585525	NaN	4.33881379576022	2.41273291388002	1.68225071150574	NaN	-2.76209693913958	2.68210891938484	-0.978703484184821	36.245090672939	NaN	3.22731401142288	5.5696974992066	NaN	NaN	7.05889547799839	-7.08920018417377	NaN	-1.45272548924799	-0.225601364095232	-2.17401509804977	NaN	-2.02422616057704	-4.38725943522056	2.50403441258535	6.38654762970067	NaN	4.68667121320628	3.5176106570709	NaN	-3.31122522781881	NaN	27.5238002761253	53.4889900889261	11.8699353493456	-4.68426804201713	-6.78181083622135	0.902906125921249	0.220934319463368
1.12708333333334	-6.25643840163324	1.43811552156949	NaN	4.54452682819274	2.21423037809629	1.27082214007718	NaN	-2.9677911726501	3.39647722114391	-0.46441776989906	35.937596831283	NaN	3.02035847243543	5.36398321349228	NaN	NaN	7.35858181680462	-7.29491446988809	NaN	-1.25357435298308	-0.0253425437521901	-2.17401509804977	NaN	-1.91850682386633	-4.58648590335131	2.70974869829967	6.38565003225536	NaN	5.40487163456349	3.72332494278522	NaN	-3.30799400825753	NaN	27.5238002761253	53.1804304098093	12.0749312437829	-4.69360225925852	-6.78181083622135	0.901110952904419	0.218421107862932
1.12916666666667	-6.46179333504874	0.40954409299813	NaN	4.54524490505528	2.01752294697476	0.962250711505744	NaN	-2.96922728262783	3.40186219336723	-0.567274912756179	35.6292053921817	NaN	3.01784526083504	5.5696974992066	NaN	NaN	7.36719623700031	-7.29491446988809	NaN	-1.77729876111524	0.0774793525310497	-2.17401509804977	NaN	-1.71855703026683	-4.38241260587862	2.70974869829967	6.38699642842334	NaN	5.19987667899356	3.72332494278522	NaN	-3.41406968144549	NaN	27.5238002761253	52.9747239570646	11.8692172713894	-4.69593581356887	-6.78181083622135	1.1077149921575	0.220934319463368
1.13125	-4.81644059487808	2.05525837871237	NaN	4.33809571889768	2.02290826096113	0.756536425791423	NaN	-2.9720995025833	3.80237983405335	-0.46441776989906	35.9384944287283	NaN	3.01784526083504	5.77541178492092	NaN	NaN	7.35858181680462	-7.29491446988809	NaN	-1.64541498364534	0.277738172874092	-2.07115795519265	NaN	-1.72286536020008	-4.37918138631734	2.91546298401391	6.7984243732105	NaN	5.40594874985733	3.5176106570709	NaN	-3.42053212056805	NaN	27.318085990411	52.6643691049308	12.0745722048048	-4.69593581356887	-6.78181083622135	1.31431903141059	0.220934319463368
1.13333333333334	-4.81518395845465	2.15811552156949	NaN	4.33809571889768	1.38644111646974	0.550822140077184	NaN	-2.98071616244975	4.10276806456796	0.35843937295806	35.9246135704437	NaN	3.02412828983604	5.87826892777804	NaN	NaN	7.55119402584568	-7.50062875560233	NaN	-1.54260859457914	0.797232626513442	-1.96830081233553	NaN	-1.72573758015555	-4.38402821565928	2.91546298401391	7.00404858585958	NaN	5.51024141979863	3.5176106570709	NaN	-3.20838077419214	NaN	27.318085990411	51.8388505344271	12.0743926853158	-4.90626425896452	-6.78181083622135	1.62198112401902	0.220934319463368
1.13541666666667	-4.30107854695974	2.15811552156949	NaN	4.33881379576022	0.200721056498028	0.962250711505744	NaN	-2.04647545178608	2.57928702310164	-1.4929891984705	35.8884122439576	NaN	3.33267668961691	4.1296974992066	NaN	NaN	6.96474297852681	-6.16348589845945	NaN	-1.4918699455591	-1.36202719543377	-1.35115795519265	NaN	-1.71137648037812	-4.31511156742615	1.37260584115679	4.94690886192367	NaN	3.91617013006822	3.72332494278522	NaN	-5.57703442716717	NaN	28.038085990411	54.6140924734628	11.3574456132523	-3.23297091304073	-6.06181083622135	1.61749319147701	0.0102089630752289
1.1375	-3.78697313546482	0.92382980728381	NaN	4.54452682819274	-0.438106773576446	0.756536425791423	NaN	-1.84365343823103	1.17209030847686	-0.87584634132766	35.8380523218213	NaN	3.54088883440461	5.26112607063516	NaN	NaN	7.03735942750909	-6.16348589845945	NaN	-1.45638753398819	-0.230986336318588	-1.35115795519265	NaN	-1.70850426042265	-4.40987797214961	1.26974869829967	5.0499453676095	NaN	2.32204845552678	3.5176106570709	NaN	-5.37619234925576	NaN	27.8323717046967	54.2044747409903	11.3581636912085	-3.24230513028212	-6.26752512193567	1.62108353751063	0.00392593407426375
1.13958333333334	-3.88947108268347	1.33525837871237	NaN	4.03132136240546	-0.438106773576446	0.756536425791423	NaN	-2.05221989169706	1.23990988530837	-0.87584634132766	35.7816956765862	NaN	3.33267668961691	5.36398321349228	NaN	NaN	7.14012634717636	-6.57491446988809	NaN	-1.44303302644674	-1.35664222321042	-1.35115795519265	NaN	-2.01991783064379	-4.40987797214961	1.26974869829967	4.84459043419408	NaN	2.63097704260676	3.31189637135667	NaN	-5.17050344200237	NaN	27.8323717046967	53.9987682882457	11.3578046522304	-3.44329935843642	-6.26752512193567	1.82768757676371	-0.196746575912216
1.14166666666667	-3.88911204370531	1.23240123585525	NaN	4.03096232397416	-0.243194447116962	0.756536425791423	NaN	-2.25504190525211	0.455536944645964	-2.41870348418482	35.6866036672242	NaN	3.33267668961691	5.5696974992066	NaN	NaN	7.14012634717636	-6.36920018417377	NaN	-1.44303302644674	-1.15099843064402	-1.24830081233553	NaN	-1.81422359713335	-4.51272242577624	1.06403441258535	4.84459043419408	NaN	3.04168503060912	3.41475351421378	NaN	-4.75912562749562	NaN	27.8323717046967	53.692901368654	11.0495927326182	-3.43396514119506	-6.26752512193567	1.82678999025532	-0.0964103209189761
1.14375	-4.09446697712081	1.33525837871237	NaN	4.33881379576022	-0.244989551779086	0.756536425791423	NaN	-2.25504190525211	0.882979446448744	-2.21545776989911	35.5417380090985	NaN	3.33267668961691	5.36398321349228	NaN	NaN	7.15735518756783	-6.57491446988809	NaN	-1.23095860644682	-0.956124582524294	-1.45401509804977	NaN	-2.01417339073285	-4.50949120621496	1.26974869829967	5.1531613927844	NaN	3.04168503060912	3.20903922849955	NaN	-4.45220787639621	NaN	27.8323717046967	53.2814884631647	11.2549476660336	-3.43863224981576	-6.47323940764999	2.03070126998313	-0.0989235325193704
1.14583333333334	-4.60749527168132	1.33525837871237	NaN	4.75023986062521	0.0671250891933187	0.756536425791423	NaN	-2.25504190525211	1.35619421214988	-1.73079491275625	35.3878111093477	NaN	3.33267668961691	5.15826892777804	NaN	NaN	7.15304797746994	-6.57491446988809	NaN	-1.01888418644693	-0.636888949228028	-1.45401509804977	NaN	-2.01991783064379	-4.5078755964343	1.57832012687103	5.3585163261999	NaN	3.2473980630416	3.00332494278523	NaN	-4.2432877495815	NaN	27.8323717046967	53.2832836361815	11.1520906798369	-3.43863224981576	-6.26752512193567	2.23820289574453	-0.0964103209189761
1.14791666666667	-4.50463828548455	1.64382980728381	NaN	4.74952178376267	0.269217834301298	0.962250711505744	NaN	-2.25073357531886	2.17607689630379	-1.15232634132763	35.2655353751106	NaN	3.33267668961691	5.15826892777804	NaN	NaN	7.35858181680462	-6.78062875560233	NaN	-1.43010974271173	-0.225601364095232	-1.24830081233553	NaN	-1.91419849393308	-4.09003534280499	1.98974869829967	5.56423029859352	NaN	3.35025457925781	3.00332494278523	NaN	-3.93798560826283	NaN	27.8323717046967	52.9747239570646	11.3578046522304	-3.63962647797001	-6.26752512193567	2.13175932333865	-0.19925978751261
1.15	-4.50427924650643	1.95240123585525	NaN	4.54452682819274	0.682378847827754	0.962250711505744	NaN	-2.25216968529659	2.59813442588334	-0.667663484184768	35.2156232135258	NaN	3.3351899012173	4.8496974992066	NaN	NaN	7.15735518756783	-7.08920018417377	NaN	-1.64218416271157	0.0828643247543641	-1.35115795519265	NaN	-1.70850426042265	-4.49818193775046	1.98974869829967	5.87280125718383	NaN	3.76096256726017	3.20903922849955	NaN	-3.52337657419473	NaN	27.6266574189824	52.9774167165898	11.8711919857691	-3.64429358659071	-6.06181083622135	2.13175932333865	-0.201772999113005
1.15208333333334	-4.81320924407494	1.95240123585525	NaN	4.54452682819274	0.994493488800281	1.16796499722006	NaN	-2.25073357531886	3.33135013042404	-0.46441776989906	35.2149051355695	NaN	3.13200417963043	5.36398321349228	NaN	NaN	6.83182558817453	-7.08920018417377	NaN	-1.23418942738058	-0.225601364095232	-1.45401509804977	NaN	-1.70850426042265	-4.08680412324371	1.78403441258535	5.87262173769477	NaN	3.76096256726017	3.20903922849955	NaN	-3.53145462309795	NaN	27.7295145618396	52.4604578252031	12.0769059581627	-3.84995492336562	-6.26752512193567	2.34195370862527	0.212138078861967
1.15416666666667	-5.0187436969795	1.95240123585525	NaN	4.75131697591905	1.19658623390822	1.27082214007718	NaN	-2.45355558887382	3.12032136563429	-0.567274912756179	34.8038362297604	NaN	3.02412828983604	5.05541178492092	NaN	NaN	7.14012634717636	-7.29491446988809	NaN	-1.24065106924807	-0.439322614996622	-1.45401509804977	NaN	-1.70563204046718	-4.08518851346309	1.57832012687103	5.87226269871665	NaN	4.27524514834129	3.00332494278523	NaN	-3.01723235496457	NaN	27.5238002761253	51.9506796258834	11.7676169216161	-3.95278559175308	-6.26752512193567	2.33746577608321	0.209624867261573
1.15625	-4.81392732203119	1.64382980728381	NaN	4.33989091105406	1.19658623390822	1.16796499722006	NaN	-2.35214458209636	-0.6975512274025	-0.258703484184821	34.4956243101482	NaN	2.81465953924812	4.8496974992066	NaN	NaN	6.94320692803754	-7.39777161274521	NaN	-1.76760629831399	-0.4420151011083	-1.65972938376409	NaN	-1.70850426042265	-4.28764620115521	1.47546298401391	5.87226269871665	NaN	4.68595313634369	2.7976106570709	NaN	-2.59939210133526	NaN	27.318085990411	51.3308675081243	11.7676169216161	-3.95745270037377	-6.47323940764999	2.33926094910004	0.0102089630752289
1.15833333333334	-5.53392622540879	1.84954409299813	NaN	4.33989091105406	1.00705922143511	0.756536425791423	NaN	-2.25073357531886	2.39518311942854	-1.08156062704194	34.1874123905359	NaN	3.22857061722309	5.05541178492092	NaN	NaN	6.64352058923131	-7.80920018417377	NaN	-1.97644989738016	-0.230986336318547	-1.86544366947841	NaN	-1.50424613688986	-4.38725943522056	1.26974869829967	6.07797667111027	NaN	4.68774832850012	2.59189637135667	NaN	-2.08840105276308	NaN	27.318085990411	50.8130110302292	11.9736899329877	-3.74712425497817	-6.67895369336423	2.75246902760617	0.0102089630752289
1.16041666666667	-5.84213814502106	2.36382980728381	NaN	4.54632202034912	1.0142396400836	0.653679282934304	NaN	-2.25216968529659	3.11762887952261	-0.7729891984705	34.1879509490031	NaN	3.22354419402231	4.8496974992066	NaN	NaN	7.1487407673721	-7.80920018417377	NaN	-1.77406794018148	0.0774793525310497	-1.86544366947841	NaN	-1.29855190337935	-4.38402821565928	1.37260584115679	6.28297256554765	NaN	5.20023571742481	2.59189637135667	NaN	-1.88271214550973	NaN	27.318085990411	50.2987448983676	11.9727923355424	-3.75645847221956	-6.67895369336423	2.85532225397847	0.0127221746756231
1.16250000000001	-6.04821115639272	2.36382980728381	NaN	4.34132706477919	1.22530790850216	0.447964997220065	NaN	-2.25504190525211	3.11224390729929	-0.567274912756179	33.9822369766095	NaN	3.22354419402231	5.15826892777804	NaN	NaN	6.94751413813538	-7.80920018417377	NaN	-1.76114465644651	0.283123145097447	-1.86544366947841	NaN	-1.81565970711109	-4.59294834247387	1.26974869829967	6.38457291532095	NaN	4.99524076185488	2.69475351421378	NaN	-2.08840105276308	NaN	27.1123717046967	50.0948336186397	11.7670783631489	-3.75412491790921	-6.67895369336423	3.06192629323144	0.0152353862760174
1.16458333333334	-6.76785102079216	2.56954409299813	NaN	4.54632202034912	1.02321516339418	0.447964997220065	NaN	-2.25216968529659	3.51814652020873	-0.0529891984705	33.9825960155877	NaN	3.22354419402231	5.5696974992066	NaN	NaN	7.1702768178614	-7.80920018417377	NaN	-1.77406794018148	0.48338196544049	-1.86544366947841	NaN	-1.81565970711109	-4.58971712291259	1.37260584115679	6.59280016056139	NaN	5.40738490358246	2.48903922849955	NaN	-2.09163227232436	NaN	27.1123717046967	49.5805674867782	11.9720742575862	-3.75412491790921	-6.67895369336423	3.06282387973987	0.0152353862760174
1.16666666666667	-7.17802232915594	2.56954409299813	NaN	4.54775817407425	1.02860047738055	0.242250711505744	NaN	-2.26078634516305	3.62096841649193	0.35843937295806	NaN	NaN	3.22857061722309	5.5696974992066	NaN	NaN	7.16166239766567	-7.80920018417377	NaN	-1.66479990924784	0.978644044074822	-1.86544366947841	NaN	-1.81853192706656	-4.79863724972731	1.37260584115679	6.59280016056139	NaN	5.51060045822992	2.48903922849955	NaN	-1.88271214550973	NaN	27.8323717046967	49.0645061818998	11.8692172713894	-3.96912047192548	-6.67895369336423	3.26853033248452	0.0177485978764116
1.16875000000001	-5.42961971482691	2.77525837871237	NaN	4.24134285601324	-1.08619292760423	0.962250711505744	NaN	-2.4779694584954	2.1895393268621	-0.7729891984705	NaN	NaN	3.02287168403583	5.15826892777804	NaN	NaN	6.87059047905526	-6.88348589845945	NaN	-1.65744081712094	-1.16176837509069	-1.14544366947841	NaN	-1.49706558700119	-4.10942266017276	0.138320126871026	4.64049213720205	NaN	4.01950548859981	2.48903922849955	NaN	-3.7322967010094	NaN	28.038085990411	51.734202135038	11.2545886270555	-2.29816068031211	-5.75323940764999	3.46615850665353	0.0127221746756231
1.17083333333334	-3.6814233569321	2.87811552156949	NaN	4.13489595548422	-1.34572902190005	0.962250711505744	NaN	-2.46360835871801	0.284388047491357	-0.67013205561334	NaN	NaN	3.33016347801651	4.64398321349228	NaN	NaN	6.22383849036634	-7.08920018417377	NaN	-1.64900478468282	-1.37010465376877	-1.14544366947841	NaN	-2.00842895082187	-4.51272242577624	-0.0673941588432126	4.84369283674878	NaN	2.52847956482184	2.28332494278522	NaN	-3.94606365716606	NaN	28.038085990411	51.1197755363293	11.0495927326182	-2.30749489755351	-5.75323940764999	3.46885126617876	-0.196746575912216
1.17291666666667	-4.0935693796755	2.87811552156949	NaN	3.61989529754047	-1.54782176700794	0.962250711505744	NaN	-2.36219735194051	0.438874603936124	-0.67013205561334	NaN	NaN	3.33267668961691	5.05541178492092	NaN	NaN	6.43798674989663	-7.29491446988809	NaN	-1.64056875224471	-0.95073961030098	-1.24830081233553	NaN	-1.90558183406667	-4.61233565984164	0.0354629840139069	4.84387235623784	NaN	2.73491067411682	2.0776106570709	NaN	-3.73714353035134	NaN	28.038085990411	51.016922309957	11.0495927326182	-2.30282778893281	-5.54752512193567	3.57529483858464	-0.0926405035184052
1.17500000000001	-4.29856527411288	2.77525837871237	NaN	3.82632640683553	-1.34752412656217	0.756536425791423	NaN	-1.84652565818654	-0.272801211711276	-0.7729891984705	NaN	NaN	3.3351899012173	5.15826892777804	NaN	NaN	6.43367953979879	-7.29491446988809	NaN	-1.63320966011781	-0.642273921451342	-1.45401509804977	NaN	-1.69845149057846	-4.40664675258829	-0.170251301700332	4.84459043419408	NaN	3.04276214590296	2.0776106570709	NaN	-3.53145462309795	NaN	28.038085990411	50.2987448983676	11.8720895832144	-2.29582712600176	-5.54752512193567	3.57349966556785	-0.0926405035184052
1.17708333333334	-4.50427924650643	2.56954409299813	NaN	4.03024424711162	-1.14363627679211	0.756536425791423	NaN	-1.85083398811975	0.4011797983728	-0.730200627041941	NaN	NaN	3.12446454482924	5.26112607063516	NaN	NaN	6.8533616386638	-7.50062875560233	NaN	-1.62800444861346	-0.23906379465358	-1.45401509804977	NaN	-1.90414572408889	-4.40987797214961	-0.0673941588432126	5.15352043176252	NaN	2.8366900750392	2.0776106570709	NaN	-2.81154344771113	NaN	28.038085990411	49.6834207131505	11.8720895832144	-2.50382201708702	-5.75323940764999	3.77920611831246	-0.195489970112039
1.17916666666667	-5.12088260522003	2.67240123585525	NaN	4.23703439483785	-0.939748427022005	0.756536425791423	NaN	-2.05940044158574	0.741955320562324	-0.628166341327665	NaN	NaN	3.22982722302327	5.15826892777804	NaN	NaN	6.8533616386638	-7.50062875560233	NaN	-1.62603005804284	-0.0253425437521901	-1.45401509804977	NaN	-1.90845405402214	-4.61233565984164	0.138320126871026	5.35959344313426	NaN	3.04204406904042	2.0776106570709	NaN	-2.81154344771113	NaN	28.038085990411	49.5850554193202	11.8717305442363	-2.50382201708702	-5.54752512193567	3.9867077440739	-0.090127291918011
1.18125000000001	-5.32623753863545	2.87811552156949	NaN	3.82560832997294	-0.943338636346252	0.962250711505744	NaN	-2.46791668865122	1.98389553429574	-0.506383484184776	NaN	NaN	3.22982722302327	5.05541178492092	NaN	NaN	6.8447472184681	-7.29491446988809	NaN	-1.95060332991017	-0.13624189837034	-1.65972938376409	NaN	-1.49562947702341	-4.09326656236632	0.549748698299668	5.77084186843237	NaN	3.45418821076787	2.0776106570709	NaN	-2.09163227232436	NaN	28.038085990411	49.1691545812889	11.3572660937632	-2.50148846277667	-5.54752512193567	3.98311739804028	-0.0876140803176167
1.18333333333334	-5.32569898016827	3.08382980728381	NaN	3.82560832997294	-0.836906949805952	0.962250711505744	NaN	-2.36794179185149	1.9053060130176	-0.4043491984705	NaN	NaN	3.22982722302327	4.64398321349228	NaN	NaN	6.45090838019021	-7.60348589845945	NaN	-2.25256085524124	0.0694018941960576	-1.65972938376409	NaN	-1.49419336704568	-4.50464437687302	0.549748698299668	5.8740578936073	NaN	3.96775271498652	2.0776106570709	NaN	-1.9855565991364	NaN	27.8323717046967	48.8668780077309	11.7679759605942	-2.50848912570772	-5.54752512193567	4.18882385078497	-0.0876140803176167
1.18541666666667	-5.32731465556982	2.87811552156949	NaN	3.41490034197062	-0.631223995373807	0.962250711505744	NaN	-2.36794179185149	2.41941549443356	-0.36156062704194	NaN	NaN	3.02664150143644	4.54112607063516	NaN	NaN	6.13399320099264	-7.80920018417377	NaN	-1.73852890991025	0.0640169219727022	-1.86544366947841	NaN	-1.49706558700119	-4.29249303049711	0.549748698299668	5.56548693501695	NaN	3.55668568855279	2.0776106570709	NaN	-1.88917458463233	NaN	27.8323717046967	48.4491819966827	11.8704739078128	-2.29816068031211	-5.54752512193567	4.50276904895229	0.016491992076194
1.18750000000001	-5.73838356137894	3.08382980728381	NaN	4.032039439268	-0.420155726955249	0.962250711505744	NaN	-2.57363602536193	2.21915667409047	-0.7729891984705	NaN	NaN	3.02412828983604	4.64398321349228	NaN	NaN	6.66505663972062	-8.01491446988809	NaN	-2.16590857084382	0.0586319497493878	-2.07115795519265	NaN	-1.69988760055619	-4.09003534280499	0.755462984013907	5.77066234894331	NaN	4.17238863212508	2.0776106570709	NaN	-1.37495231649882	NaN	27.8323717046967	47.7354925176353	11.7672578826379	-2.71415046248271	-5.54752512193567	4.49738352990184	0.220934319463368
1.18958333333334	-5.12213924164346	2.56954409299813	NaN	3.62204952812815	-0.104450876658516	0.756536425791423	NaN	-2.57363602536193	-0.478445004277714	-0.567274912756179	NaN	NaN	3.02287168403583	4.8496974992066	NaN	NaN	6.45952280038594	-8.11777161274521	NaN	-2.48078937990982	0.2696607145391	-2.17401509804977	NaN	-1.91132627397761	-4.29895546961971	0.755462984013907	5.77030330996518	NaN	4.17167055526253	2.0776106570709	NaN	-1.06641895561884	NaN	27.8323717046967	47.2167384532318	11.9727923355424	-2.71881757110341	-5.75323940764999	4.7066803286801	-0.189206941111033
1.19166666666667	-6.45963910117997	2.77525837871237	NaN	3.82704448369807	0.315890555516435	0.550822140077184	NaN	-2.77645803891697	1.69427724822781	-1.28727491275618	NaN	NaN	3.02035847243543	5.05541178492092	NaN	NaN	6.45090838019021	-8.32348589845945	NaN	-2.46786609617481	0.68633327189521	-2.17401509804977	NaN	-1.91132627397761	-4.39856870368506	0.549748698299668	6.07851522957746	NaN	4.17346574741891	2.0776106570709	NaN	-0.351354609574005	NaN	27.8323717046967	46.7006771483534	12.0756493217392	-2.50848912570772	-5.54752512193567	4.91238678142479	0.0177485978764116
1.19375000000001	-6.9739240321639	3.28954409299813	NaN	3.62384472028453	0.115592915070579	0.550822140077184	NaN	-2.77645803891697	2.21107921575544	-0.7729891984705	NaN	NaN	3.01533204923464	5.05541178492092	NaN	NaN	6.65644221952489	-8.52920018417377	NaN	-2.05664053991005	0.783770195955094	-2.17401509804977	NaN	-1.70275982051171	-4.39856870368506	0.549748698299668	6.07797667111027	NaN	4.48095818077376	2.0776106570709	NaN	-0.348123390012684	NaN	27.8323717046967	46.0817626171027	12.0752902827611	-2.51782334294907	-5.54752512193567	5.11988840718619	0.0190052036765883
1.19583333333334	-7.17927896557941	2.67240123585525	NaN	3.41813168785214	-0.0793194113888239	0.447964997220065	NaN	-2.56789158545098	1.99466547874241	-0.567274912756179	NaN	NaN	2.80963311604733	5.36398321349228	NaN	NaN	6.45090838019021	-8.52920018417377	NaN	-2.26225331804249	0.989413988521492	-2.17401509804977	NaN	-1.49993780695666	-4.6074888304997	0.755462984013907	6.07725859315403	NaN	4.68738929006882	2.0776106570709	NaN	-0.144050092539951	NaN	27.6266574189824	45.7749981110025	12.0752902827611	-2.51782334294907	-5.54752512193567	5.22184404705006	0.227217348464333
1.19791666666667	-5.53356718643062	2.77525837871237	NaN	3.62384472028453	-0.182160888604876	0.242250711505744	NaN	-2.56645547547321	2.19492429908546	-0.46441776989906	NaN	NaN	2.80963311604733	5.5696974992066	NaN	NaN	6.65644221952489	-8.73491446988809	NaN	-2.48078937990982	0.984029016298177	-2.37972938376409	NaN	-1.29711579340161	-4.80671529863053	0.858320126871026	6.38529099327724	NaN	4.99631787714872	1.87189637135667	NaN	-0.148896921881892	NaN	27.6266574189824	45.260731979141	12.0752902827611	-2.51315623432842	-5.54752512193567	5.42665291328631	0.224704136863938
1.20000000000001	-5.5323105500072	2.56954409299813	NaN	3.31886555594873	0.025317170489393	0.242250711505744	NaN	-2.77645803891697	2.39518311942854	0.35843937295806	NaN	NaN	3.01156223183407	5.15826892777804	NaN	NaN	6.63921337913342	-8.73491446988809	NaN	-2.48725102177731	0.0532469775260324	-2.37972938376409	NaN	-1.19857700657962	-4.80994651819181	0.652605841156787	6.79941173040036	NaN	5.20418514016891	1.87189637135667	NaN	0.0648700342747634	NaN	27.6266574189824	44.8475239006349	12.2802861771984	-2.51782334294907	-5.54752512193567	5.63235936603096	0.432916281651642
1.20208333333334	-5.17267013729652	2.87811552156949	NaN	3.41992688000852	-2.24976106089936	0.962250711505744	NaN	-2.37799456169568	1.17747528070018	-1.69870348418482	NaN	NaN	3.32890687221629	5.15826892777804	NaN	NaN	6.15122204138406	-7.60348589845945	NaN	-2.27402295556596	-0.244448766876894	-1.45401509804977	NaN	-1.8012986073337	-4.32318961632937	-0.581679873128974	5.05317671841264	NaN	3.76496328120873	1.87189637135667	NaN	-1.99525025782028	NaN	28.5523717046967	47.6218682531622	11.7685145190614	-1.25818622488561	-4.82752512193567	5.93284076657219	0.409040771447917
1.20416666666667	-4.81302972458588	3.08382980728381	NaN	3.62312664342198	-2.34542211946692	0.756536425791423	NaN	-1.86088675796394	-0.838575353288838	-0.567274912756179	NaN	NaN	3.74281795019135	4.8496974992066	NaN	NaN	5.91553773136438	-7.60348589845945	NaN	-1.87802797545919	-0.450092559443292	-1.45401509804977	NaN	-2.41263686795422	-4.62687614786742	-0.787394158843213	5.05120200403293	NaN	2.3252798014083	1.97475351421378	NaN	-1.58871927265548	NaN	28.5523717046967	47.0074416544535	11.5631595856459	-1.26285333350631	-4.82752512193567	5.72982707335285	0.420350223649712
1.20625000000001	-5.0187436969795	3.59811552156949	NaN	3.31383901791079	-2.34183191014267	0.756536425791423	NaN	-1.86088675796394	-0.800373123685658	-0.567274912756179	NaN	NaN	3.3351899012173	5.26112607063516	NaN	NaN	6.12537878079691	-7.80920018417377	NaN	-1.66479990924784	-0.133549412258703	-1.45401509804977	NaN	-2.61833110146466	-4.83256505512081	-0.581679873128974	5.05156104301109	NaN	2.32456172454575	1.76903922849955	NaN	-1.37656792627949	NaN	28.758085990411	46.493175522592	11.5631595856459	-1.26285333350631	-4.82752512193567	5.93732869911425	0.424120041050282
1.20833333333334	-5.22338055243868	3.49525837871237	NaN	3.10776694704703	-2.14332937435902	0.447964997220065	NaN	-2.2694030050295	-1.49050905043972	-2.00727491275618	NaN	NaN	3.3351899012173	5.36398321349228	NaN	NaN	6.13399320099264	-7.80920018417377	NaN	-2.02454710124438	0.074786866419372	-1.65972938376409	NaN	-2.51404787473169	-4.82933383555953	-0.581679873128974	5.05156104301109	NaN	2.63277223476319	1.76903922849955	NaN	-1.07449700452206	NaN	28.758085990411	45.982499736764	11.3574456132523	-1.25818622488561	-4.82752512193567	5.93553352609742	0.213394684662185
1.21041666666667	-5.12016452726379	3.39240123585525	NaN	3.10704887018448	-2.14691958368327	0.447964997220065	NaN	-2.48084167845092	-1.03294177736871	-1.80402919847047	NaN	NaN	3.33267668961691	5.15826892777804	NaN	NaN	6.23676012065992	-8.01491446988809	NaN	-2.69264902923795	0.0694018941960576	-2.07115795519265	NaN	-2.61833110146466	-4.62364492830614	-0.375965587414653	4.94870405681428	NaN	2.73491067411682	1.76903922849955	NaN	-0.865576877707385	NaN	28.9638002761253	45.3653803785301	11.563518624624	-1.4685146702813	-4.82752512193567	6.1421375653505	0.215907896262579
1.21250000000001	-5.73712692495551	3.39240123585525	NaN	3.10884406234086	-1.83839515203499	0.756536425791423	NaN	-2.2694030050295	-0.684088796844153	-1.31936634132761	NaN	NaN	3.33016347801651	5.36398321349228	NaN	NaN	6.23676012065992	-8.22062875560233	NaN	-3.0523962212345	0.0694018941960576	-1.96830081233553	NaN	-2.4155090879097	-4.62364492830614	-0.170251301700332	5.15441802920786	NaN	2.83776719033303	1.76903922849955	NaN	-0.868808097268666	NaN	28.9638002761253	45.2670150846998	11.563518624624	-1.4685146702813	-4.62181083622135	6.55355047083976	0.218421107862932
1.21458333333334	-5.53105391358373	3.39240123585525	NaN	2.90384910677094	-1.63450730226492	0.756536425791423	NaN	-2.47509723853993	0.471184437276133	-0.74089776989907	NaN	NaN	3.53209259380325	5.36398321349228	NaN	NaN	6.45090838019021	-8.01491446988809	NaN	-3.0523962212345	0.2696607145391	-2.07115795519265	NaN	-2.00124840093315	-4.41795602105283	0.0354629840139069	5.15477706818599	NaN	3.04276214590296	1.76903922849955	NaN	-0.457430282761961	NaN	28.9638002761253	44.8618852847693	11.974587530433	-1.67417600705621	-4.62181083622135	6.445311725417	0.426633252650677
1.21666666666667	-5.83872727472882	3.49525837871237	NaN	3.31527517163592	-1.3241877659546	0.653679282934304	NaN	-2.48371389840639	0.265540644709695	-0.256234912756208	NaN	NaN	3.32639366061594	4.8496974992066	NaN	NaN	6.25398896105134	-8.32348589845945	NaN	-3.16166425216814	0.578126403388737	-1.86544366947841	NaN	-2.00124840093315	-3.69804484566601	0.138320126871026	5.56656405195135	NaN	3.55776280384663	1.76903922849955	NaN	-0.45419906320064	NaN	28.9638002761253	44.8573973522273	12.2822608915781	-1.47318177890196	-4.62181083622135	6.6528133511784	0.220934319463368
1.21875000000001	-5.73748596393364	3.59811552156949	NaN	3.10884406234086	-1.11850481152242	0.756536425791423	NaN	-2.37799456169568	1.19093771125853	-0.0529891984705	NaN	NaN	3.22857061722309	4.64398321349228	NaN	NaN	5.93707378185369	-8.52920018417377	NaN	-2.64117066496974	0.469919534882183	-2.07115795519265	NaN	-2.20694263444371	-4.41795602105283	0.138320126871026	5.56656405195135	NaN	3.55704472698408	1.56332494278523	NaN	-0.872039316829946	NaN	28.9638002761253	44.1401175271463	12.4876158249936	-1.66950889843552	-4.82752512193567	6.86121256344827	0.632332185837904
1.22083333333334	-6.25177089491757	3.59811552156949	NaN	3.31527517163592	-0.699958484009589	0.756536425791423	NaN	-2.58368879520611	0.774265153902334	-0.258703484184821	NaN	NaN	3.22354419402231	5.05541178492092	NaN	NaN	6.45090838019021	-8.52920018417377	NaN	-2.25256085524124	0.570048945053704	-2.07115795519265	NaN	-1.69557927062299	-4.42118724061411	0.138320126871026	5.56620501297323	NaN	3.96775271498652	1.76903922849955	NaN	-0.152128141443172	NaN	28.9638002761253	43.2117457302703	12.0760083607173	-1.77700667544367	-4.82752512193567	6.86031497693988	0.526969507643876
1.22291666666667	-5.738563080868	2.67240123585525	NaN	2.90313102990839	-0.597117006793537	0.550822140077184	NaN	-2.58081657525064	-0.973707082912006	-0.258703484184821	NaN	NaN	3.32388044901555	5.05541178492092	NaN	NaN	6.24537454085565	-8.73491446988809	NaN	-1.1572296057844	0.773000251508424	-2.17401509804977	NaN	-0.577185976114906	-4.52080047467946	0.344034412585347	5.36013200160149	NaN	3.96847079184907	1.56332494278523	NaN	0.259249673063573	NaN	28.758085990411	42.8986981186113	12.2815428136219	-1.98733512083932	-4.82752512193567	7.06691901619296	0.426633252650677
1.22500000000001	-6.76659438436869	2.67240123585525	NaN	2.90169487618326	-0.786644019266569	0.550822140077184	NaN	-2.58081657525064	0.260155672486339	-0.7729891984705	NaN	NaN	3.52706617060246	5.26112607063516	NaN	NaN	5.93707378185369	-8.73491446988809	NaN	1.0786643862018	0.9813365301865	-2.37972938376409	NaN	0.9482874554808	-4.82771822577891	0.344034412585347	5.35977296262332	NaN	3.97098406086804	1.56332494278523	NaN	0.768625111855094	NaN	28.9638002761253	42.589240852986	12.4876158249936	-1.98733512083932	-4.82752512193567	7.16977224256527	0.632332185837904
1.22708333333334	-7.17766329017782	3.08382980728381	NaN	3.10884406234086	-0.786644019266569	0.653679282934304	NaN	-2.58081657525064	0.568621361335977	0.152725087243821	NaN	NaN	3.73150849798959	4.8496974992066	NaN	NaN	6.45090838019021	-8.73491446988809	NaN	2.45979905632098	0.984029016298177	-2.58544366947841	NaN	2.5665552339876	-4.82448700621759	0.344034412585347	5.56530741552789	NaN	4.48490760351786	1.76903922849955	NaN	0.876316394823711	NaN	28.9638002761253	42.1778279474967	12.5899342527232	-2.19999712054535	-4.82752512193567	7.37547869530983	0.52948271924427
1.22916666666668	-7.17802232915594	2.87811552156949	NaN	2.79955643682959	-0.57916596017234	0.653679282934304	NaN	-2.37512234174021	0.977216460357095	0.35843937295806	NaN	NaN	3.73276510378977	5.15826892777804	NaN	NaN	6.45952280038594	-8.73491446988809	NaN	3.30751685550661	1.18967280886457	-2.58544366947841	NaN	3.67058742871824	-5.03017591347103	0.344034412585347	5.87316029616195	NaN	4.48490760351786	1.76903922849955	NaN	0.874700785043051	NaN	28.9638002761253	41.8710634413966	12.5899342527232	-2.19999712054535	-4.62181083622135	7.58028756154609	0.737694864031932
1.23125000000001	-7.89712363508819	2.56954409299813	NaN	2.9024129530458	-0.781258705280197	0.653679282934304	NaN	-2.99507726222715	0.971831488133739	0.461296515815179	NaN	NaN	3.32262384321533	5.5696974992066	NaN	NaN	6.45952280038594	-8.73491446988809	NaN	4.06535154936111	1.2898022190361	-2.37972938376409	NaN	4.37041170631658	-5.33547805478969	0.344034412585347	6.28422920197108	NaN	4.68990255908779	1.97475351421378	NaN	1.07069603361252	NaN	29.1695145618396	41.2539440831627	12.7956482251167	-2.20466422916601	-4.82752512193567	7.78599401429074	0.940880585618847
1.23333333333334	-8.10283760748173	2.56954409299813	NaN	2.69669992061341	-0.571985541523845	0.653679282934304	NaN	-3.29069362269316	1.37234912881986	0.6670108015295	NaN	NaN	3.22354419402231	5.5696974992066	NaN	NaN	6.64352058923131	-8.83777161274521	NaN	3.93155966565253	1.49275352549086	-2.37972938376409	NaN	4.35461449656145	-5.54439818160441	0.755462984013907	6.4895841353865	NaN	4.69062063595038	1.97475351421378	NaN	1.07715847273508	NaN	28.9638002761253	40.7387803647928	13.0010031585322	-2.20466422916601	-4.82752512193567	7.88884724066308	0.943393797219283
1.23541666666668	-6.30284034903781	2.87811552156949	NaN	2.90492622206477	-2.33285638683209	0.756536425791423	NaN	-2.0751976513409	-0.151131912646456	-1.90441776989906	NaN	NaN	3.22354419402231	4.64398321349228	NaN	NaN	6.15122204138406	-7.80920018417377	NaN	3.57990035907942	0.0586319497493878	-1.65972938376409	NaN	2.5392691444105	-5.05764127974197	-0.787394158843213	4.4378299961225	NaN	3.25027037049186	1.76903922849955	NaN	0.620111309855251	NaN	29.9923717046967	44.0246980896564	12.2835175280016	-0.744032882948254	-4.10752512193567	8.49968349333814	0.73015522923075
1.23750000000001	-4.5028430905939	3.28954409299813	NaN	2.90313102990839	-2.53135892261578	0.550822140077184	NaN	-2.07663376131864	-1.63961063466109	-2.41870348418482	NaN	NaN	3.73402170958999	5.05541178492092	NaN	NaN	6.12968599089475	-7.80920018417377	NaN	3.08494814647065	-0.244448766876894	-1.86544366947841	NaN	2.01210857083466	-5.16048573336865	-0.890251301700332	4.23050034832737	NaN	1.80992010503338	1.76903922849955	NaN	-0.228690564064445	NaN	29.7866574189824	43.2063602112199	12.2838765669797	-0.744032882948254	-4.10752512193567	8.50058107984653	0.929571133417094
1.23958333333334	-4.81141404918429	3.59811552156949	NaN	2.38956652568982	-2.53494913194003	0.550822140077184	NaN	-2.07376154136317	-2.13705777536728	-2.00727491275618	NaN	NaN	3.73779152699056	5.15826892777804	NaN	NaN	6.12537878079691	-8.01491446988809	NaN	2.52127754465508	-0.13624189837034	-1.86544366947841	NaN	1.81359488721286	-5.56863232831407	-1.09596558741465	4.33335733452414	NaN	1.91277662124955	1.56332494278523	NaN	-0.685737726944276	NaN	29.9923717046967	43.1053021578644	12.0783421140751	-0.842196442715012	-4.10752512193567	8.60522947923563	0.932084345017488
1.24166666666668	-4.81033693224992	3.59811552156949	NaN	2.08099697704113	-2.54212955058852	0.447964997220065	NaN	-2.27801966489595	-2.20218486608712	-1.69870348418482	NaN	NaN	3.73779152699056	5.5696974992066	NaN	NaN	6.3395270403272	-8.01491446988809	NaN	1.96346307046155	0.0640169219727022	-1.96830081233553	NaN	1.51510630679137	-5.3645590308413	-0.890251301700332	4.23067986781643	NaN	2.32276653238937	1.3576106570709	NaN	-0.480048819690965	NaN	29.9923717046967	42.3889199192918	11.8726281416816	-1.04552422517957	-4.31323940764999	8.8091407589634	0.929571133417094
1.24375000000001	-4.81033693224992	3.59811552156949	NaN	2.18493060855118	-2.3364465961563	0.447964997220065	NaN	-2.38230289162888	-1.93949144113584	-1.4270882302967	NaN	NaN	3.53460580540364	5.36398321349228	NaN	NaN	6.23676012065992	-8.22062875560233	NaN	1.48607924071897	0.2696607145391	-1.96830081233553	NaN	1.51510630679137	-5.1556389040267	-0.684537015986093	4.43639384020998	NaN	2.32276653238937	1.3576106570709	NaN	0.0341734484424978	NaN	30.198085990411	41.9775070138025	12.0785216335642	-1.04785777948992	-4.31323940764999	9.01664238472488	0.932084345017488
1.24583333333334	-5.53033583562748	3.59811552156949	NaN	2.59707475027871	-2.02792216450814	0.653679282934304	NaN	-2.58656101516158	-1.69615284300608	-1.17785478709961	NaN	NaN	3.53460580540364	5.77541178492092	NaN	NaN	6.24537454085565	-8.22062875560233	NaN	1.08454614725546	0.475304507105498	-1.96830081233553	NaN	1.10371783977034	-5.25525213809206	-0.581679873128974	4.64174877362548	NaN	2.63277223476319	1.56332494278523	NaN	0.345938028883766	NaN	30.198085990411	41.467728814483	12.0785216335642	-1.05019133380027	-4.31323940764999	9.22234883746957	0.728898623430573
1.24791666666668	-5.73551124955392	3.59811552156949	NaN	2.59635667341617	-2.02433195518389	0.756536425791423	NaN	-2.78938302871663	-0.665241394062491	-0.906188549588005	NaN	NaN	3.73527831539016	5.5696974992066	NaN	NaN	6.24537454085565	-8.11777161274521	NaN	0.451553708189572	0.469919534882183	-2.17401509804977	NaN	1.10659005972581	-5.04956323083875	-0.375965587414653	4.6421078126036	NaN	3.04348022276551	1.56332494278523	NaN	0.966235970205184	NaN	30.4038002761253	41.0581110820105	12.4892315003952	-1.25351911626492	-4.31323940764999	9.42536253068891	0.726385411830179
1.25000000000001	-6.04444124712236	3.59811552156949	NaN	2.90456718363348	-2.02074174585965	0.550822140077184	NaN	-2.78938302871663	-1.43615190416655	-0.567274912756179	NaN	NaN	3.53460580540364	5.05541178492092	NaN	NaN	6.35675588071866	-8.52920018417377	NaN	0.467707812858307	0.567356458942068	-1.96830081233553	NaN	1.10659005972581	-4.63818541633192	-0.170251301700332	4.84800130448628	NaN	3.35276784827678	1.56332494278523	NaN	0.865007126359169	NaN	30.4038002761253	40.9516675096046	13.0026188339338	-1.05252488811062	-4.31323940764999	9.21965607794435	0.932084345017488
1.25208333333334	-6.04497980558958	3.39240123585525	NaN	2.59527955812233	-2.02433195518389	0.756536425791423	NaN	-2.99507726222715	0.479261895611125	-0.0529891984705	NaN	NaN	3.53209259380325	4.8496974992066	NaN	NaN	6.15122204138406	-8.73491446988809	NaN	1.19381417818915	0.46184207654715	-1.96830081233553	NaN	1.31659262316957	-5.25525213809206	-0.170251301700332	4.84764226550816	NaN	3.04419829962809	1.3576106570709	NaN	0.754084623829312	NaN	30.4038002761253	40.4436844833019	13.2079737673493	-1.25351911626492	-4.31323940764999	9.53270368960323	1.1377832782048
1.25416666666668	-6.45676678935495	3.28954409299813	NaN	2.38992556412111	-1.82223921007591	0.653679282934304	NaN	-3.10079659893785	0.0787442549249181	-0.258703484184821	NaN	NaN	3.52957938220286	5.05541178492092	NaN	NaN	6.66505663972062	-8.73491446988809	NaN	1.50869498725519	0.456457104323836	-2.17401509804977	NaN	1.11377060961453	-5.05279445040003	-0.170251301700332	4.8474627460191	NaN	3.55704472698408	1.3576106570709	NaN	1.47399579921609	NaN	30.4038002761253	39.513517513409	12.7961867835839	-1.66950889843552	-4.31323940764999	9.32520206384183	1.34599542299246
1.25625000000001	-6.04605692252395	2.56954409299813	NaN	2.59635667341617	-1.41446351053583	0.756536425791423	NaN	-3.30361861249282	-1.37960969582157	-0.0529891984705	NaN	NaN	3.52957938220286	5.05541178492092	NaN	NaN	6.45090838019021	-8.73491446988809	NaN	0.981739758189306	0.46184207654715	-2.37972938376409	NaN	1.11377060961453	-5.1556389040267	-0.170251301700332	4.64138973464735	NaN	3.96847079184907	1.3576106570709	NaN	1.686147145592	NaN	30.4038002761253	39.0940263293441	13.0019007559776	-1.76767245820227	-4.51895369336423	9.32699723685862	0.935854162418059
1.25833333333334	-6.97176979829513	2.56954409299813	NaN	2.69921318963234	-1.50653435977918	0.756536425791423	NaN	-3.50931284600334	-0.243183864482944	-1.08156062704194	NaN	NaN	3.52957938220286	5.36398321349228	NaN	NaN	6.14260762118837	-8.73491446988809	NaN	1.49577170352022	0.672870841336903	-2.37972938376409	NaN	1.11951504952547	-5.76947440622552	-0.170251301700332	4.8465651485738	NaN	3.9699069455742	1.56332494278523	NaN	2.1939069746029	NaN	30.4038002761253	38.3776440907715	13.0022597949557	-1.56667823004806	-4.41609655050711	9.53270368960323	0.935854162418059
1.26041666666668	-7.48623424876813	3.28954409299813	NaN	2.59886994243509	-1.60758073233311	0.653679282934304	NaN	-3.71931540944706	0.265540644709695	-0.258703484184821	NaN	NaN	3.52957938220286	5.36398321349228	NaN	NaN	6.23676012065992	-8.73491446988809	NaN	1.70138448165262	0.67556332744854	-2.37972938376409	NaN	1.31946484312504	-5.76947440622552	-0.170251301700332	4.9481654983471	NaN	4.27775841736026	1.76903922849955	NaN	2.20198502350612	NaN	30.6095145618396	38.2729956913824	13.2072556893931	-1.78167378406432	-4.62181083622135	9.53449886262006	1.1440663072058
1.26250000000001	-8.10337616594892	2.87811552156949	NaN	2.39243883314008	-1.60040031368461	0.447964997220065	NaN	-3.71931540944706	0.0598968521432562	-0.0529891984705	NaN	NaN	3.32388044901555	5.77541178492092	NaN	NaN	6.45090838019021	-8.73491446988809	NaN	1.27723564165281	0.775692737620102	-2.37972938376409	NaN	1.52515907663556	-5.56378549897213	-0.170251301700332	5.1531613927844	NaN	4.48418952665532	1.76903922849955	NaN	2.19875380394484	NaN	30.6095145618396	37.4528626399291	13.2072556893931	-1.78167378406432	-4.62181083622135	9.53449886262002	1.1377832782048
1.26458333333334	-8.61730205795485	2.77525837871237	NaN	2.70064934335747	-1.80249305879259	0.653679282934304	NaN	-3.72505984935804	0.260155672486339	0.25558223010094	NaN	NaN	3.11441169842771	5.98112607063516	NaN	NaN	6.24537454085565	-8.94062875560233	NaN	1.0619304007192	1.17621037830623	-2.58544366947841	NaN	1.62800619339076	-5.97193209391755	0.0354629840139069	5.15567466563129	NaN	4.89489751465764	1.76903922849955	NaN	2.29998264779086	NaN	30.6095145618396	37.1434053743037	13.4127901422975	-1.78634089268502	-4.82752512193567	9.53270368960323	1.1377832782048
1.26666666666668	-8.82319554983746	2.36382980728381	NaN	2.59851090400384	-1.80069795413047	0.653679282934304	NaN	-4.01062343997987	0.460414492829464	0.6670108015295	NaN	NaN	3.22354419402231	5.77541178492092	NaN	NaN	6.23245291056207	-9.04348589845945	NaN	1.16473678978536	1.28441724681278	-2.58544366947841	NaN	1.62513397343529	-5.7613963573223	0.344034412585347	5.36102959904679	NaN	4.79275907530401	1.76903922849955	NaN	2.71297607207822	NaN	30.6095145618396	36.4198424436639	13.3095741171226	-1.78634089268502	-5.03323940764999	9.53449886262002	1.34348221139207
1.26875000000001	-6.97141075931701	2.87811552156949	NaN	2.80350585957369	-3.55079817146605	0.447964997220065	NaN	-2.28232799482916	-0.962937138465336	-1.69870348418482	NaN	NaN	3.01784526083504	5.5696974992066	NaN	NaN	6.14260762118837	-7.80920018417377	NaN	1.1180404997333	-0.0522674048688441	-1.86544366947841	NaN	0.605279465749277	-5.37263707974452	-1.30167987312897	3.7178310927449	NaN	3.2574743111941	1.56332494278523	NaN	2.39095588341403	NaN	31.638085990411	39.8175892599839	12.5917294476139	-0.330376655087921	-4.10752512193567	10.0424818889228	1.1377832782048
1.27083333333334	-5.11962596879656	3.28954409299813	NaN	2.80350585957369	-3.7564811258982	0.447964997220065	NaN	-2.49663888820604	-2.40244368643016	-0.15584634132766	NaN	NaN	3.53209259380325	5.15826892777804	NaN	NaN	6.11245715050333	-7.80920018417377	NaN	1.0328320832824	0.467227048770505	-2.07115795519265	NaN	0.818154249148511	-5.36617464062196	-0.170251301700332	3.71639493683242	NaN	1.80992010503338	1.56332494278523	NaN	1.79252967203781	NaN	31.4323717046967	39.0958215023609	12.6949454727887	-0.536037991862913	-4.10752512193567	10.1471302883119	1.13527006660444
1.27291666666668	-5.53105391358373	3.49525837871237	NaN	2.70172645865131	-3.96216408033039	0.550822140077184	NaN	-2.59661378500577	-2.18333746330546	-0.15584634132766	NaN	NaN	3.33142008381669	5.36398321349228	NaN	NaN	6.13830041109049	-7.80920018417377	NaN	0.991432220990555	-0.244448766876894	-1.86544366947841	NaN	1.02097626270348	-5.57186354787535	-0.170251301700332	3.71621541734336	NaN	1.81027914346463	1.56332494278523	NaN	1.46914896987415	NaN	31.3295145618396	38.7890569962608	12.4892315003952	-0.531370883242257	-3.90181083622135	10.2508811011926	1.14029648980523
1.27500000000001	-5.83998391115229	3.28954409299813	NaN	2.18672580070756	-3.96036897566826	0.550822140077184	NaN	-3.0080022520268	-2.60539499288492	-1.90441776989906	NaN	NaN	3.53460580540364	5.77541178492092	NaN	NaN	6.13830041109049	-7.80920018417377	NaN	1.10268641233432	-0.152396815040365	-2.07115795519265	NaN	0.921001365903749	-5.36617464062196	-1.09596558741465	3.61335843114658	NaN	2.11848965368199	1.56332494278523	NaN	1.67322226734684	NaN	31.1238002761253	38.0708795846714	12.2835175280016	-0.531370883242257	-3.90181083622135	10.0424818889228	1.13527006660444
1.27708333333334	-6.04569788354583	3.28954409299813	NaN	2.39207979470878	-3.75109581191183	0.550822140077184	NaN	-3.01231058196005	-2.61885742344327	-1.71186919847048	NaN	NaN	3.53460580540364	5.5696974992066	NaN	NaN	6.24106733075776	-8.01491446988809	NaN	1.20996828285789	0.0505544914143547	-2.17401509804977	NaN	1.12382337945871	-5.78078367469006	-0.684537015986093	3.40746493926398	NaN	2.32456172454575	1.76903922849955	NaN	1.57684025284276	NaN	31.3295145618396	37.554818279793	12.4892315003952	-0.741699328637906	-3.90181083622135	10.0442770619396	1.13527006660444
1.27916666666668	-6.66176268379225	3.28954409299813	NaN	2.59851090400384	-3.44257138026363	0.756536425791423	NaN	-3.21800481547049	-2.27808190125362	-1.25271491275622	NaN	NaN	3.53460580540364	5.77541178492092	NaN	NaN	6.33091262013151	-8.22062875560233	NaN	0.381055528460884	0.0505544914143547	-2.37972938376409	NaN	1.32664539301372	-5.77755245512874	-0.581679873128974	3.61281987267936	NaN	2.53171091070335	1.56332494278523	NaN	1.68291592603072	NaN	31.1238002761253	37.1478933068458	12.592088486592	-0.73703222001725	-4.10752512193567	10.2481883416674	1.23811953319804
1.28125000000001	-6.76479918947808	3.49525837871237	NaN	2.39207979470878	-3.24047863515569	0.756536425791423	NaN	-3.11372158873751	-1.66384300966607	-0.704692055613341	NaN	NaN	3.53209259380325	5.5696974992066	NaN	NaN	6.13399320099264	-8.22062875560233	NaN	0.586668306593242	0.250813311757438	-2.37972938376409	NaN	1.53233962652428	-5.36940586018324	-0.375965587414653	3.50996288648263	NaN	2.83920334405816	1.56332494278523	NaN	2.19713819416418	NaN	31.3295145618396	36.8348456951868	13.0035164313791	-0.947360665412816	-4.10752512193567	10.2481883416674	1.44381846638531
1.28333333333334	-6.55908521708454	3.28954409299813	NaN	2.39279787157133	-3.03479568072346	0.756536425791423	NaN	-3.31941582224795	-1.37153223748654	-0.245537769899079	NaN	NaN	3.53711901700404	5.15826892777804	NaN	NaN	5.93707378185369	-8.11777161274521	NaN	1.1007002519242	0.667485869113548	-2.37972938376409	NaN	1.73372553010146	-4.85195237248858	-0.170251301700332	4.12710480366342	NaN	3.2509884473544	1.76903922849955	NaN	2.29998264779086	NaN	31.1238002761253	36.9403916810843	13.517442323385	-0.844529997025361	-4.31323940764999	10.2481883416674	1.65203061117301
1.28541666666668	-6.97069268136076	3.08382980728381	NaN	2.18636676227627	-2.93015909884529	0.756536425791423	NaN	-3.51649339589205	-0.0186926691349254	-0.0529891984705	NaN	NaN	3.33142008381669	4.8496974992066	NaN	NaN	5.928459361658	-8.32348589845945	NaN	1.21642992472537	0.456457104323836	-2.37972938376409	NaN	1.7351616400792	-5.57509476743663	-0.170251301700332	3.92103179229167	NaN	3.04419829962809	1.56332494278523	NaN	2.18906014526096	NaN	31.1238002761253	36.2267022020369	13.7229767762895	-0.839862888404705	-4.31323940764999	10.2508811011926	1.85521633275996
1.28750000000001	-7.38212062614793	3.08382980728381	NaN	2.59815186557255	-2.72806635373739	0.756536425791423	NaN	-3.72505984935804	-0.632931560722482	-0.46441776989906	NaN	NaN	3.12069472742867	5.15826892777804	NaN	NaN	6.44229395999452	-8.32348589845945	NaN	1.00435550472557	0.46184207654715	-2.37972938376409	NaN	1.63375063330174	-5.36617464062196	-0.170251301700332	3.92049323382445	NaN	3.45490628763041	1.76903922849955	NaN	2.90574010108645	NaN	30.918085990411	35.7079481376334	13.5169037649178	-1.25351911626492	-4.31323940764999	10.2508811011926	1.85521633275996
1.28958333333334	-6.97176979829513	2.56954409299813	NaN	2.70064934335747	-2.51699808531883	0.653679282934304	NaN	-3.51936561584752	-1.67461295411274	0.35843937295806	NaN	NaN	3.22354419402231	5.36398321349228	NaN	NaN	6.44229395999452	-8.52920018417377	NaN	0.586668306593242	0.46184207654715	-2.58544366947841	NaN	1.63375063330174	-5.36617464062196	0.0354629840139069	3.71477926143083	NaN	3.76419391314168	1.56332494278523	NaN	3.21750468152776	NaN	30.918085990411	35.3931053529576	13.7222586983333	-1.25585267057526	-4.31323940764999	10.2508811011926	1.85772954436036
1.29166666666668	-7.89640555713195	3.08382980728381	NaN	2.9063623757899	-2.50802256200821	0.447964997220065	NaN	-3.72793206931351	-1.35537732081655	-0.7729891984705	NaN	NaN	3.22354419402231	5.5696974992066	NaN	NaN	6.14260762118837	-8.32348589845945	NaN	0.576975843791993	0.456457104323836	-2.89401509804977	NaN	1.84088097678991	-5.56863232831407	-0.0673941588432126	3.7144202224527	NaN	3.76527102843552	1.56332494278523	NaN	3.72203329097734	NaN	30.7123717046967	34.6758255278766	13.9276136317488	-1.25818622488561	-4.51895369336423	10.2508811011926	1.85772954436036
1.29375000000001	-8.41033144913776	2.77525837871237	NaN	2.59958801929768	-2.50443235268401	0.447964997220065	NaN	-3.72936817929125	-0.954859680130344	0.461296515815179	NaN	NaN	3.32136723741515	5.5696974992066	NaN	NaN	6.65644221952489	-8.32348589845945	NaN	0.769665338189379	0.56466397283039	-2.37972938376409	NaN	1.8365726468567	-5.56701671853341	0.138320126871026	3.91941611689008	NaN	4.17597901643788	1.56332494278523	NaN	3.9390314666952	NaN	30.5066574189824	34.0560134101175	14.1327890456751	-1.26285333350631	-4.41609655050711	10.4601778999709	1.85898615016054
1.29583333333335	-8.61604542153138	2.56954409299813	NaN	2.39387498686517	-2.50084214335976	0.447964997220065	NaN	-3.72505984935804	-0.846652811623831	0.35843937295806	NaN	NaN	3.32262384321533	5.87826892777804	NaN	NaN	6.45090838019021	-8.32348589845945	NaN	0.554360097255731	0.965181613516515	-2.37972938376409	NaN	1.8365726468567	-5.56701671853341	0.344034412585347	3.92192938973698	NaN	4.07312250022167	1.56332494278523	NaN	3.73334255944184	NaN	30.6095145618396	33.7501464905258	14.0299320594784	-1.25818622488561	-4.41609655050711	10.6640891796988	2.06468508334776
1.29791666666668	-9.33640336388707	3.08382980728381	NaN	2.59958801929768	-2.49366172471126	0.0365364257914234	NaN	-3.93362630282395	-0.646393991280829	0.461296515815179	NaN	NaN	3.12069472742867	6.2896974992066	NaN	NaN	6.45090838019021	-8.52920018417377	NaN	0.753511233520644	1.27095481625443	-2.89401509804977	NaN	2.24796111387774	-5.76947440622552	0.549748698299668	4.23050034832737	NaN	4.48418952665532	1.3576106570709	NaN	3.83295579350724	NaN	30.4038002761253	33.3396311715449	14.235825551361	-1.26285333350631	-4.41609655050711	10.8697956324433	1.96434882835456
1.30000000000001	-9.64569240043366	3.08382980728381	NaN	2.80386489800498	-2.7029348884677	-0.066320717065696	NaN	-4.24503987304517	-0.446135170937705	0.872725087243821	NaN	NaN	3.12069472742867	5.87826892777804	NaN	NaN	6.43798674989663	-8.52920018417377	NaN	1.16473678978536	0.46184207654715	-2.89401509804977	NaN	2.34506379072199	-5.76947440622552	-0.375965587414653	4.43603480123185	NaN	4.69169775124421	1.15189637135667	NaN	NaN	NaN	30.198085990411	33.0292763194112	14.2356460318719	-1.25818622488561	-4.41609655050711	10.766942406071	2.16376473254083
1.30208333333335	-7.74229959732579	2.87811552156949	NaN	2.59851090400384	-4.18272838353476	0.653679282934304	NaN	-2.79369135864988	-1.87487177445586	-1.69870348418482	NaN	NaN	3.22354419402231	5.26112607063516	NaN	NaN	5.93707378185369	-8.22062875560233	NaN	1.11663683514983	0.226580936752421	-2.07115795519265	NaN	1.32664539301372	-5.38071512864774	-1.09596558741465	2.68962026975516	NaN	3.2513474857857	1.25475351421378	NaN	NaN	NaN	31.3295145618396	36.630934415459	13.5178013623631	-0.012550432684202	-4.31323940764999	11.686338337863	1.95806579935356
1.30416666666668	-5.83890679421788	3.08382980728381	NaN	3.11243444665367	-4.6569229555733	0.653679282934304	NaN	-3.01518280191552	-2.80026884100469	-1.69870348418482	NaN	NaN	3.73779152699056	5.77541178492092	NaN	NaN	5.90692331116865	-7.39777161274521	NaN	1.02930679390793	-0.468939962224954	-2.07115795519265	NaN	1.3323898329247	-5.17179500183315	-1.09596558741465	2.68746603588638	NaN	1.81099722032722	1.04903922849955	NaN	NaN	NaN	31.1238002761253	35.909166657836	13.5185194403194	-0.00321621544284881	-3.79895369336423	11.6881335108798	2.16125152094043
1.30625000000001	-6.25069377798321	3.28954409299813	NaN	2.39387498686517	-4.45124000114112	0.756536425791423	NaN	-3.22087703542596	-3.35207312798401	-1.28727491275618	NaN	NaN	3.53209259380325	5.87826892777804	NaN	NaN	6.12107157069906	-7.60348589845945	NaN	0.988201400056791	-0.0522674048688441	-1.96830081233553	NaN	1.32951761296923	-5.37425268952518	-0.890251301700332	2.48175206349276	NaN	2.11956676897582	0.843324942785225	NaN	NaN	NaN	31.1238002761253	35.4977537523467	13.7238743737349	-0.206543997907411	-3.79895369336423	11.6881335108798	2.16125152094043
1.30833333333335	-6.45676678935495	3.28954409299813	NaN	2.18816195443269	-4.24555704670897	0.756536425791423	NaN	-3.32372415218119	-3.10873452985421	-0.978703484184821	NaN	NaN	3.32388044901555	5.87826892777804	NaN	NaN	6.12968599089475	-7.60348589845945	NaN	1.36195459535075	-0.160474273375357	-2.17401509804977	NaN	1.53808406643522	-5.37748390908646	-0.890251301700332	2.48211110247092	NaN	2.32492076297704	0.843324942785225	NaN	NaN	NaN	30.918085990411	34.7804739272657	13.724233412713	-0.103713329519956	-3.90181083622135	11.8920447906077	2.15873830934004
1.31041666666668	-6.45640775037683	3.08382980728381	NaN	2.80601912859266	-4.34839852392502	0.756536425791423	NaN	-3.32372415218119	-3.10873452985421	-0.425287335116504	NaN	NaN	3.32639366061594	5.98112607063516	NaN	NaN	6.13399320099264	-7.80920018417377	NaN	1.73046187005637	0.0397845469677259	-2.37972938376409	NaN	1.74090607999018	-5.37748390908646	-0.890251301700332	2.68764555537548	NaN	2.3252798014083	0.843324942785225	NaN	NaN	NaN	30.918085990411	34.6758255278766	13.9299473851066	-0.103713329519956	-3.90181083622135	11.8920447906077	2.16125152094043
1.31250000000001	-7.17604761477627	3.08382980728381	NaN	2.60102417302281	-3.94062282438494	0.962250711505744	NaN	-3.52654616573624	-2.6080874789966	-0.0529891984705	NaN	NaN	3.32890687221629	5.87826892777804	NaN	NaN	6.3395270403272	-8.01491446988809	NaN	1.31277467192404	0.0370920608560482	-2.37972938376409	NaN	1.63805896323494	-5.37748390908646	-0.684537015986093	2.68764555537548	NaN	2.73742394313579	0.843324942785225	NaN	NaN	NaN	30.7123717046967	34.2697981414377	13.9295883461285	-0.103713329519956	-3.90181083622135	12.0977512433523	2.16376473254083
1.31458333333335	-7.17586809528721	2.87811552156949	NaN	2.60030609616022	-3.738530079277	1.16796499722006	NaN	-3.52941838569171	-2.39975120031848	-0.15584634132766	NaN	NaN	3.32639366061594	5.98112607063516	NaN	NaN	6.13399320099264	-7.80920018417377	NaN	1.31277467192404	0.437609701542174	-2.37972938376409	NaN	1.84375319674538	-5.2778706750211	-0.684537015986093	2.89371856674715	NaN	2.83956238248942	0.843324942785225	NaN	NaN	NaN	30.7123717046967	34.0587061696426	14.2381593047188	-0.314041774915522	-4.10752512193567	12.0995464163692	2.36946366572814
1.31666666666668	-7.38122302870258	3.08382980728381	NaN	2.90959372167142	-3.62850818341245	1.47653642579142	NaN	-3.74085705911317	-1.87487177445586	-0.258703484184821	NaN	NaN	3.33142008381669	5.77541178492092	NaN	NaN	5.94568820204942	-8.11777161274521	NaN	0.792281084725641	0.74607539039177	-2.17401509804977	NaN	1.84088097678991	-4.86326164095308	-0.375965587414653	3.20264856431566	NaN	3.25170652421699	0.843324942785225	NaN	NaN	NaN	30.7123717046967	34.2680029684209	14.6488691715498	-0.108380438140612	-4.10752512193567	12.303457696097	2.57767581051588
1.31875000000001	-7.17604761477627	3.08382980728381	NaN	2.80601912859266	-3.41923501965606	1.47653642579142	NaN	-3.73511261920223	-0.630239074610804	1.07843937295806	NaN	NaN	3.32890687221629	5.5696974992066	NaN	NaN	5.52600610318445	-8.22062875560233	NaN	1.31277467192404	0.437609701542174	-2.37972938376409	NaN	1.84375319674538	-5.17179500183315	-0.375965587414653	3.20264856431566	NaN	3.04455733805934	0.843324942785225	NaN	NaN	NaN	30.5066574189824	33.7501464905258	14.9569015716729	-0.309374666294825	-4.31323940764999	12.4107988550112	2.67801206550908
1.32083333333335	-7.69069158473832	2.87811552156949	NaN	2.70316261237644	-3.41743991499394	1.68225071150574	NaN	-3.94367907266813	-1.34729986248156	0.6670108015295	NaN	NaN	3.2260574056227	5.5696974992066	NaN	NaN	6.34814146052293	-8.11777161274521	NaN	1.50869498725519	0.442994673765488	-2.58544366947841	NaN	2.04657521030042	-5.06895054820647	-0.375965587414653	3.20211000584848	NaN	3.45490628763041	1.04903922849955	NaN	NaN	NaN	30.5066574189824	33.0382521844952	14.9565425326948	-0.316375329225871	-4.31323940764999	12.6165053077559	2.68052527710947
1.32291666666668	-7.69140966269457	2.15811552156949	NaN	2.90743949108374	-2.80039105169742	1.27082214007718	NaN	-4.04078174951239	-1.33383743192321	0.461296515815179	NaN	NaN	3.01784526083504	5.5696974992066	NaN	NaN	6.34814146052293	-8.22062875560233	NaN	0.776126980056865	0.648638466331886	-2.79115795519265	NaN	2.04370299034495	-5.06571932864519	-0.375965587414653	2.99567795549857	NaN	3.55848088070921	0.843324942785225	NaN	NaN	NaN	30.6095145618396	32.8235698666665	15.1618974661103	-0.522036666000863	-4.41609655050711	12.6165053077559	2.57516259891549
1.32500000000001	-8.61640446050951	2.15811552156949	NaN	2.7024445355139	-2.9935082734947	1.47653642579142	NaN	-4.0436539694679	-1.8694868022325	-0.0529891984705	NaN	NaN	3.01784526083504	5.77541178492092	NaN	NaN	5.928459361658	-8.22062875560233	NaN	0.663628128189457	0.651330952443564	-2.79115795519265	NaN	2.04513910032269	-5.26979262611788	-0.170251301700332	3.20049433044689	NaN	3.55848088070921	1.04903922849955	NaN	NaN	NaN	30.4038002761253	32.1062900415855	15.3676114385039	-0.321042437846568	-4.62181083622135	12.8222117605006	2.67801206550908
1.32708333333335	-8.92569349705606	2.56954409299813	NaN	2.60210128831665	-2.98991806417045	1.3736792829343	NaN	-4.0436539694679	-1.36076229303987	0.461296515815179	NaN	NaN	3.01784526083504	5.77541178492092	NaN	NaN	6.12537878079691	-8.22062875560233	NaN	0.97527811632182	0.662100896890233	-2.79115795519265	NaN	1.83370042690123	-5.16694817249121	-0.0673941588432126	3.40549022488427	NaN	3.96918886871161	1.04903922849955	NaN	NaN	NaN	30.4038002761253	31.8978908293157	15.3670728800367	-0.325709546467265	-4.62181083622135	12.8240069335174	2.88622421029674
1.32916666666668	-9.13104843047156	2.36382980728381	NaN	2.60138321145406	-2.9935082734947	1.16796499722006	NaN	-3.83508751600195	-1.36614726526322	0.461296515815179	NaN	NaN	3.01533204923464	5.87826892777804	NaN	NaN	5.51739168298872	-8.11777161274521	NaN	0.75997287538813	0.75684533483844	-2.68830081233553	NaN	1.63087841334627	-5.36940586018324	-0.0673941588432126	3.61066563881063	NaN	3.76347583627914	0.843324942785225	NaN	NaN	NaN	30.198085990411	31.6948771360963	15.1615384271322	-0.321042437846568	-4.82752512193567	12.8222117605006	3.09192314348409
1.33125000000001	-9.85068829487104	2.36382980728381	NaN	3.11530675410389	-2.9863278548462	0.756536425791423	NaN	-3.84083195591294	-1.57986851616457	0.872725087243821	NaN	NaN	3.2260574056227	6.08398321349228	NaN	NaN	4.27557422678524	-8.32348589845945	NaN	0.997893862858041	0.957104155181482	-2.68830081233553	NaN	2.04226688036722	-5.57509476743663	0.138320126871026	3.50744961363574	NaN	4.27919457108535	0.637610657070904	NaN	NaN	NaN	30.4038002761253	31.3845222839625	15.3674319190148	-0.330376655087921	-4.82752512193567	13.029713386262	3.09317974928427
1.33333333333335	-10.05729986471	2.15811552156949	NaN	2.80458297486753	-2.78423510973835	0.756536425791423	NaN	-3.11802991867076	-1.16858093103177	0.97558223010094	NaN	NaN	3.02035847243543	6.08398321349228	NaN	NaN	2.08731844308669	-8.32348589845945	NaN	1.1007002519242	1.28441724681278	-2.89401509804977	NaN	2.36086100047712	-5.57509476743663	0.138320126871026	3.50744961363574	NaN	4.48526664194916	0.637610657070904	NaN	NaN	NaN	30.4038002761253	31.0750650183372	15.5731458914084	-0.531370883242257	-5.03323940764999	12.9250649868729	3.29887868247158
1.33541666666668	-8.35971079374015	2.67240123585525	NaN	3.11315252351621	-4.43687916384413	1.68225071150574	NaN	-2.5937415650503	-2.2807743873653	-1.90441776989906	NaN	NaN	2.81465953924812	5.77541178492092	NaN	NaN	-0.289816148752502	-8.22062875560233	NaN	1.1007002519242	0.226580936752421	-2.58544366947841	NaN	1.53521184647975	-5.07702859710969	-1.40453701598609	1.76426643296209	NaN	3.04527541492193	0.843324942785225	NaN	NaN	NaN	31.638085990411	34.7732932351984	14.6492282105279	0.711931354648846	-3.90181083622135	13.8462560916816	3.29259565347061
1.33750000000001	-6.66212172277037	3.08382980728381	NaN	2.60030609616022	-4.43687916384413	1.68225071150574	NaN	-2.81666911829372	-3.27129854463396	-2.00727491275618	NaN	NaN	3.32639366061594	5.98112607063516	NaN	NaN	-2.12673138595438	-8.22062875560233	NaN	1.1007002519242	-0.482402392783301	-2.17401509804977	NaN	1.33382594290244	-5.07864420689035	-1.61025130170033	1.76336883551679	NaN	1.6052841878947	0.637610657070904	NaN	NaN	NaN	31.638085990411	34.0578085831343	14.649587249506	0.71893201757985	-4.10752512193567	13.8498464377153	3.28882583607
1.33958333333335	-6.97069268136076	3.08382980728381	NaN	2.3953111405903	-4.43867426850625	1.68225071150574	NaN	-2.60666655484996	-3.08988712707254	-1.69870348418482	NaN	NaN	3.33142008381669	6.08398321349228	NaN	NaN	-2.90640076499561	-8.22062875560233	NaN	1.1007002519242	0.0397845469677259	-2.17401509804977	NaN	1.33669816285791	-5.07541298732907	-1.40453701598609	1.55783438261223	NaN	1.81063818189592	0.431896371356665	NaN	NaN	NaN	31.4323717046967	33.9567505297788	14.649587249506	0.728266234821203	-4.10752512193567	14.0555528904599	3.28631262446961
1.34166666666668	-6.97105172033889	2.87811552156949	NaN	2.60030609616022	-4.3358327912902	1.68225071150574	NaN	-2.81379689833821	-4.02874662417972	-1.28727491275618	NaN	NaN	3.74030473859095	6.08398321349228	NaN	NaN	-2.94516565587634	-8.22062875560233	NaN	1.20996828285789	0.0397845469677259	-2.37972938376409	NaN	1.33669816285791	-4.86972408007564	-1.30167987312897	1.76390739398397	NaN	1.91349469811214	0.329039228499546	NaN	NaN	NaN	31.638085990411	33.1366174783255	14.4435142381343	0.517937789425637	-4.51895369336423	14.0555528904599	3.28631262446961
1.34375000000001	-7.27926363995116	3.08382980728381	NaN	2.70316261237644	-4.43687916384413	1.68225071150574	NaN	-2.81666911829372	-3.63092146960527	-0.825996288114343	NaN	NaN	3.74407455599156	5.87826892777804	NaN	NaN	-2.22579721820518	-8.22062875560233	NaN	1.31923631379153	0.0343995747443705	-2.58544366947841	NaN	1.74521440992339	-5.07541298732907	-1.09596558741465	1.9696213663776	NaN	1.91385373654339	0.123324942785225	NaN	NaN	NaN	31.638085990411	32.8280577992085	14.4435142381343	0.517937789425637	-4.51895369336423	14.2612593432046	3.28631262446961
1.34583333333335	-7.89622603764289	3.08382980728381	NaN	2.90995276010271	-4.1337400461823	1.88796499722006	NaN	-2.81379689833821	-3.33322572520231	-0.30907931717697	NaN	NaN	3.22982722302327	5.87826892777804	NaN	NaN	-1.27505168061216	-7.80920018417377	NaN	1.01081714659305	0.237350881199091	-2.58544366947841	NaN	1.84949763665636	-5.07218176776775	-0.890251301700332	1.96926232739947	NaN	2.3252798014083	0.123324942785225	NaN	NaN	NaN	31.8438002761253	32.6187610004303	14.4435142381343	0.620768457813092	-4.51895369336423	14.2594641701878	3.28631262446961
1.34791666666668	-7.99908302383966	3.28954409299813	NaN	2.90995276010271	-3.92446688242587	2.19653642579142	NaN	-2.81666911829372	-2.38898125587181	0.172626912868036	NaN	NaN	3.12320793902907	5.77541178492092	NaN	NaN	-0.525532772255961	-8.01491446988809	NaN	0.81166601032814	0.643253494108571	-2.58544366947841	NaN	1.8509337466341	-4.66403517282225	-0.890251301700332	2.17461726081489	NaN	2.63349031162573	0.329039228499546	NaN	NaN	NaN	31.8438002761253	32.3102013213134	14.8545831439433	0.616101349192395	-4.41609655050711	14.4651706229323	3.28882583607
1.35000000000001	-7.99908302383966	3.08382980728381	NaN	3.11638386939777	-3.51669118288578	2.60796499722007	NaN	-2.81954133824919	-2.38898125587181	0.528273314832813	NaN	NaN	3.02664150143644	5.36398321349228	NaN	NaN	-0.503996721766653	-8.11777161274521	NaN	1.0205096093943	0.946334210734853	-2.58544366947841	NaN	1.85380596658957	-4.14981290468886	-0.890251301700332	2.2772947275226	NaN	3.2509884473544	0.534753514213785	NaN	NaN	NaN	31.8438002761253	32.6259416924975	14.9572606106511	0.620768457813092	-4.41609655050711	14.5662286762878	3.28882583607
1.35208333333335	-8.20461747674414	2.87811552156949	NaN	2.90923468324012	-3.41384970566973	2.40225071150574	NaN	-3.0209272418265	-0.936012277348682	0.6670108015295	NaN	NaN	3.02412828983604	5.77541178492092	NaN	NaN	-0.705223351003447	-8.11777161274521	NaN	1.22612238752662	0.74607539039177	-2.58544366947841	NaN	1.84662541670089	-4.66403517282225	-0.684537015986093	2.48300869991623	NaN	3.04419829962809	0.534753514213785	NaN	NaN	NaN	31.638085990411	32.1044948685687	15.1626155440665	0.616101349192395	-4.62181083622135	14.5707166088299	3.29133904767039
1.35416666666668	-8.61586590204232	2.87811552156949	NaN	3.11638386939777	-3.20098633258901	2.40225071150574	NaN	-3.12521046855943	-1.84525442722753	0.152725087243821	NaN	NaN	3.02664150143644	5.36398321349228	NaN	NaN	-0.174159912275509	-8.52920018417377	NaN	1.00435550472557	0.957104155181482	-2.58544366947841	NaN	2.05662798014461	-4.66080395326097	-0.684537015986093	2.48229062195998	NaN	3.45490628763041	0.534753514213785	NaN	NaN	NaN	31.638085990411	31.5902287367072	14.9565425326948	0.408106458107136	-4.82752512193567	14.5707166088299	3.29133904767039
1.35625000000001	-8.2056945936785	2.36382980728381	NaN	2.80709624388649	-2.99709848281895	2.19653642579142	NaN	-3.32946859209213	-1.83179199666918	0.25558223010094	NaN	NaN	3.12697775642964	5.36398321349228	NaN	NaN	0.249829396687387	-8.52920018417377	NaN	0.48063109659332	0.957104155181482	-2.79115795519265	NaN	2.25944999369966	-4.45511504600761	-0.581679873128974	2.48211110247092	NaN	3.55919895757176	0.329039228499546	NaN	NaN	NaN	31.638085990411	31.3854198704709	14.9569015716729	0.200111567021836	-4.82752512193567	14.5725117818466	3.29133904767039
1.35833333333335	-9.33676240286523	2.15811552156949	NaN	3.3213788249677	-3.39769376371062	2.40225071150574	NaN	-3.33090470206987	-2.58385510399158	-0.7729891984705	NaN	NaN	3.12697775642964	5.36398321349228	NaN	NaN	0.26705823707885	-8.52920018417377	NaN	0.474169454725793	0.95979664129316	-2.79115795519265	NaN	2.36086100047712	-5.06571932864519	-0.581679873128974	2.89318000827996	NaN	3.55848088070921	0.123324942785225	NaN	NaN	NaN	31.8438002761253	30.4606384196284	14.9565425326948	0.202445121332144	-4.82752512193567	14.7800134076081	3.29259565347061
1.36041666666668	-9.64533336145554	2.56954409299813	NaN	2.80889143604288	-3.18842059995418	2.19653642579142	NaN	-3.3280324821144	-2.07513059479894	0.461296515815179	NaN	NaN	3.12697775642964	5.36398321349228	NaN	NaN	0.789507255611097	-8.52920018417377	NaN	0.782588621924392	1.17082540608291	-2.68830081233553	NaN	1.84375319674538	-5.06410371886453	-0.375965587414653	2.89246193032368	NaN	3.9699069455742	0.123324942785225	NaN	NaN	NaN	31.8438002761253	30.3532972607141	14.9561834937166	0.197778012711487	-4.82752512193567	14.7800134076081	2.88371099869635
1.36250000000002	-9.85068829487104	2.15811552156949	NaN	2.60389648047303	NaN	1.99082214007718	NaN	-3.32659637213666	-2.0805155670223	0.461296515815179	NaN	NaN	3.2260574056227	5.77541178492092	NaN	NaN	0.802428885904674	-8.32348589845945	NaN	0.776126980056865	1.36839174031428	-2.89401509804977	NaN	2.25801388372192	-5.17502622139443	-0.375965587414653	2.99531891652045	NaN	3.96918886871161	0.123324942785225	NaN	NaN	NaN	31.8438002761253	29.9463722877669	14.9558244547385	0.197778012711487	-4.82752512193567	14.7800134076081	3.29510886507101
1.36458333333335	-7.99998062128496	2.05525837871237	NaN	2.91210699069039	NaN	2.0936792829343	NaN	-3.53659893558043	-1.87487177445586	0.461296515815179	NaN	NaN	3.02035847243543	5.77541178492092	NaN	NaN	1.01657714543504	-8.52920018417377	NaN	0.981739758189306	1.67685742916392	-2.89401509804977	NaN	2.35798878052165	-5.38071512864774	-0.375965587414653	2.99442131907514	NaN	4.17490190114404	0.329039228499546	NaN	NaN	NaN	31.638085990411	29.5322666227524	14.7499309628559	-0.000882661132459361	-5.03323940764999	14.7764230615745	3.2976220766714
1.36666666666668	-7.99998062128496	2.05525837871237	NaN	2.80458297486753	NaN	2.0936792829343	NaN	-2.81666911829372	-1.46358418932306	0.872725087243821	NaN	NaN	3.01784526083504	5.77541178492092	NaN	NaN	0.802428885904674	-8.32348589845945	NaN	1.08454614725546	1.88250122173035	-3.09972938376409	NaN	2.56081079407661	-5.2778706750211	-0.787394158843213	2.9937032411189	NaN	4.07384057708425	0.329039228499546	NaN	NaN	NaN	31.638085990411	29.2219117706187	14.9552858962713	-0.000882661132459361	-5.03323940764999	14.7800134076081	3.0894099318837
1.36875000000002	-7.48578545004554	2.56954409299813	NaN	2.80530105173007	NaN	2.60796499722007	NaN	-2.28232799482916	-2.16987503274711	-2.52156062704194	NaN	NaN	3.22982722302327	5.77541178492092	NaN	NaN	1.26087587565037	-7.50062875560233	NaN	1.20842291635714	0.740690418168456	-2.37972938376409	NaN	1.53952017641295	-4.46157748513021	-2.33025130170033	1.55891149954659	NaN	2.53855581297435	0.534753514213785	NaN	NaN	NaN	32.6666574189824	33.3297577199524	14.1349432795439	1.11858691957813	-4.10752512193567	15.6994093394002	2.87868457549556
1.37083333333335	-6.97159027880607	2.87811552156949	NaN	2.90995276010271	NaN	2.60796499722007	NaN	-2.30817797442847	-3.46886487886541	-0.258703484184821	NaN	NaN	3.53586241120382	5.77541178492092	NaN	NaN	0.798121675806788	-7.60348589845945	NaN	1.35076586320873	0.245428339534124	-2.58544366947841	NaN	1.54526461632393	-4.46157748513021	-2.22739415884321	1.35194089072962	NaN	1.09100160681358	0.123324942785225	NaN	NaN	NaN	32.6666574189824	32.6142730678882	13.9292293071503	1.13025469112984	-4.10752512193567	15.6994093394002	2.87240154649459
1.37291666666668	-7.48533665132282	3.08382980728381	NaN	2.80781432074904	NaN	2.71082214007718	NaN	-2.305305754473	-3.73643585200011	-2.00727491275618	NaN	NaN	3.3351899012173	6.08398321349228	NaN	NaN	0.789507255611056	-7.60348589845945	NaN	1.51192580818896	0.548509056160365	-2.58544366947841	NaN	1.54526461632393	-4.66403517282225	-2.02167987312897	1.55783438261223	NaN	1.6052841878947	0.123324942785225	NaN	NaN	NaN	32.6666574189824	32.6178634139219	13.7235153347567	0.933927571596196	-4.10752512193567	15.8040577387893	2.87240154649459
1.37500000000002	-7.69105062371645	2.87811552156949	NaN	2.39567017902159	NaN	2.71082214007718	NaN	-2.51674442789442	-3.81502537327829	-1.69870348418482	NaN	NaN	3.53837562280421	6.08398321349228	NaN	NaN	0.793814465708942	-7.60348589845945	NaN	1.76344075329775	0.95979664129316	-2.79115795519265	NaN	1.7480866298789	-4.56119071919557	-2.02167987312897	1.35247944919681	NaN	1.81063818189592	-0.0823893429290956	NaN	NaN	NaN	32.8723717046967	31.9005835888409	13.5181604013412	0.933927571596196	-4.31323940764999	15.8049553252977	3.0806136912823
1.37708333333335	-8.10122193208018	3.08382980728381	NaN	2.70352165080773	NaN	2.60796499722007	NaN	-2.41246120116145	-3.64169141405194	-1.4929891984705	NaN	NaN	3.543402046005	6.08398321349228	NaN	NaN	0.802428885904674	-8.01491446988809	NaN	1.9296130063212	0.95979664129316	-2.79115795519265	NaN	1.74521440992339	-4.35227059238098	-1.81596558741465	1.55855246056847	NaN	2.12028484583837	-0.0823893429290956	NaN	NaN	NaN	32.8723717046967	31.3863174569793	13.5181604013412	0.728266234821203	-4.51895369336423	16.0106617780423	3.0806136912823
1.37916666666668	-8.40943385169246	3.28954409299813	NaN	2.70423972767028	NaN	2.91653642579142	NaN	-2.61815543467188	-3.51194465665209	-1.16105751542499	NaN	NaN	3.543402046005	5.87826892777804	NaN	NaN	0.592587836472148	-8.22062875560233	NaN	1.31277467192404	1.16813291997124	-2.68830081233553	NaN	1.84806152667863	-4.35227059238098	-1.81596558741465	1.76390739398397	NaN	2.12028484583837	-0.288103628643335	NaN	NaN	NaN	32.8723717046967	31.1850989367767	13.5178013623631	0.625435566433748	-4.41609655050711	16.0106617780423	3.0806136912823
1.38125000000002	-8.40943385169246	3.49525837871237	NaN	2.70423972767028	NaN	2.91653642579142	NaN	-2.62389987458286	-2.78142143822303	-0.74688284172526	NaN	NaN	3.53837562280421	5.87826892777804	NaN	NaN	0.596895046569994	-8.32348589845945	NaN	1.82680661725504	1.36839174031428	-2.68830081233553	NaN	1.84806152667863	-4.35550181194226	-1.81596558741465	1.96926232739947	NaN	2.53099283384081	-0.288103628643335	NaN	NaN	NaN	32.8723717046967	30.6636521128479	13.517442323385	0.620768457813092	-4.41609655050711	16.0124569510591	3.08564011448308
1.38333333333335	-8.41104952709401	3.49525837871237	NaN	2.90995276010271	NaN	3.32796499722006	NaN	-2.62102765462739	-2.7921913826697	-0.36156062704194	NaN	NaN	3.543402046005	5.77541178492092	NaN	NaN	0.297208707763848	-8.32348589845945	NaN	1.50546416632147	1.47121363659752	-2.89401509804977	NaN	2.05519187016688	-4.66080395326097	-1.81596558741465	2.27747424701166	NaN	2.840280459352	-0.0823893429290956	NaN	NaN	NaN	32.8723717046967	30.8783344306766	13.928331709705	0.620768457813092	-4.41609655050711	15.8049553252977	2.87491475809499
1.38541666666668	-8.4101519296487	3.08382980728381	NaN	2.90995276010271	NaN	3.12225071150574	NaN	-2.82672188813791	-1.63961063466109	-0.0529891984705	NaN	NaN	3.53586241120382	5.5696974992066	NaN	NaN	-0.122473391101162	-8.32348589845945	NaN	2.03241939538736	1.36839174031428	-3.09972938376409	NaN	2.05231965021141	-4.45834626556893	-2.02167987312897	2.2772947275226	NaN	2.73598778941066	-0.185246485786215	NaN	NaN	NaN	32.8723717046967	30.2522392073587	14.1336866431204	0.616101349192395	-4.62181083622135	16.2217537498373	2.87491475809499
1.38750000000002	-8.71836384926097	3.08382980728381	NaN	3.11710194626031	NaN	3.32796499722006	NaN	-2.82528577816017	-2.05089821979397	-0.0529891984705	NaN	NaN	3.33267668961691	5.98112607063516	NaN	NaN	0.481206496609138	-8.32348589845945	NaN	2.23157053165227	1.37108422642596	-3.30544366947841	NaN	2.04944743025594	-4.35550181194226	-2.02167987312897	2.27657664956636	NaN	3.25027037049186	-0.390960771500454	NaN	NaN	NaN	32.6666574189824	29.7487441135979	13.9276136317488	0.410440012417484	-4.82752512193567	16.2199585768205	2.87742796969538
1.38958333333335	-8.82247747188117	2.67240123585525	NaN	2.90995276010271	NaN	3.12225071150574	NaN	-2.81954133824919	-1.82371453833419	0.152725087243821	NaN	NaN	3.02412828983604	5.77541178492092	NaN	NaN	0.596895046569994	-8.52920018417377	NaN	1.29662056725531	1.27095481625443	-3.30544366947841	NaN	2.25801388372192	-4.45834626556893	-2.02167987312897	2.27603809109914	NaN	3.55848088070921	-0.596675057214775	NaN	NaN	NaN	32.7695145618396	29.5304714497357	13.9276136317488	0.410440012417484	-4.82752512193567	16.2217537498373	2.67172903650811
1.39166666666668	-9.43997842804012	2.56954409299813	NaN	2.90995276010271	NaN	3.12225071150574	NaN	-3.02523557175971	-2.15910508830044	-0.978703484184821	NaN	NaN	2.81842935664869	5.98112607063516	NaN	NaN	0.0744460280377461	-8.94062875560233	NaN	1.91345890165247	1.47659860882083	-3.51115795519265	NaN	2.46370811723236	-4.86649286051436	-1.81596558741465	2.27603809109914	NaN	3.76527102843552	-0.390960771500454	NaN	NaN	NaN	32.5638002761253	29.0188980773992	13.9276136317488	0.613767794882046	-5.03323940764999	16.2181634038037	2.67549885390868
1.39375000000002	-9.64497432247742	2.77525837871237	NaN	2.60461455733558	NaN	2.91653642579142	NaN	-3.02236335180424	-2.0616681642406	0.152725087243821	NaN	NaN	2.81842935664869	5.77541178492092	NaN	NaN	0.494128126902715	-9.04348589845945	NaN	2.12553332165239	1.47121363659752	-3.51115795519265	NaN	2.46370811723236	-4.55472828007301	-2.22739415884321	2.27532001314289	NaN	4.17669709330043	-0.185246485786215	NaN	NaN	NaN	32.358085990411	28.7076456387571	13.9270750732816	0.60910068626139	-5.03323940764999	16.2181634038037	2.88119778709595
1.39583333333335	-10.2621162396582	2.36382980728381	NaN	2.39818344804056	NaN	2.8136792829343	NaN	-3.02236335180424	-1.85063939945084	0.35843937295806	NaN	NaN	3.02412828983604	5.87826892777804	NaN	NaN	0.288594287568117	-9.24920018417377	NaN	2.01626529071862	1.46044369215085	-3.51115795519265	NaN	2.36373322043263	-4.65272590435774	-2.02167987312897	2.48067494655839	NaN	4.07348153865296	-0.288103628643335	NaN	NaN	NaN	32.358085990411	28.2980279062846	13.5156471284943	0.604433577640693	-5.23895369336423	16.2226513363458	2.88119778709595
1.39791666666668	-10.9821151430358	3.08382980728381	NaN	2.70675299668925	NaN	2.60796499722007	NaN	-3.23092980527014	-1.86140934389751	0.25558223010094	NaN	NaN	3.02161507823565	5.98112607063516	NaN	NaN	0.288594287568117	-9.04348589845945	NaN	2.00980364885114	1.15736297552457	-3.30544366947841	NaN	2.56942745394307	-4.65272590435774	-2.02167987312897	2.89156433287837	NaN	4.27919457108535	-0.185246485786215	NaN	NaN	NaN	32.358085990411	27.987673054151	13.5156471284943	0.410440012417484	-5.13609655050711	16.4283577890904	2.88371099869635
1.40000000000002	-11.0856902071888	3.08382980728381	NaN	2.70172645865131	NaN	2.60796499722007	NaN	-2.51387220793895	-1.55563614115955	0.461296515815179	NaN	NaN	3.02035847243543	5.77541178492092	NaN	NaN	0.0701388179399009	-9.04348589845945	NaN	2.22187806885102	1.15736297552457	-3.40830081233553	NaN	2.9808159209641	-4.86972408007564	-2.02167987312897	2.9937032411189	NaN	4.48670279567425	-0.185246485786215	NaN	NaN	NaN	32.358085990411	27.5744649756448	13.5152880895162	0.410440012417484	-5.34181083622135	16.4256650295652	2.88119778709595
1.40208333333335	-9.28557557061741	2.87811552156949	NaN	3.11315252351621	NaN	3.32796499722006	NaN	-1.58824815714181	-2.77065149377636	-2.9329891984705	-0.650731938298172	NaN	3.23234043462367	5.77541178492092	NaN	NaN	0.104596498722785	-8.01491446988809	NaN	2.22758744238922	1.15197800330125	-2.89401509804977	NaN	1.64380340314593	-4.3603486412842	-3.25596558741465	1.45587499386076	NaN	3.04563445335318	-0.0823893429290956	NaN	NaN	NaN	33.4895145618396	31.6823109249786	12.4892315003952	0.71893201757985	-4.51895369336423	17.3468561343739	2.56887956991448
1.40416666666668	-7.48533665132282	3.49525837871237	NaN	2.9113889138278	NaN	3.5336792829343	NaN	-1.69540360383025	-3.65835375476178	-2.72727491275618	-0.711247022261127	NaN	3.3351899012173	5.77541178492092	NaN	NaN	0.0529099775484383	-8.11777161274521	NaN	2.23291022196956	0.654023438555241	-3.09972938376409	NaN	1.64380340314593	-4.56926876809879	-3.25596558741465	1.45407979897011	NaN	1.60456611103216	-0.185246485786215	NaN	NaN	NaN	33.3866574189824	31.1716351391506	12.2838765669797	0.714264908959153	-4.51895369336423	17.3477537208823	2.56887956991448
1.40625000000002	-7.89640555713195	3.28954409299813	NaN	2.91174795225909	NaN	3.63653642579142	NaN	-1.691095273897	-3.71220347699509	-2.41870348418482	-0.752461518503583	NaN	3.13200417963043	5.98112607063516	NaN	NaN	0.0615243977441696	-8.32348589845945	NaN	2.2380321735198	0.74607539039177	-3.30544366947841	NaN	1.84806152667863	-4.56603754853751	-3.05025130170033	1.24836582657657	NaN	1.81027914346463	-0.596675057214775	NaN	NaN	NaN	33.2838002761253	30.8648706330505	12.077803555608	0.71893201757985	-4.51895369336423	17.4524021202715	2.56887956991448
1.40833333333335	-8.10122193208018	3.08382980728381	NaN	2.3989015249031	NaN	3.43082214007718	NaN	-1.90109783734069	-3.73105087977675	-1.80156062704194	-0.783019984186076	NaN	3.33770311281769	5.87826892777804	NaN	NaN	0.0701388179399009	-8.32348589845945	NaN	2.70677802059608	0.951719182958168	-3.30544366947841	NaN	1.84949763665636	-4.66888200216419	-3.05025130170033	1.04265185418295	NaN	2.12028484583837	-0.596675057214775	NaN	NaN	NaN	33.2838002761253	30.1457956349528	11.9749465694112	0.71893201757985	-4.41609655050711	17.4524021202715	2.77206529150135
1.41041666666668	-7.89550795968664	3.08382980728381	NaN	2.60533263419816	NaN	3.63653642579142	NaN	-2.1067920708512	-3.72566590755344	-1.58799872228001	-0.811566976469144	NaN	3.34021632441809	5.87826892777804	NaN	NaN	-0.126780601199048	-8.52920018417377	NaN	3.17298213791676	1.15197800330121	-3.30544366947841	NaN	2.05375576018914	-4.45996187534955	-2.94739415884321	1.24872486555473	NaN	2.12028484583837	-0.596675057214775	NaN	NaN	NaN	33.4895145618396	29.7361779024802	11.9749465694112	1.4387466962922	-4.62181083622135	17.4506069472547	2.77206529150135
1.41250000000002	-7.38086398972446	3.28954409299813	NaN	2.91462025970935	NaN	3.84225071150574	NaN	-2.1067920708512	-3.07103972429088	-1.45763681751807	-0.846747052513324	NaN	3.12949096803003	5.87826892777804	NaN	NaN	0.0701388179399009	-8.52920018417377	NaN	2.65571937165204	1.15197800330121	-3.30544366947841	NaN	2.26232221365513	-4.66726639238353	-2.84453701598609	1.24836582657657	NaN	2.3252798014083	-0.596675057214775	NaN	NaN	NaN	33.3866574189824	29.6396077816668	11.7685145190614	1.23308535951729	-4.62181083622135	17.4506069472547	2.77206529150135
1.41458333333335	-5.91437606813998	3.49525837871237	NaN	2.70890722727692	NaN	4.04796499722007	NaN	-2.10966429080667	-2.76257403544137	-1.28727491275618	-0.897204769479154	NaN	3.02664150143644	5.77541178492092	NaN	NaN	0.0830604482334775	-8.73491446988809	NaN	2.66218101351953	1.36300676809096	-3.30544366947841	NaN	2.26088610367739	-4.35711742172292	-3.05025130170033	1.24836582657657	NaN	2.53027475697826	-0.596675057214775	NaN	NaN	NaN	33.5923717046967	29.4383892614642	12.0769059581627	1.33591602790475	-4.62181083622135	17.2466956675269	2.67172903650811
1.41666666666668	-3.37648015768615	3.39240123585525	NaN	2.91390218284677	NaN	4.2536792829343	NaN	-2.31535852431719	-2.54616029842826	-0.978703484184821	-0.97158468452717	NaN	2.82596899144988	5.5696974992066	NaN	NaN	-0.319392810240029	-9.04348589845945	NaN	2.03888103725489	1.24941492736109	-3.51115795519265	NaN	2.26088610367739	-4.56119071919557	-2.84453701598609	1.76300979653867	NaN	2.83920334405816	-0.596675057214775	NaN	NaN	NaN	33.5923717046967	29.6414029546836	12.6936888363653	1.13492179975053	-4.82752512193567	17.346856134374	2.77206529150135
1.41875000000002	-0.328228080284321	3.28954409299813	NaN	2.70675299668925	NaN	4.2536792829343	NaN	-2.52105275782762	-1.62076323187939	-0.258703484184821	-1.07853135481791	NaN	2.82345577984948	5.36398321349228	NaN	NaN	-0.627693569241987	-9.24920018417377	NaN	2.66218101351953	1.15197800330121	-3.61401509804977	NaN	2.05519187016688	-4.3603486412842	-2.84453701598609	1.76265075756055	NaN	2.52847956482184	-1.00810362864333	NaN	NaN	NaN	33.5923717046967	29.0180004908908	12.7958277446058	1.13025469112984	-5.03323940764999	17.4541972932883	2.87742796969538
1.42083333333335	2.66932834214422	3.28954409299813	NaN	2.91390218284677	NaN	4.04796499722007	NaN	-2.61815543467188	-2.34590147808513	-0.46441776989906	-1.49085689705038	NaN	2.82722559725009	5.5696974992066	NaN	NaN	-0.122473391101162	-9.45491446988809	NaN	2.9641385388506	1.15197800330121	-4.02544366947841	NaN	2.05231965021141	-4.56280632897623	-3.05025130170033	1.96746713250882	NaN	3.04455733805934	-1.00810362864333	NaN	NaN	NaN	33.3866574189824	28.5118126376049	12.69279123892	1.13025469112984	-5.03323940764999	17.2466956675269	2.87742796969538
1.42291666666668	5.05513728767825	2.87811552156949	NaN	2.9113889138278	NaN	4.04796499722007	NaN	-2.41102509118371	-2.0132034142306	-0.567274912756179	-1.69621183046588	NaN	2.62027005826257	5.5696974992066	NaN	NaN	-0.113858970905471	-9.24920018417377	NaN	2.23157053165227	1.14928551718957	-4.02544366947841	NaN	2.26088610367739	-4.35550181194226	-3.05025130170033	2.17246302694612	NaN	3.55776280384663	-1.00810362864333	NaN	NaN	NaN	33.2838002761253	28.2935399737426	12.6924321999419	0.924593354354843	-5.23895369336423	17.2466956675269	2.67172903650811
1.42500000000002	6.69761771602389	2.67240123585525	NaN	2.91246602912164	NaN	4.04796499722007	NaN	-2.41820564107243	-2.14564265774213	-1.4929891984705	-2.21049676144982	NaN	2.61775684666217	5.5696974992066	NaN	NaN	-0.21662589057275	-9.24920018417377	NaN	2.22833971071855	1.36300676809096	-4.02544366947841	NaN	2.5665552339876	-4.65757273369969	-3.05025130170033	2.06906748228217	NaN	3.76527102843552	-0.802389342929096	NaN	NaN	NaN	33.078085990411	27.476997268323	12.4867182275483	0.922259800044494	-5.34181083622135	17.4559924663051	2.67298564230833
1.42708333333335	7.00331636278923	3.28954409299813	NaN	2.81212278192439	NaN	3.84225071150574	NaN	-2.41533342111692	-1.8371769688925	-0.7729891984705	-2.41567217537626	NaN	2.61775684666217	5.5696974992066	NaN	NaN	-0.10524455070974	-9.45491446988809	NaN	2.43718330978471	1.36300676809096	-4.02544366947841	NaN	2.56368301403209	-4.86164603117242	-3.25596558741465	2.27406337671946	NaN	4.17669709330043	-1.00810362864333	NaN	NaN	NaN	33.078085990411	27.0601988437833	12.4863591885702	0.711931354648846	-5.34181083622135	17.8656101987776	2.67298564230833
1.42916666666669	6.69420684573165	2.87811552156949	NaN	2.81212278192439	NaN	3.63653642579142	NaN	-2.62389987458286	-2.04820573368229	-0.36156062704194	-2.20870156655921	NaN	2.81842935664869	5.77541178492092	NaN	NaN	-0.302163969848566	-9.66062875560233	NaN	2.43718330978471	1.46044369215085	-4.02544366947841	NaN	2.56942745394307	-4.55149706051173	-3.05025130170033	2.47941831013497	NaN	3.9699069455742	-1.00810362864333	NaN	NaN	NaN	33.078085990411	26.8580827370722	12.4863591885702	0.501602909253238	-5.34181083622135	17.8674053717944	2.77583510890192
1.43125000000002	5.25384999999841	2.87811552156949	NaN	3.32604632457434	NaN	3.32796499722006	NaN	-2.83533854800432	-2.25923449847196	0.152725087243821	-2.20834252758109	NaN	2.8159161450483	6.08398321349228	NaN	NaN	-0.21662589057275	-9.55777161274521	NaN	2.53998969885087	1.67147245694056	-4.02544366947841	NaN	2.77224946749811	-4.55149706051173	-3.25596558741465	2.68459372406136	NaN	4.07276346179037	-1.11096077150045	NaN	NaN	NaN	33.078085990411	26.5477278849385	12.4863591885702	0.501602909253238	-5.54752512193567	17.8683029583028	2.78086153210271
1.43333333333335	3.60867677931681	2.87811552156949	NaN	4.03886116946232	NaN	3.5336792829343	NaN	-2.10248374091796	-2.05089821979397	0.461296515815179	-2.0022695162093	NaN	2.81465953924812	5.98112607063516	NaN	NaN	-0.430774150103039	-9.66062875560233	NaN	2.9641385388506	1.87173127728368	-4.23115795519265	NaN	2.97794370100863	-4.55149706051173	-3.25596558741465	2.68387564610512	NaN	4.27955360951664	-1.11096077150045	NaN	NaN	NaN	33.078085990411	26.3402262591771	12.4867182275483	0.501602909253238	-4.82752512193567	17.8674053717944	2.77834832050232
1.43541666666669	4.74620729010981	3.08382980728381	NaN	5.27457551778216	NaN	4.04796499722007	NaN	-1.15388193047689	-3.27668351685732	-3.44727491275618	-2.01413648903113	NaN	2.82596899144988	5.05541178492092	NaN	NaN	-0.21662589057275	-8.83777161274521	NaN	2.83087099746854	1.15197800330125	-3.30544366947841	NaN	2.05662798014461	-4.47288675359472	-4.69596558741465	NaN	NaN	2.94214961988219	-1.00810362864333	NaN	NaN	NaN	34.3123717046967	30.2423657557662	11.563518624624	1.4317460333612	-4.62181083622135	18.6848456637225	2.56636635831413
1.43750000000002	4.53510773304428	3.59811552156949	NaN	6.71133539892788	NaN	3.84225071150574	NaN	-1.39260669347548	-3.95874198527639	-1.08156062704194	-2.04826830537072	NaN	3.03041131883701	5.5696974992066	NaN	NaN	-0.430774150103039	-9.04348589845945	NaN	2.58337413490179	1.15197800330121	-3.30544366947841	NaN	2.26232221365513	-4.47450236337538	-4.49025130170033	NaN	NaN	1.60456611103216	-1.11096077150045	NaN	NaN	NaN	34.3123717046967	29.9373964226829	11.3581636912085	1.44808091353359	-4.62181083622135	18.6866408367393	2.66418940170693
1.43958333333335	4.53636436946771	3.80382980728381	NaN	6.19202627980882	NaN	3.84225071150574	NaN	-1.59542870703048	-4.02066916584473	-2.9329891984705	-2.10246131203938	NaN	2.82722559725009	5.77541178492092	NaN	NaN	-0.636307989437678	-9.04348589845945	NaN	2.45010659351973	1.15736297552457	-3.30544366947841	NaN	2.5708635639208	-4.68665370975125	-4.38739415884321	NaN	NaN	1.80992010503338	-1.31667505721477	NaN	NaN	NaN	34.2095145618396	29.5259835171936	11.2553067050118	1.24708668537934	-4.62181083622135	18.8923472894839	2.5613399351133
1.44166666666669	4.12619306110401	3.59811552156949	NaN	5.982004786201	NaN	4.04796499722007	NaN	-1.8068673804519	-3.63092146960527	-2.62441776989906	-2.17451185584825	NaN	2.82596899144988	5.77541178492092	NaN	NaN	-0.644922409633409	-9.04348589845945	NaN	2.70804565788053	0.957104155181482	-3.30544366947841	NaN	2.5708635639208	-4.68342249018997	-4.18167987312897	NaN	NaN	2.01563313746577	-1.5223893429291	NaN	NaN	NaN	34.0038002761253	29.0162053178741	10.8438787602246	1.14425601699189	-4.62181083622135	18.8941424625007	2.56385314671369
1.44375000000002	4.84619196448157	3.59811552156949	NaN	5.46377278237578	NaN	4.2536792829343	NaN	-1.90684227725163	-3.70681850477178	-2.2129891984705	-2.26221628360867	NaN	3.0329245304374	5.5696974992066	NaN	NaN	-0.636307989437678	-9.04348589845945	NaN	2.96736935978437	0.740690418168456	-3.30544366947841	NaN	2.36804155036584	-4.68019127062869	-4.18167987312897	NaN	NaN	1.81063818189592	-1.5223893429291	NaN	NaN	NaN	34.0038002761253	28.5001440129957	11.0492336936401	1.14658957130223	-4.82752512193567	19.0944633961949	2.56008332931312
1.44583333333335	4.847448600905	3.80382980728381	NaN	5.05055152535441	NaN	4.56225071150574	NaN	-2.11397262073988	-3.48771228164707	-1.88038846586978	-2.36337094213182	NaN	3.23862346362467	5.77541178492092	NaN	NaN	-0.627693569241987	-9.24920018417377	NaN	2.76821822351945	0.946334210734853	-3.51115795519265	NaN	2.57660800383174	-4.88103334854014	-4.18167987312897	NaN	NaN	2.11848965368199	-1.5223893429291	NaN	NaN	NaN	34.0038002761253	28.5055295320461	11.048874654662	0.933927571596196	-4.82752512193567	19.3019650219564	2.35689760772616
1.44791666666669	5.46459051808582	3.80382980728381	NaN	4.74018678454938	NaN	4.56225071150574	NaN	-1.90827838722936	-2.74911160488302	-1.57240311788441	-2.47577217822892	NaN	3.0329245304374	5.5696974992066	NaN	NaN	-0.610464728850525	-9.24920018417377	NaN	2.77467986538694	0.946334210734853	-3.40830081233553	NaN	2.77943001738679	-4.36681108040676	-3.97596558741465	NaN	NaN	2.52991571854697	-1.5223893429291	NaN	NaN	NaN	34.2095145618396	28.1003997321157	11.3570865742741	0.938594680216893	-4.82752512193567	19.3037601949732	2.56385314671369
1.45000000000002	5.2588765456922	3.59811552156949	NaN	4.53231952152919	NaN	4.35653642579142	NaN	-2.11540873071765	-2.73834166043635	-1.18441776989906	-2.59721633871125	NaN	2.83476523205128	5.36398321349228	NaN	NaN	-0.614771938948411	-9.45491446988809	NaN	2.45333741445345	1.35492930975597	-3.61401509804977	NaN	2.98512425089731	-4.16112217315337	-3.77025130170033	NaN	NaN	2.83848526719558	-1.31667505721477	NaN	NaN	NaN	33.798085990411	28.3025158388267	11.7683349995723	0.938594680216893	-4.82752512193567	19.3001698489396	2.35438439612577
1.45208333333335	5.25797894824685	3.59811552156949	NaN	4.32552937380288	NaN	4.35653642579142	NaN	-2.31823074427266	-1.82371453833419	-0.567274912756179	-2.72549977039004	NaN	2.42211075987648	5.15826892777804	NaN	NaN	-0.815998568185205	-9.66062875560233	NaN	2.45979905632098	1.1465930310779	-3.81972938376409	NaN	2.98225203094184	-4.37488912930998	-3.77025130170033	NaN	NaN	2.83884430562687	-1.5223893429291	NaN	NaN	NaN	33.798085990411	27.7927376395071	11.9736899329877	0.933927571596196	-5.03323940764999	19.3073505410068	2.56385314671369
1.45416666666669	4.74369401726292	3.49525837871237	NaN	3.8119648695843	NaN	4.56225071150574	NaN	-2.10535596087347	-2.54346781231658	-0.978703484184821	-2.93175230125084	NaN	2.52621683227033	5.5696974992066	NaN	NaN	-0.404930889515886	-9.76348589845945	NaN	2.96736935978437	0.943641724623176	-3.81972938376409	NaN	2.77368557747585	-4.37488912930998	-3.56453701598609	NaN	NaN	3.24847517833547	-1.5223893429291	NaN	NaN	NaN	33.798085990411	27.2775739211372	11.7676169216161	0.728266234821203	-4.82752512193567	19.3037601949732	2.56636635831413
1.45625000000002	3.81798114149174	2.87811552156949	NaN	3.40484726589475	NaN	4.56225071150574	NaN	-1.78101740085258	-2.22153969290864	-0.978703484184821	-2.72532025090098	NaN	2.52119040906955	5.36398321349228	NaN	NaN	-0.400623679417999	-9.76348589845945	NaN	2.03241939538736	0.93825675239982	-4.02544366947841	NaN	2.77943001738679	-4.37488912930998	-3.56453701598609	NaN	NaN	3.55883991914046	-1.72810362864333	NaN	NaN	NaN	33.5923717046967	27.2659052965279	11.7676169216161	0.723599126200547	-5.03323940764999	19.3037601949732	2.15496849193943
1.45833333333335	3.50833306596694	2.56954409299813	NaN	3.61056029832718	NaN	4.35653642579142	NaN	-1.15388193047689	-2.55693024287493	-1.80156062704194	-3.13710723466635	NaN	2.62403987566314	5.36398321349228	NaN	NaN	-1.01722519742192	-9.96920018417377	NaN	2.4436449516522	0.946334210734853	-4.23115795519265	NaN	2.98225203094184	-4.88911139744336	-3.66739415884321	NaN	NaN	3.35276784827678	-1.5223893429291	NaN	NaN	NaN	33.5923717046967	26.7570246837168	11.5617234297334	0.51327068080494	-5.13609655050711	19.5112618207346	2.36569384832756
1.46041666666669	3.40547607977016	2.87811552156949	NaN	4.3323511039972	NaN	4.2536792829343	NaN	-1.13664861074402	-2.55693024287493	-0.978703484184821	-3.13620963722104	NaN	2.62403987566314	5.26112607063516	NaN	NaN	-0.614771938948411	-9.96920018417377	NaN	2.2380321735198	0.946334210734853	-4.02544366947841	NaN	2.98225203094184	-4.47450236337538	-3.66739415884321	NaN	NaN	3.9699069455742	-1.72810362864333	NaN	NaN	NaN	33.5923717046967	26.3420214321939	11.5610053517771	1.13025469112984	-5.34181083622135	19.6105247010733	2.36318063672717
1.46250000000002	3.61154909114187	2.77525837871237	NaN	4.5395002901548	NaN	4.04796499722007	NaN	-1.74080632147583	-2.76257403544137	-0.978703484184821	-3.44424203734413	NaN	2.41582773087552	5.36398321349228	NaN	NaN	-0.400623679417999	-9.76348589845945	NaN	2.4436449516522	1.15197800330121	-4.02544366947841	NaN	3.18794626445227	-4.88588017788208	-3.56453701598609	NaN	NaN	3.96918886871161	-1.72810362864333	NaN	NaN	NaN	33.3866574189824	26.1390077389744	11.5610053517771	0.711931354648846	-5.54752512193567	19.4048182483287	2.36443724252735
1.46458333333335	3.30297813255152	2.56954409299813	NaN	4.95020827815716	NaN	3.84225071150574	NaN	-2.24498913540792	-2.56500770120992	-0.46441776989906	-3.64959697075963	NaN	2.52119040906955	5.36398321349228	NaN	NaN	-0.400623679417999	-9.96920018417377	NaN	2.2380321735198	1.46044369215085	-4.02544366947841	NaN	3.29079338120751	-4.88103334854014	-3.66739415884321	NaN	NaN	4.17490190114404	-1.5223893429291	NaN	NaN	NaN	33.3866574189824	26.0352569260938	11.560646312799	0.716598463269502	-5.54752512193567	19.507671474701	2.36695045412774
1.46666666666669	3.0983412770923	2.56954409299813	NaN	4.33378725772229	NaN	3.63653642579142	NaN	-2.2378085855192	-2.26731195680695	-0.0529891984705	-3.64959697075963	NaN	2.4145711250753	5.5696974992066	NaN	NaN	-0.619079149046256	-9.66062875560233	NaN	2.55291298258589	1.87173127728368	-4.02544366947841	NaN	3.49648761471803	-4.88103334854014	-3.46167987312897	NaN	NaN	4.2788355326541	-1.5223893429291	NaN	NaN	NaN	33.4895145618396	25.416342394843	11.3547528209163	0.714264908959153	-5.75323940764999	19.3019650219564	2.36443724252735
1.46875000000002	5.26049222109375	3.28954409299813	NaN	5.05880940927382	NaN	4.15082214007718	NaN	-0.82810726047835	-3.06026977984421	-4.06441776989906	-3.63911963443331	NaN	3.03920755943841	4.64398321349228	NaN	NaN	-0.567392627871909	-7.8088308936004	NaN	2.51309860227167	0.946334210734853	-3.30544366947841	NaN	2.58809688365371	-4.4825804122786	-4.49025130170033	NaN	NaN	2.94170082184313	-1.11096077150045	NaN	NaN	NaN	34.518085990411	29.5259835171936	10.4320917764593	1.4387466962922	-4.51895369336423	20.2231561267652	1.9492695587522
1.47083333333335	5.77262291820891	3.59811552156949	NaN	5.56914256761096	NaN	4.35653642579142	NaN	-0.0708385837704054	-4.16438577784283	-4.06441776989906	-3.61104037307867	NaN	3.03795095363819	5.26112607063516	NaN	NaN	-0.824612988380895	-3.90747034938267	NaN	2.46949151912223	0.237350881199091	-3.40830081233553	NaN	2.57373578387627	-4.48581163183988	-4.28453701598609	NaN	NaN	1.60456611103216	-1.72810362864333	NaN	NaN	NaN	34.7238002761253	29.2219117706187	10.4324508154374	1.66541002186029	-4.41609655050711	20.0174496740206	2.14617225133807
1.47291666666669	5.56619086785913	3.59811552156949	NaN	5.26129109582482	NaN	4.35653642579142	NaN	0.34629432316161	-4.52400870281401	-3.6529891984705	-3.57038830813247	NaN	2.83225202045088	5.36398321349228	NaN	NaN	-0.833227408576627	0.979312935359767	NaN	2.46949151912223	0.442994673765488	-3.40830081233553	NaN	2.57373578387627	-4.69150053909319	-4.49025130170033	NaN	NaN	1.60420707260087	-1.83096077150045	NaN	NaN	NaN	34.7238002761253	28.9169424375354	10.3295938292406	1.4550815764646	-4.62181083622135	20.2249512997819	2.14617225133807
1.47500000000002	5.66940689303402	3.49525837871237	NaN	5.46520893610091	NaN	4.15082214007718	NaN	0.449141439916807	-3.05757729373253	-3.13870348418482	-3.52219256103127	NaN	2.83476523205128	5.15826892777804	NaN	NaN	-0.833227408576627	5.78737901893603	NaN	2.47041461081757	0.442994673765488	-3.61401509804977	NaN	2.57373578387627	-4.69150053909319	-4.49025130170033	NaN	NaN	1.80992010503334	-2.03667505721477	NaN	NaN	NaN	34.7238002761253	28.3025158388267	10.3295938292406	1.24942023968969	-4.82752512193567	20.1203029003929	2.14617225133807
1.47708333333335	5.56619086785913	3.39240123585525	NaN	5.25949590366839	NaN	4.2536792829343	NaN	0.854785467026818	-4.53747113337236	-2.62441776989906	-3.47148225321172	NaN	2.83602183785145	5.26112607063516	NaN	NaN	-0.824612988380895	9.45258795965517	NaN	2.47272234005595	0.221195964529106	-3.61401509804977	NaN	2.57804411380952	-4.9004206659079	-4.49025130170033	NaN	NaN	1.81063818189592	-2.03667505721477	NaN	NaN	NaN	34.7238002761253	27.9939561597098	10.3295938292406	1.35225090807714	-5.03323940764999	20.1185077273761	2.34935797292498
1.47916666666669	5.25851750671408	3.59811552156949	NaN	5.46700412825729	NaN	4.56225071150574	NaN	1.05617137060413	-3.99643679083971	-2.2129891984705	-3.42328650611051	NaN	3.04046416523859	5.26112607063516	NaN	NaN	-0.824612988380895	10.9107998158262	NaN	2.27357120379103	0.432224729318818	-3.81972938376409	NaN	2.78661056727551	-4.89718944634662	-4.28453701598609	NaN	NaN	2.01563313746577	-2.03667505721477	NaN	NaN	NaN	34.518085990411	27.5870311867625	10.3292347902625	1.35225090807714	-5.23895369336423	20.1185077273761	2.14617225133807
1.48125000000002	5.05316257329858	3.80382980728381	NaN	4.84914695409733	NaN	4.04796499722007	NaN	0.641910683627584	-3.4634799066421	-1.80156062704194	-3.38263444116431	NaN	2.83476523205128	5.26112607063516	NaN	NaN	-0.60615751875268	10.7050855301119	NaN	2.79083397005571	0.437609701542174	-3.61401509804977	NaN	2.98943258083055	-4.48581163183988	-4.18167987312897	NaN	NaN	2.32456172454575	-1.5223893429291	NaN	NaN	NaN	34.518085990411	27.5906215327961	10.6378057488528	1.35691801669784	-5.34181083622135	20.1203029003929	2.35438439612577
1.48333333333335	4.95066462607993	3.39240123585525	NaN	5.05450094809847	NaN	4.04796499722007	NaN	0.639038463672114	-3.03872989095087	-1.69870348418482	-3.35455517980968	NaN	2.83350862625106	4.8496974992066	NaN	NaN	-1.01722519742192	8.75079981582623	NaN	2.47272234005595	0.740690418168456	-3.09972938376409	NaN	3.3008461510517	-4.37812034887126	-3.97596558741465	NaN	NaN	2.63349031162573	-2.03667505721477	NaN	NaN	NaN	34.3123717046967	27.5888263597793	11.0485156156838	1.35691801669784	-5.34181083622135	20.1185077273761	2.14617225133807
1.48541666666669	4.847448600905	3.49525837871237	NaN	4.84986503095991	NaN	4.04796499722007	NaN	0.329061003428706	-2.52462040953492	-1.28727491275618	-3.34407784348331	NaN	2.42211075987648	4.8496974992066	NaN	NaN	-1.11137769689346	6.59079981582623	NaN	2.99644674818811	0.432224729318818	-1.45401509804977	NaN	3.29941004107396	-4.68826931953191	-3.97596558741465	NaN	NaN	2.52919764168443	-2.03667505721477	NaN	NaN	NaN	34.3123717046967	27.2829594401876	11.0485156156838	1.24942023968969	-5.54752512193567	20.0210400200542	2.35689760772616
1.48750000000002	4.7442325757301	3.39240123585525	NaN	4.95343962403867	NaN	4.56225071150574	NaN	-0.290893917058233	-3.24437368351731	-1.28727491275618	-3.85836277446737	NaN	2.32177450488328	4.64398321349228	NaN	NaN	-0.803076937891587	4.63651410154055	NaN	2.4824148028572	0.424147270983826	1.22839724076187	NaN	3.09515191754126	-4.58704047568589	-3.97596558741465	NaN	NaN	2.83776719033303	-2.03667505721477	NaN	NaN	NaN	34.2095145618396	26.8688537751731	11.0483360961947	1.14192246268154	-5.75323940764999	20.0156545010038	2.15245528033903
1.48958333333335	4.02459271133066	3.08382980728381	NaN	4.02952617024903	NaN	4.56225071150574	NaN	-0.605179707234929	-2.91706059188601	-1.28727491275618	-3.6517512046284	NaN	2.31926129328289	4.64398321349228	NaN	NaN	-0.588928678361217	-2.51205732703089	NaN	2.27357120379103	0.624406091326869	4.80267021168474	NaN	3.09802413749673	-4.68665370975125	-3.97596558741465	NaN	NaN	3.25062940892315	-2.03667505721477	NaN	NaN	NaN	34.0038002761253	26.6523762843277	11.2536910296102	1.13958890837119	-5.95895369336423	20.0174496740206	1.9492695587522
1.49166666666669	3.8181606609808	2.87811552156949	NaN	4.1316646096027	NaN	4.15082214007718	NaN	-0.810873940745487	-3.45270996219543	-2.00727491275618	-4.37175010800596	NaN	2.5299866496709	4.64398321349228	NaN	NaN	-0.803076937891587	-2.40920018417377	NaN	2.67833511818831	0.526969167267066	8.41402272748753	NaN	3.3008461510517	-4.68665370975125	-3.97596558741465	NaN	NaN	3.04491637649064	-2.03667505721477	NaN	NaN	NaN	33.798085990411	25.9386868052803	10.842263084823	0.92926046297554	-6.06181083622135	20.2231561267652	2.15748170353986
1.49375000000002	3.40709175517175	3.28954409299813	NaN	4.54380875133015	NaN	4.04796499722007	NaN	-1.11367085110018	-3.04680734928586	-1.08156062704194	-4.37175010800596	NaN	2.32177450488328	4.43826892777804	NaN	NaN	-0.597543098556948	-0.403485898459453	NaN	2.47272234005595	0.732612959833423	11.2076737009388	NaN	3.50654038456221	-4.68342249018997	-3.97596558741465	NaN	NaN	3.455624364493	-1.83096077150045	NaN	NaN	NaN	33.5923717046967	26.0370520991105	10.8413654873777	0.92926046297554	-6.26752512193567	20.3260093531374	2.15748170353986
1.49583333333336	3.6128057275653	2.87811552156949	NaN	4.13310076332779	NaN	3.63653642579142	NaN	-0.910848837545213	-3.25783611407566	-0.978703484184821	-4.37139106902784	NaN	2.11356236009554	4.8496974992066	NaN	NaN	-0.597543098556948	-1.84348589845945	NaN	2.26710956192355	0.93825675239982	12.3288420448073	NaN	3.50654038456221	-5.0948003046968	-3.97596558741465	NaN	NaN	3.455624364493	-1.83096077150045	NaN	NaN	NaN	33.5923717046967	25.6283319531465	10.4299375425905	0.936261125906585	-6.47323940764999	20.3260093531374	2.15873830934004
1.49791666666669	2.89226826572055	2.87811552156949	NaN	4.33809571889768	NaN	3.63653642579142	NaN	-1.11367085110018	-3.06026977984421	-0.7729891984705	-4.57674600244334	NaN	1.80627056611477	5.05541178492092	NaN	NaN	-0.383394839026578	-2.97491446988809	NaN	2.26064792005606	1.35492930975597	12.2259849019502	NaN	3.70936239811726	-5.40010244601546	-3.97596558741465	NaN	NaN	3.35348592513933	-1.83096077150045	NaN	NaN	NaN	33.3866574189824	25.420830327385	10.635651514984	0.936261125906585	-6.47323940764999	20.3242141801207	1.95303937615277
1.50000000000002	2.8938839411221	2.87811552156949	NaN	4.33737764203509	NaN	3.5336792829343	NaN	-1.33516229436582	-3.06565475206753	-0.7729891984705	-4.5769255219324	NaN	1.69588146472	5.05541178492092	NaN	NaN	-0.803076937891587	-3.69491446988809	NaN	2.46626069818846	0.424147270983826	11.0945563305216	NaN	3.71079850809499	-5.29725799238883	-3.77025130170033	NaN	NaN	3.55955799600305	-1.72810362864333	NaN	NaN	NaN	33.2838002761253	25.1113730617598	10.4292194646342	0.936261125906585	-6.67895369336423	20.2195657807316	1.95429598195299
1.50208333333336	5.05513728767825	3.08382980728381	NaN	4.95595289305764	NaN	4.04796499722007	NaN	0.298902693896143	-3.96681944361138	-2.00727491275618	-4.56733727361486	NaN	2.55009234247406	4.33541178492092	NaN	NaN	-0.755697626815127	-2.97491446988809	NaN	2.46803900351991	0.946334210734853	10.5802706162359	NaN	2.79953555707516	-5.10287835360002	-4.18167987312897	NaN	27.7529203599601	2.22242328519208	-1.5223893429291	NaN	NaN	NaN	34.3123717046967	29.2192190110935	9.7120928730817	1.65607580461889	-5.34181083622135	20.9368456058125	1.8313408225562
1.50416666666669	5.67066352945749	3.80382980728381	NaN	5.46844028198242	NaN	4.2536792829343	NaN	0.104697340207549	-4.45400406391068	-4.3729891984705	-4.539776238083	NaN	2.42965039467766	4.8496974992066	NaN	NaN	-0.811691358087319	-2.97491446988809	NaN	2.4726891496814	0.00747471362771648	9.44884204480735	NaN	2.998049240697	-5.09156908513552	-4.18167987312897	NaN	27.7163438237948	0.885288574381111	-1.62524648578622	NaN	NaN	NaN	34.1066574189824	28.7103383982824	9.60977444535211	1.66074291323959	-5.54752512193567	20.7284463935428	1.8376238515572
1.50625000000002	5.67120208792467	3.59811552156949	NaN	4.95379866246993	NaN	4.2536792829343	NaN	0.10756956016306	-4.51593124447902	-3.96156062704194	-4.49666082186156	NaN	2.32931413968447	5.05541178492092	NaN	NaN	-0.60615751875268	-2.76920018417377	NaN	2.47918398192347	0.00208974140436112	8.21455633052159	NaN	3.1008963574522	-4.89718944634662	-4.69596558741465	NaN	27.7040344125853	1.09028352995104	-1.83096077150045	NaN	NaN	NaN	34.2095145618396	28.5046319455377	9.40423999244759	1.65840935892924	-5.75323940764999	20.7275488070343	1.8401370631576
1.50833333333336	5.46620619348737	3.49525837871237	NaN	4.74808563003754	NaN	4.04796499722007	NaN	-0.0952524533919859	-4.7431149259388	-3.6529891984705	-4.44040943147539	NaN	1.91917287910998	4.8496974992066	NaN	NaN	-0.597543098556948	-2.35777161274521	NaN	2.39430039511748	0.00747471362771648	1.94027061623591	NaN	3.1008963574522	-5.20249158766537	-4.18167987312897	NaN	27.7040344125853	1.09100160681358	-1.83096077150045	NaN	NaN	NaN	34.2095145618396	27.9957513327266	9.40388095346947	1.45274802215425	-5.95895369336423	20.8304020334066	1.8401370631576
1.51041666666669	5.77405907412144	3.28954409299813	NaN	4.85058310782246	NaN	4.04796499722007	NaN	-0.198099570147224	-4.7161900648221	-3.24156062704194	-4.37344047344925	NaN	1.71598715752315	4.8496974992066	NaN	NaN	-0.785848097500166	-2.46062875560233	NaN	2.30587941312855	-0.206246537273673	4.82027061623591	NaN	3.30659059096264	-5.41141171448	-4.69596558741465	NaN	27.498320126871	1.09100160681358	-1.62524648578622	NaN	NaN	NaN	34.2095145618396	27.5825432542204	9.40388095346947	1.4504144678439	-5.85609655050711	20.8295044468982	1.63192491836985
1.51250000000002	5.46620619348737	3.28954409299813	NaN	5.26380436484379	NaN	4.04796499722007	NaN	-0.615232477079116	-4.29951750746599	-3.13870348418482	-4.29817235430798	NaN	1.91917287910998	4.64398321349228	NaN	NaN	-0.790155307598011	-2.35777161274521	NaN	2.51149219126094	0.00208974140436112	3.38027061623591	NaN	3.1008963574522	-5.61548501195274	-4.38739415884321	NaN	26.9840344125853	1.29671463924602	-1.62524648578622	NaN	NaN	NaN	34.0038002761253	27.3831199070347	9.19744890311956	1.44808091353359	-5.85609655050711	21.0352108996428	1.63443812997025
1.51458333333336	5.46674475195456	3.39240123585525	NaN	4.95343962403867	NaN	4.15082214007718	NaN	-0.818054490634163	-3.7396357621516	-2.72727491275618	-4.21702348057641	NaN	1.92168609071038	4.64398321349228	NaN	NaN	-0.987074726736878	-2.35777161274521	NaN	2.08734335126113	0.207733533970759	2.35169918766447	NaN	3.30946281091811	-5.20087597788475	-4.38739415884321	NaN	25.1326058411568	1.60600226475725	-1.83096077150045	NaN	NaN	NaN	34.0038002761253	27.2847546132044	9.60851780892869	1.4550815764646	-6.06181083622135	20.9323576732705	1.63695134157064
1.51666666666669	5.05567584614543	3.28954409299813	NaN	4.85237829997888	NaN	4.04796499722007	NaN	-1.03092927403331	-3.02526746039252	-2.41870348418482	-4.13241225877926	NaN	1.92168609071038	4.43826892777804	NaN	NaN	-0.875693386873868	-2.56348589845945	NaN	1.9877677831287	0.610943660768562	1.63169918766447	NaN	3.09515191754126	-4.88911139744336	-4.18167987312897	NaN	25.5440344125853	2.01742832962215	-1.72810362864333	NaN	NaN	NaN	33.798085990411	27.5906215327961	9.7111952756364	1.24708668537934	-6.26752512193567	20.9323576732705	1.8401370631576
1.51875000000002	5.26103077956097	3.28954409299813	NaN	4.74952178376267	NaN	4.04796499722007	NaN	-1.02805705407784	-2.51385046508825	-1.80156062704194	-4.04675709544139	NaN	1.71850036912354	4.33541178492092	NaN	NaN	-0.987074726736878	-2.25491446988809	NaN	2.50503054939346	0.405299868202164	1.01455633052159	NaN	2.998049240697	-5.20087597788475	-4.18167987312897	NaN	26.778320126871	1.6052841878947	-1.72810362864333	NaN	NaN	NaN	33.5923717046967	27.0682771223589	9.71083623665827	1.24241957675864	-6.57609655050711	20.7311391530679	2.04960581374544
1.52083333333336	4.95245982097054	2.87811552156949	NaN	5.26380436484379	NaN	4.15082214007718	NaN	-0.922337717367136	-3.23360373907064	-2.00727491275618	-3.96247639708757	NaN	1.61313769092952	4.43826892777804	NaN	NaN	-0.370473208733001	-2.04920018417377	NaN	2.49533808659221	0.194271103412452	1.22027061623591	NaN	2.99517702074149	-5.40333366557678	-4.18167987312897	NaN	27.498320126871	2.11920773054453	-1.5223893429291	NaN	NaN	NaN	33.4895145618396	26.7704884813428	9.60762021148338	1.13492179975053	-6.78181083622135	20.9323576732705	2.04960581374544
1.52291666666669	4.02638790622132	3.08382980728381	NaN	4.33881379576022	NaN	4.2536792829343	NaN	-1.12803195087757	-2.9116756196627	-1.80156062704194	-3.8587218134455	NaN	1.60811126772873	4.43826892777804	NaN	NaN	-0.558778207676219	-2.25491446988809	NaN	1.86557646846004	0.194271103412452	1.42598490195023	NaN	3.20087125425193	-5.60902257283018	-3.97596558741465	NaN	26.778320126871	2.11848965368199	-1.5223893429291	NaN	NaN	NaN	33.2838002761253	26.5540109904974	9.71011815870199	1.33591602790475	-6.98752512193567	20.8321972064234	1.64072115897126
1.52500000000002	4.02549030877601	3.08382980728381	NaN	4.54237259760502	NaN	4.04796499722007	NaN	-1.33516229436582	-3.43924753163708	-2.72727491275618	-4.68157770301983	NaN	1.61062447932912	4.54112607063516	NaN	NaN	-0.867078966678137	-2.76920018417377	NaN	2.47918398192347	0.205041047859081	1.52884204480735	NaN	3.3008461510517	-5.91432471414897	-3.97596558741465	NaN	27.3954629840139	1.91528989026852	-1.5223893429291	NaN	NaN	NaN	33.078085990411	26.1488811905669	9.81333418387692	1.33591602790475	-6.98752512193567	20.8304020334066	1.84893330375896
1.52708333333336	4.02620838673226	2.56954409299813	NaN	5.05737325554873	NaN	3.63653642579142	NaN	-1.33229007441035	-3.03334491872756	-2.00727491275618	-4.68157770301983	NaN	1.60685466192851	4.33541178492092	NaN	NaN	-0.755697626815127	-2.56348589845945	NaN	2.4824148028572	0.407992354313842	1.73455633052159	NaN	3.3008461510517	-6.0123223384337	-3.97596558741465	NaN	27.498320126871	2.32671595513343	-1.5223893429291	NaN	NaN	NaN	32.8723717046967	25.8340384058912	9.8127956254097	1.3335824735944	-7.19323940764999	20.3170334880534	1.84893330375896
1.52916666666669	4.02584934775413	3.08382980728381	NaN	4.74952178376267	NaN	3.5336792829343	NaN	-1.53798430792087	-3.43924753163708	-1.90441776989906	-4.78353709177129	NaN	1.4011557287412	4.43826892777804	NaN	NaN	-0.554470997578333	-2.35777161274521	NaN	2.27357120379103	0.516199222820396	1.73455633052159	NaN	3.29797393109618	-6.12647606052488	-3.97596558741465	NaN	27.498320126871	2.32599787827088	-1.5223893429291	NaN	NaN	NaN	32.6666574189824	25.84032151145	9.60744069199428	1.3499173537668	-7.19323940764999	19.0854875311109	1.8376238515572
1.53125000000002	3.30585044437657	3.08382980728381	NaN	4.74880370690008	NaN	3.5336792829343	NaN	-1.84652565818654	-3.45270996219543	-1.69870348418482	-4.88639407796806	NaN	1.40492554614177	4.64398321349228	NaN	NaN	-0.554470997578333	-2.25491446988809	NaN	2.26710956192355	0.922101835729836	1.94027061623591	NaN	3.50510427458448	-6.33216496777827	-4.18167987312897	NaN	27.3954629840139	2.53242898756594	-1.72810362864333	NaN	NaN	NaN	32.7695145618396	25.6319222991801	9.60744069199428	1.24708668537934	-7.29609655050711	16.9255697772923	1.8376238515572
1.53333333333336	2.89496105805651	3.08382980728381	NaN	4.74808563003754	NaN	3.32796499722006	NaN	-2.05652822163026	-3.04680734928586	-1.28727491275618	-5.09228756985075	NaN	1.39864251714081	4.64398321349228	NaN	NaN	-0.764312047010858	-2.25491446988809	NaN	2.4824148028572	0.205041047859081	1.94027061623591	NaN	3.50510427458448	-6.33216496777827	-3.97596558741465	NaN	26.0939171312515	2.53099283384081	-1.5223893429291	NaN	NaN	NaN	32.7695145618396	25.4226255004019	9.7120928730817	1.3499173537668	-7.50181083622135	14.0474746118843	1.85144651535935
1.53541666666669	4.33468958557802	2.56954409299813	NaN	5.05880940927382	NaN	3.84225071150574	NaN	-0.323924446546266	-4.15630831950779	-4.88727491275618	-5.07483192221774	NaN	1.91917287910998	4.8496974992066	NaN	NaN	-0.74277599652155	-1.84348589845945	NaN	2.42910778630435	0.943641724623176	2.66027061623591	NaN	2.58091633376499	-5.80824904096101	-5.41596558741465	NaN	23.8532614862041	1.1938581230298	-1.72810362864333	NaN	NaN	NaN	33.798085990411	29.4276182233633	8.88959602248549	2.15856137500455	-6.06181083622135	10.9618778207148	1.8313408225562
1.53750000000002	5.77441811309956	3.08382980728381	NaN	5.0555780633923	NaN	3.84225071150574	NaN	-0.212460669924617	-3.41232267052043	-4.57870348418482	-5.02773119524236	NaN	2.13366805289869	4.64398321349228	NaN	NaN	-0.978460306541147	-1.84348589845945	NaN	2.33010904127765	-0.525482170569981	2.66027061623591	NaN	2.58666077367593	-6.32570252865567	-4.90167987312897	NaN	22.6640344125853	-0.143276587781211	-1.72810362864333	NaN	NaN	NaN	33.5923717046967	28.7175190903496	8.89013458095268	2.17489625517695	-6.26752512193567	8.48981004174567	1.6294117067695
1.53958333333336	5.77513619105581	3.08382980728381	NaN	5.26129109582482	NaN	3.84225071150574	NaN	-0.211024559946882	-3.45270996219543	-4.16727491275618	-4.95946173973909	NaN	1.92419930231077	4.8496974992066	NaN	NaN	-0.772926467206589	-1.84348589845945	NaN	2.2768020247248	-0.103424640990515	2.45455633052159	NaN	2.78948278723098	-6.116782401841	-4.90167987312897	NaN	22.6640344125853	-0.0389839178399052	-1.11096077150045	NaN	NaN	NaN	33.4895145618396	28.2041505449964	8.68442060855905	1.96456780978134	-6.47323940764999	6.53559874067166	1.63192491836985
1.54166666666669	5.77531571054491	2.87811552156949	NaN	5.46772220511988	NaN	3.84225071150574	NaN	-0.408102133590864	-4.38079951485585	-3.96156062704194	-4.87849990652248	NaN	1.92671251391117	4.8496974992066	NaN	NaN	-0.969845886345456	-1.63777161274521	NaN	2.39091628705915	0.00208974140436112	2.24884204480735	NaN	2.78661056727551	-6.32408691887505	-4.69596558741465	NaN	22.458320126871	-0.0404200715649949	-1.31667505721477	NaN	NaN	NaN	33.2838002761253	26.5602940960562	8.47906567514359	2.07206558678949	-6.67895369336423	4.88725435918945	1.42622598518255
1.54375000000002	5.98102968293853	3.08382980728381	NaN	5.77700983063103	NaN	3.84225071150574	NaN	-0.616668587056893	-4.49439135558568	-3.6529891984705	-4.79332204640694	NaN	1.92671251391117	4.8496974992066	NaN	NaN	-0.760004836913013	-1.53491446988809	NaN	2.50503054939346	-0.206246537273673	2.35169918766447	NaN	2.58378855372046	-6.32085569931377	-4.49025130170033	NaN	22.6640344125853	-0.0404200715649949	-1.5223893429291	NaN	NaN	NaN	33.078085990411	24.3985811692208	8.68477964753722	2.07206558678949	-6.57609655050711	3.95798497580497	1.42119956198176
1.54583333333336	5.67335632179344	3.08382980728381	NaN	5.77808694592486	NaN	4.04796499722007	NaN	-0.822362820567409	-3.75309819270995	-3.34607408459888	-4.71240451020712	NaN	2.13241144709852	5.05541178492092	NaN	NaN	-0.751390416717281	-1.74062875560233	NaN	2.09380499312862	-0.208939023385351	2.14598490195023	NaN	2.58378855372046	-6.73223351382047	-4.49025130170033	NaN	22.458320126871	-0.0389839178399052	-1.5223893429291	NaN	NaN	NaN	33.078085990411	21.1072779253066	8.68442060855905	1.86173714139389	-6.78181083622135	3.44551401696025	1.42622598518255
1.54791666666669	5.57157645253104	3.28954409299813	NaN	5.77808694592486	NaN	4.04796499722007	NaN	-0.818054490634163	-3.52860699736193	-3.02524592724898	-4.64422364873738	NaN	1.92545590811099	4.8496974992066	NaN	NaN	-0.751390416717281	-1.53491446988809	NaN	2.30587941312855	-0.00598771693063099	2.14598490195023	NaN	2.58666077367593	-6.52977582612844	-4.28453701598609	NaN	21.9440344125853	0.372442147025081	-1.5223893429291	NaN	NaN	NaN	32.8723717046967	17.5092101752924	9.19834650056487	1.87107135863528	-6.78181083622135	2.82480431269272	1.6294117067695
1.55000000000002	5.26264645496252	3.28954409299813	NaN	5.47023547413884	NaN	4.04796499722007	NaN	-0.925209937322606	-3.20937136406562	-2.62441776989906	-4.59725581281238	NaN	1.92419930231077	4.8496974992066	NaN	NaN	-0.956924256051839	-1.74062875560233	NaN	1.78538582593014	0.394529923755495	2.24884204480735	NaN	2.79235500718649	-6.11516679206034	-4.38739415884321	NaN	20.9154629840139	0.680293618811142	-1.31667505721477	NaN	NaN	NaN	32.6666574189824	15.7454463563203	9.40352191449131	1.86640425001458	-6.98752512193567	2.72374625933725	1.62815510096928
1.55208333333336	5.26210789649534	3.08382980728381	NaN	5.26559955700017	NaN	3.84225071150574	NaN	-1.13090417083304	-2.69256939653799	-2.00727491275618	-4.57997735324648	NaN	1.72101358072394	4.64398321349228	NaN	NaN	-0.858464546482446	-1.53491446988809	NaN	1.78538582593014	0.199656075635767	2.35169918766447	NaN	2.78661056727551	-6.5313914359091	-4.18167987312897	NaN	22.6640344125853	0.576719025732382	-1.5223893429291	NaN	NaN	NaN	32.7695145618396	11.919101371192	9.60887684790681	1.66541002186029	-7.19323940764999	2.72823419187926	1.63192491836985
1.55416666666669	4.74800248500047	2.87811552156949	NaN	5.47203066629523	NaN	3.84225071150574	NaN	-1.13090417083304	-3.00103508538755	-2.2129891984705	-5.0949803621867	NaN	1.82134983571714	4.8496974992066	NaN	NaN	-0.760004836913013	-1.32920018417377	NaN	1.9877677831287	0.194271103412452	2.14598490195023	NaN	2.99517702074149	-6.73708034316242	-4.38739415884321	NaN	22.9726058411568	0.884570497518525	-1.5223893429291	NaN	NaN	NaN	32.358085990411	8.35796578768165	9.60851780892869	1.66074291323959	-7.19323940764999	2.92945271208182	1.42371277358215
1.55625000000002	3.82211008974018	3.08382980728381	NaN	4.75275312964418	NaN	3.63653642579142	NaN	-1.13377639078851	-2.88744324465768	-2.00727491275618	-4.68283433944325	NaN	1.61062447932912	4.8496974992066	NaN	NaN	-0.956924256051839	-1.53491446988809	NaN	1.76277007939388	-0.0113726891539454	1.94027061623591	NaN	2.99230480078602	-6.32247130909439	-4.38739415884321	NaN	22.458320126871	1.29563752395218	-1.5223893429291	NaN	NaN	NaN	32.1523717046967	7.11026327358787	9.81459082030035	1.86407069570424	-7.19323940764999	3.0358962844877	1.12019079700208
1.55833333333336	4.2319223591258	3.08382980728381	NaN	4.95703000835148	NaN	3.63653642579142	NaN	-1.33659840434356	-3.21475633628898	-2.9329891984705	-5.60908577368158	NaN	1.40743875774217	4.64398321349228	NaN	NaN	-0.956924256051839	-1.74062875560233	NaN	1.96515203659248	-0.00598771693063099	1.94027061623591	NaN	2.98799647085282	-6.63423588953574	-4.38739415884321	NaN	23.3840344125853	1.29815079297111	-1.5223893429291	NaN	NaN	NaN	32.1523717046967	5.67929396945949	9.60923588688493	1.86407069570424	-7.39895369336423	3.24160273723239	1.12270400860247
1.56041666666669	4.02638790622132	3.08382980728381	NaN	5.06132267829279	NaN	3.63653642579142	NaN	-1.54229263785408	-3.21475633628898	-1.69870348418482	-5.81515878505332	NaN	1.60811126772873	4.43826892777804	NaN	NaN	-0.948309835856148	-1.53491446988809	NaN	1.75307761659263	-0.217016481720343	2.14598490195023	NaN	2.98799647085282	-6.73384912360113	-4.49025130170033	NaN	22.8697486982997	1.6052841878947	-1.72810362864333	NaN	NaN	NaN	32.0495145618396	5.26070037190295	9.81441130081129	1.85940358708354	-7.50181083622135	3.44551401696025	1.12270400860247
1.56250000000003	4.02656742571038	3.08382980728381	NaN	4.75383024493802	NaN	3.5336792829343	NaN	-1.75373131127549	-3.52860699736193	-1.4929891984705	-6.02069323795788	NaN	1.40366894034159	4.8496974992066	NaN	NaN	-1.0424623353277	-1.53491446988809	NaN	1.74661597472515	-0.0113726891539454	2.35169918766447	NaN	2.99517702074149	-7.04076687470054	-4.28453701598609	NaN	23.0754629840139	1.40028923232478	-1.72810362864333	NaN	NaN	NaN	31.8438002761253	5.15874473203909	9.60887684790681	1.85473647846288	-7.70752512193567	3.44730918997704	1.22429686939589
1.56458333333336	3.30638900284376	3.08382980728381	NaN	4.85560964586039	NaN	4.04796499722007	NaN	-1.75373131127549	-3.43386255941376	-1.28727491275618	-6.32854611859195	NaN	1.60811126772873	4.8496974992066	NaN	NaN	-0.828314075797407	-1.53491446988809	NaN	1.95222875285746	0.183501158965742	2.45455633052159	NaN	3.20087125425193	-7.25776505041848	-4.49025130170033	NaN	22.458320126871	1.60600226475725	-1.62524648578622	NaN	NaN	NaN	31.638085990411	4.95034551976925	9.81441130081129	1.85940358708354	-7.70752512193567	3.65301564272164	1.32588973018931
1.56666666666669	3.10229070585168	3.08382980728381	NaN	4.85489156899781	NaN	4.04796499722007	NaN	-1.74798687136455	-3.22821876684733	-1.08156062704194	-6.12211406824217	NaN	1.60434145032812	4.8496974992066	NaN	NaN	-1.0424623353277	-1.53491446988809	NaN	1.74661597472515	-0.0113726891539454	2.45455633052159	NaN	3.30371837100717	-7.25776505041848	-4.38739415884321	NaN	21.9440344125853	1.81243337405231	-1.62524648578622	NaN	NaN	NaN	31.4323717046967	4.95707741858228	9.71083623665827	1.85473647846288	-7.91323940764999	3.55016241634934	1.22304026359571
1.56875000000003	4.54224241976505	3.08382980728381	NaN	5.67702562186507	NaN	3.63653642579142	NaN	0.293158253985202	-4.14553837506116	-4.68156062704194	-6.07842609072107	NaN	2.12738502389773	4.8496974992066	NaN	NaN	-0.92677378536684	-1.32920018417377	NaN	1.82616310124488	0.429532243207182	2.96884204480735	NaN	2.48094143696526	-7.05207614316504	-5.41596558741465	NaN	19.5896344125854	0.423870405133189	-1.31667505721477	NaN	NaN	NaN	32.5638002761253	5.97115907578448	8.89013458095268	2.57921826579589	-6.26752512193567	4.68334307946159	1.32337651858891
1.57083333333336	5.9821067998729	2.87811552156949	NaN	6.29488279602504	NaN	3.63653642579142	NaN	0.0903362404301561	-4.42169423057067	-4.78441776989906	-6.04930098103382	NaN	2.13618126449909	4.64398321349228	NaN	NaN	-1.05107675552343	-1.12348589845945	NaN	2.01585240294575	-0.0167576613773008	3.17455633052159	NaN	2.48094143696526	-7.2593806601991	-5.21025130170033	NaN	17.6240344125853	-0.964692563785929	-1.5223893429291	NaN	NaN	NaN	32.358085990411	7.85342151390648	8.68603628396064	2.59555314596829	-6.47323940764999	4.2647494819051	1.31081046058698
1.57291666666669	5.56996077712949	3.08382980728381	NaN	5.57416910564886	NaN	3.63653642579142	NaN	-0.323924446546266	-3.43386255941372	-4.3729891984705	-6.03074648607547	NaN	2.13366805289869	5.05541178492092	NaN	NaN	-0.948309835856148	-1.32920018417377	NaN	2.24225576304034	-0.731125963136378	3.17455633052159	NaN	2.47806921700975	-7.36384072360644	-5.21025130170033	NaN	17.8297486982997	-0.759697608216043	-1.62524648578622	NaN	NaN	NaN	32.1523717046967	8.8668464004928	8.48032231156702	2.59555314596829	-6.47323940764999	4.36760270827744	1.10888134480028
1.57500000000003	5.67371536077157	3.08382980728381	NaN	5.77988213808129	NaN	3.5336792829343	NaN	-0.632465796812021	-3.4634799066421	-4.16727491275618	-6.01877035274124	NaN	2.13618126449909	5.05541178492092	NaN	NaN	-1.05107675552343	-1.12348589845945	NaN	2.43194506474125	-0.525482170569981	3.17455633052159	NaN	2.37378599027682	-7.56629841129843	-5.21025130170033	NaN	17.418320126871	-0.55398457578357	-1.83096077150045	NaN	NaN	NaN	32.358085990411	8.75681248205325	8.48032231156702	2.39455891781399	-6.67895369336423	4.15920349600761	1.10888134480028
1.57708333333336	5.2622874159844	3.08382980728381	NaN	6.19094916451498	NaN	3.5336792829343	NaN	-0.842468360255743	-3.42040012885542	-3.6529891984705	-6.00938032792623	NaN	2.33559716868543	5.05541178492092	NaN	NaN	-1.0424623353277	-1.32920018417377	NaN	2.51149219126094	-0.33330080856193	3.17455633052159	NaN	2.48094143696526	-7.56952963085975	-5.00453701598609	NaN	17.8297486982997	-0.554702652646115	-1.83096077150045	NaN	NaN	NaN	32.358085990411	8.55110602930868	8.4799632725889	2.3898918091933	-6.57609655050711	3.95170187024617	1.1038549215995
1.57916666666669	4.95407549637213	3.08382980728381	NaN	6.29488279602504	NaN	3.63653642579142	NaN	-1.05390703367716	-3.93450961027137	-3.44727491275618	-5.99858415852557	NaN	2.33057074548464	5.05541178492092	NaN	NaN	-1.0424623353277	-1.12348589845945	NaN	1.78538582593014	-0.325223350226897	3.17455633052159	NaN	2.47519699705428	-7.77198731855186	-5.10739415884321	NaN	17.6240344125853	-0.348989620213642	-2.03667505721477	NaN	NaN	NaN	32.358085990411	8.14328346985297	8.68549772549346	2.3852247005726	-6.78181083622135	3.95349704326296	1.10888134480028
1.58125000000003	5.05729152154702	3.08382980728381	NaN	5.78060021494383	NaN	3.84225071150574	NaN	-0.945315477010981	-3.51514456680358	-3.13870348418482	-5.9823895914344	NaN	2.33057074548464	5.05541178492092	NaN	NaN	-1.0424623353277	-1.32920018417377	NaN	1.99099860406246	-0.127657015995533	2.96884204480735	NaN	2.58378855372046	-7.77198731855186	-4.90167987312897	NaN	17.8297486982997	-0.143276587781211	-2.2423893429291	NaN	NaN	NaN	32.358085990411	7.83741655026132	9.09620759232438	2.39222536350368	-6.98752512193567	3.95170187024617	1.10888134480028
1.58333333333336	4.95407549637213	3.08382980728381	NaN	5.47274874315777	NaN	3.84225071150574	NaN	-1.36244838394291	-3.00103508538755	-2.72727491275618	-5.95680437354785	NaN	2.12738502389773	4.64398321349228	NaN	NaN	-1.24799617466238	-1.53491446988809	NaN	1.35800616499657	-0.230478912278691	2.86598490195023	NaN	2.58378855372046	-7.04884492360376	-4.69596558741465	NaN	16.4926058411568	0.370287916437405	-2.2423893429291	NaN	NaN	NaN	32.1523717046967	9.4839657587267	9.19816698107581	2.3898918091933	-7.19323940764999	3.74779059051831	1.10888134480028
1.58541666666669	4.74800248500047	3.28954409299813	NaN	5.6784617755902	NaN	4.2536792829343	NaN	-1.35670394403193	-2.48154063174824	-2.2129891984705	-5.91783625176107	NaN	1.82511965311775	4.64398321349228	NaN	NaN	-1.24799617466238	-1.53491446988809	NaN	1.76923172126137	-0.53625211501665	2.66027061623591	NaN	2.57804411380952	-7.77360292833248	-4.90167987312897	NaN	18.0354629840139	-0.0407791099962878	-2.2423893429291	NaN	NaN	NaN	31.9466574189824	8.98665215211816	9.40388095346947	2.39222536350368	-7.29609655050711	3.7504833500435	1.21550062879449
1.58750000000003	4.33693357919134	3.28954409299813	NaN	5.77988213808129	NaN	4.04796499722007	NaN	-1.56096206756471	-3.19590893350732	-2.2129891984705	-5.75215347320277	NaN	1.82386304731753	4.8496974992066	NaN	NaN	-0.92677378536684	-1.53491446988809	NaN	2.28972530845981	-0.533559628904973	2.66027061623591	NaN	2.78948278723098	-7.56791402107909	-4.90167987312897	NaN	18.3440344125853	0.369928878006153	-2.2423893429291	NaN	NaN	NaN	31.8438002761253	7.91613655931332	9.19780794209768	2.39455891781399	-7.29609655050711	3.53849379174008	1.11390776800107
1.58958333333336	3.30800467824531	2.77525837871237	NaN	4.85417349213526	NaN	4.04796499722007	NaN	-1.56096206756471	-2.78192886226284	-2.2129891984705	-5.61016289061594	NaN	1.81883662411674	4.8496974992066	NaN	NaN	-0.712625525836552	-1.53491446988809	NaN	1.34508288126156	-0.73920342147137	2.86598490195023	NaN	2.78661056727551	-7.77360292833248	-4.90167987312897	NaN	18.0354629840139	0.472785394222328	-2.2423893429291	NaN	NaN	NaN	NaN	6.90455682084319	9.40352191449131	2.3852247005726	-7.50181083622135	3.43923091140144	1.11767758540168
1.59166666666669	3.61495996143407	3.08382980728381	NaN	5.47131258943268	NaN	3.84225071150574	NaN	-1.76378408111968	-3.40693769829707	-2.9329891984705	-6.53623480536529	NaN	1.81883662411674	4.8496974992066	NaN	NaN	-1.02092628483839	-1.32920018417377	NaN	1.76277007939388	-0.538944601128287	3.07169918766447	NaN	2.78661056727551	-7.97929183558591	-5.00453701598609	NaN	18.6526058411568	0.372442147025081	-2.03667505721477	NaN	NaN	NaN	NaN	6.19356010132105	9.40352191449131	2.3852247005726	-7.70752512193567	3.64314219112918	1.11767758540168
1.59375000000003	3.40960502801865	2.77525837871237	NaN	5.47310778158906	NaN	3.84225071150574	NaN	-1.86375897791941	-3.41501515663206	-2.00727491275618	-6.53587576638717	NaN	1.81506680671617	4.64398321349228	NaN	NaN	-1.02092628483839	-1.12348589845945	NaN	1.56361894312897	-0.338685780785245	3.07169918766447	NaN	2.78373834732004	-7.77521853811314	-5.41596558741465	NaN	18.7554629840139	0.473862509516166	-2.03667505721477	NaN	NaN	NaN	NaN	5.98157054301756	9.402624317046	2.17022914655625	-7.91323940764999	3.64314219112918	1.11767758540168
1.59583333333336	3.51246201421542	2.56954409299813	NaN	5.26811282601914	NaN	3.84225071150574	NaN	-2.06945321142992	-3.42040012885542	-1.69870348418482	-6.535516727409	NaN	1.60811126772873	4.64398321349228	NaN	NaN	-1.02092628483839	-1.12348589845945	NaN	1.55392648032772	-0.0356050641589627	2.86598490195023	NaN	2.98512425089731	-7.97767622580525	-5.41596558741465	NaN	18.5497486982997	0.576719025732382	-1.5223893429291	NaN	NaN	NaN	NaN	5.98605847555957	9.1972693836305	2.17022914655625	-8.11895369336423	3.43923091140144	1.12270400860247
1.59791666666669	2.58710817742244	3.08382980728381	NaN	5.26775378758784	NaN	3.63653642579142	NaN	-2.07232543138543	-3.01988248816921	-1.4929891984705	-6.74123069980263	NaN	1.40492554614177	4.8496974992066	NaN	NaN	-1.22646012417307	-1.12348589845945	NaN	1.85911482659255	0.370297548750477	2.86598490195023	NaN	2.57660800383174	-8.08052067943193	-5.21025130170033	NaN	18.7554629840139	0.679575541948598	-0.288103628643335	NaN	NaN	NaN	NaN	5.77945443630657	9.19708986414144	2.17489625517695	-8.11895369336423	3.43653815187617	0.915748469614905
1.60000000000003	2.17693686905862	3.08382980728381	NaN	5.06132267829279	NaN	3.63653642579142	NaN	-1.35670394403193	-2.91706059188605	-1.18441776989906	-6.94730371117433	NaN	1.4011557287412	5.05541178492092	NaN	NaN	-1.23507454436876	-1.12348589845945	NaN	2.06149678379115	-0.0194501474889785	2.86598490195023	NaN	2.57948022378725	-8.18336513305856	-5.21025130170033	NaN	18.5497486982997	0.886006651243656	2.28332494278522	NaN	NaN	NaN	NaN	5.88051248966208	9.402624317046	1.96223425547099	NaN	3.43743573838461	0.91826168121534
1.60208333333336	3.61630635760205	3.08382980728381	NaN	5.78060021494383	-1.89833753057315	4.04796499722007	NaN	-0.222513439768804	-3.51514456680358	-4.57870348418482	-6.94219405192317	NaN	1.92419930231077	4.33541178492092	NaN	NaN	-1.02092628483839	-1.53491446988809	NaN	2.06402440434545	0.529661653378703	3.58598490195023	NaN	2.27524720345479	-7.57437646020169	-5.93025130170033	NaN	17.5581926428066	-0.451487097998606	6.29475351421378	NaN	11.3811294135693	NaN	NaN	6.67374698155872	8.47870663616543	2.8900438252686	NaN	4.25577361682107	0.911978652214334
1.60416666666669	5.05567584614543	2.87811552156949	NaN	6.19130820294627	-1.89867462883543	4.2536792829343	NaN	-0.642518566656208	-3.18244650294897	-4.78441776989906	-6.92688022512382	NaN	2.13366805289869	4.8496974992066	NaN	NaN	-1.24368896456449	-1.02062875560233	NaN	2.07014182593724	-0.0356050641589627	3.58598490195023	NaN	2.06955296994427	-7.99221671383108	-4.69596558741465	NaN	16.0425420991245	-1.78898084724083	8.76332494278522	NaN	10.9694365805482	NaN	NaN	7.9761947338731	8.48032231156702	2.906378705441	NaN	4.15112521743197	0.903182411612934
1.60625000000003	5.05639392410172	3.28954409299813	NaN	5.47274874315777	-1.69299167440325	4.2536792829343	NaN	-0.643954676633944	-3.23898871129395	-4.57870348418482	-6.90138495720727	NaN	2.1311548412983	4.8496974992066	NaN	NaN	-1.24368896456449	-1.53491446988809	NaN	2.07765088845988	-0.847410289977925	3.58598490195023	NaN	2.27955553338803	-7.57922328954359	-2.37825828249525	NaN	15.258320126871	-1.48041129859222	10.6147535142138	NaN	10.7967911989587	NaN	NaN	8.66203753425662	8.27424930019536	2.90404515113065	NaN	4.1529203904488	0.908208834813722
1.60833333333336	4.85121851017536	3.28954409299813	NaN	5.67702562186507	-1.49089892929527	4.04796499722007	NaN	-0.848212800166725	-3.24437368351731	-3.85870348418482	-6.86573097460462	NaN	2.13366805289869	4.8496974992066	NaN	NaN	-1.2350745443688	-1.53491446988809	NaN	2.03942360793305	-0.544329573351642	3.38027061623591	NaN	2.28099164336577	-8.19790562108439	0.93129350479785	NaN	15.258320126871	-1.27469826615975	11.1290392284995	NaN	11.2081690134654	NaN	NaN	8.1513617484286	8.17139231399858	2.906378705441	NaN	4.14933004441518	0.905695623213369
1.61041666666669	4.74746392653328	3.08382980728381	NaN	5.78060021494383	-1.49089892929527	4.04796499722007	NaN	-1.05390703367716	-3.95335701305303	-3.6529891984705	-6.81994100374694	NaN	1.92671251391117	5.05541178492092	NaN	NaN	-1.22646012417307	-1.53491446988809	NaN	1.99746024592995	-0.349455725231915	3.38027061623591	NaN	2.27955553338803	-7.78652780657764	4.54256306820262	NaN	15.6697486982997	-1.27541634302229	10.9233249427852	NaN	11.1827622219842	NaN	NaN	8.04671334903951	8.17103327502046	2.90404515113065	NaN	3.94362359167049	0.905695623213369
1.61250000000003	4.74746392653328	3.08382980728381	NaN	6.19274435667141	-1.18237449764707	4.35653642579142	NaN	-1.05103481372169	-3.43117007330209	-3.44727491275618	-6.76403777106527	NaN	1.92419930231077	5.05541178492092	NaN	NaN	-1.22646012417307	-1.53491446988809	NaN	2.09380499312862	-0.338685780785245	3.17455633052159	NaN	2.2781194234103	-8.19467440152311	7.76542370145725	NaN	15.4640344125853	-1.06970331058978	10.2033249427852	NaN	11.1355781806619	NaN	NaN	7.63889078958387	8.17085375553136	2.69838381435574	NaN	3.94541876468732	0.703766507426631
1.61458333333336	4.54228851260684	3.08382980728381	NaN	6.19274435667141	-1.18237449764707	4.56225071150574	NaN	-1.15100971052142	-2.98488016871752	-2.9329891984705	-6.69804400299074	NaN	1.81883662411674	5.05541178492092	NaN	NaN	-1.01231186464266	-1.12348589845945	NaN	2.10672827686363	-0.0356050641589627	3.17455633052159	NaN	2.27955553338803	-7.47476322613629	9.90974869829967	NaN	15.7726058411568	-0.761133761941173	9.2776106570709	NaN	11.1101713891807	NaN	NaN	7.43767226938124	8.47906567514359	2.8058815913639	NaN	3.73881472543424	0.703766507426631
1.61666666666669	3.82300768718553	3.39240123585525	NaN	6.19202627980882	-0.76741837945845	4.56225071150574	NaN	-1.5710148374089	-3.19321644739564	-2.62441776989906	-6.62198242595435	NaN	1.81883662411674	4.64398321349228	NaN	NaN	-1.41907233321413	-1.53491446988809	NaN	1.79184746779763	-0.0356050641589627	3.17455633052159	NaN	2.38527487009874	-7.2593806601991	10.938320126871	NaN	17.8297486982997	-0.349707697076187	8.35189637135666	NaN	11.5215492036874	NaN	NaN	9.46960437459222	8.88959602248549	2.69371670573509	NaN	3.42935745980898	0.706279719027025
1.61875000000003	3.82193057025112	3.80382980728381	NaN	5.47131258943268	-0.660986692918109	4.76796499722006	NaN	-1.77383685096387	-2.87398081409937	-1.80156062704194	-6.53587576638717	NaN	1.71975697492372	4.43826892777804	NaN	NaN	-1.5261464629793	-1.53491446988809	NaN	2.10026663499615	-0.138426960442202	3.17455633052159	NaN	2.58953299363144	-7.7768341478938	10.6297486982997	NaN	16.1840344125853	-0.761492800372466	7.8376106570709	NaN	11.5199335939068	NaN	NaN	9.04930844767545	9.09459191692279	2.69371670573509	NaN	3.43474297885939	0.914491863814728
1.62083333333336	3.41086166444212	3.59811552156949	NaN	5.98703132423889	-0.455303738486004	4.76796499722006	NaN	-1.8766839677191	-3.39347526773872	-2.00727491275618	-6.25606113424822	NaN	1.71598715752315	4.8496974992066	NaN	NaN	-1.21353849387949	-1.53491446988809	NaN	2.29295612939353	-0.143811932665517	3.38027061623591	NaN	2.79666333711969	-7.97767622580525	9.18974869829967	NaN	17.1097486982997	-0.350784812370025	7.52903922849955	NaN	11.5167023743455	NaN	NaN	8.10531288931882	8.88833938606207	2.79188026550185	NaN	3.42845987330058	0.503093997440192
1.62291666666669	2.58746721640056	3.28954409299813	NaN	5.06060460143024	-0.244235470067447	4.56225071150574	NaN	-1.66811751425316	-2.86859584187602	-2.2129891984705	-6.02194987438135	NaN	1.6093678735289	4.8496974992066	NaN	NaN	-1.21353849387949	-1.53491446988809	NaN	1.76277007939388	-0.138426960442202	3.58598490195023	NaN	2.58666077367593	-7.97767622580525	7.33832012687103	NaN	16.9040344125853	-0.144353703075049	7.32332494278522	NaN	11.4406914921706	NaN	NaN	7.11295603311306	8.99119637225884	2.58155182010624	NaN	3.22544618008112	0.504350603240368
1.62500000000003	2.58585154099897	2.56954409299813	NaN	5.47203066629523	-0.244235470067447	4.56225071150574	NaN	-1.87093952780812	-2.99026514094088	-2.72727491275618	-7.05105829481641	NaN	1.61062447932912	4.8496974992066	NaN	NaN	-1.52183925288141	-1.32920018417377	NaN	2.2768020247248	-0.0356050641589627	3.58598490195023	NaN	2.58378855372046	-8.28620958668524	6.10403441258535	NaN	17.8297486982997	-0.14184043405608	7.1176106570709	NaN	11.2552257979325	NaN	NaN	6.19715044735467	8.88833938606207	2.78721315688115	NaN	3.42935745980898	0.506863814840763
1.62708333333336	2.17639831059144	3.08382980728381	NaN	5.78131829180642	-0.244235470067447	4.56225071150574	NaN	-2.07663376131864	-2.88744324465768	-1.90441776989906	-7.46176816164741	NaN	1.81255359511578	5.05541178492092	NaN	NaN	-1.41907233321413	-1.12348589845945	NaN	2.2768020247248	0.170038728407435	3.58598490195023	NaN	2.58666077367593	-8.08052067943193	5.58974869829967	NaN	17.9326058411568	0.165292960867478	6.91189637135667	NaN	11.0241557200605	NaN	NaN	5.98516088905114	9.09333528049932	2.7802124939501	NaN	3.22544618008112	0.509377026441157
1.6291666666667	2.17639831059144	3.08382980728381	NaN	5.26775378758784	-0.240645260743199	4.35653642579142	NaN	-2.28232799482916	-2.99565011316419	-1.4929891984705	-7.25587466976473	NaN	1.81255359511578	5.05541178492092	NaN	NaN	-1.62460617254873	-1.32920018417377	NaN	1.86557646846004	0.58132631354023	3.38027061623591	NaN	2.58378855372046	-8.28620958668524	5.17832012687103	NaN	17.9326058411568	0.165292960867478	6.80903922849955	NaN	10.8113316869845	NaN	NaN	5.88859076823772	8.88726226912766	2.7802124939501	NaN	3.02153490035326	0.51189023804151
1.63125000000003	1.45514277079041	2.87811552156949	NaN	5.26631763386271	-0.244235470067447	4.2536792829343	NaN	-2.48658611836186	-2.79539129282119	-1.28727491275618	-7.46194768113647	NaN	1.81255359511578	5.05541178492092	NaN	NaN	-1.51753204278356	-1.53491446988809	NaN	2.06472760472487	0.676070751488437	3.38027061623591	NaN	2.998049240697	-8.48866727437735	5.17832012687103	NaN	17.9326058411568	0.370287916437405	6.60332494278522	NaN	10.5968018917617	NaN	NaN	5.67929396945949	9.09333528049932	2.77554538532945	NaN	3.01794455431964	0.61222649303475
1.63333333333336	1.45604036823576	3.08382980728381	NaN	5.06132267829279	0.170720648121132	4.04796499722007	NaN	-3.0080022520268	-2.89821318910435	-1.28727491275618	-7.25677226721003	NaN	1.60434145032812	4.8496974992066	NaN	NaN	-1.73168030231385	-1.53491446988809	NaN	2.0711892465924	2.10699241707837	3.38027061623591	NaN	2.48094143696526	-8.9000450888841	4.97260584115679	NaN	18.138320126871	0.578155179457512	6.60332494278522	NaN	10.3489084711488	NaN	NaN	5.6783963829511	8.98993973583537	2.56755049424419	NaN	2.81403327459186	0.614739704635185
1.6354166666667	2.84416088316984	2.87811552156949	NaN	6.39773931224125	-0.976691543214883	4.2536792829343	NaN	-0.842468360255743	-3.91566220748971	-4.57870348418482	-7.25675071994625	NaN	2.1311548412983	5.05541178492092	NaN	NaN	-1.51753204278356	-1.32920018417377	NaN	2.07817745492023	1.24941492736114	3.68884204480735	NaN	2.49817475669813	-8.70243423053397	4.35546298401391	NaN	17.4449867935377	-0.708269350107894	7.01475351421378	NaN	10.1139427691246	NaN	NaN	6.47908066621466	8.37531109150147	3.49536006404176	NaN	3.63416632604515	0.183236145457454
1.63750000000003	4.23228139810392	3.80382980728381	NaN	6.70630886088994	-1.37728682410647	4.35653642579142	NaN	-0.955368246855169	-4.08899616671614	-4.57870348418482	-7.25669297327934	NaN	2.13618126449909	4.8496974992066	NaN	NaN	-1.74029472250958	-1.12348589845945	NaN	2.08588416723611	-0.969079589042744	3.68884204480735	NaN	2.28529997329897	-8.69920301097269	4.35546298401391	NaN	16.1573677459187	-1.99469387967334	6.80903922849955	NaN	9.93819612966787	NaN	NaN	7.96645044363637	8.17049471655324	3.404197167206	NaN	3.42666470028375	0.187005962858025
1.63958333333336	4.23228139810392	3.80382980728381	NaN	5.98631324737635	-1.37549171944439	4.56225071150574	NaN	-1.15819026041013	-3.01719000205753	-4.16727491275618	-7.25660936989586	NaN	2.13618126449909	5.05541178492092	NaN	NaN	-1.62891338264657	-1.12348589845945	NaN	2.09300451422841	-0.344070753008559	3.89455633052159	NaN	2.27955553338803	-7.35414706492255	4.14974869829967	NaN	15.4640344125853	-1.78826277037828	6.80903922849955	NaN	9.8679598967572	NaN	NaN	8.76848110666255	7.96442170518149	3.51169494421415	NaN	3.22275342055589	0.192032386058813
1.6416666666667	3.82175105076206	4.00954409299813	NaN	5.98631324737635	-1.16262834636375	4.35653642579142	NaN	-1.1567541504324	-3.94797204082972	-3.85870348418482	-7.25651025248251	NaN	2.13618126449909	5.26112607063516	NaN	NaN	-1.73168030231385	-0.917771612745214	NaN	2.09823362658562	-0.246633828948675	3.89455633052159	NaN	2.27955553338803	-4.95723976133954	4.25260584115679	NaN	15.4640344125853	-1.58254973794585	6.80903922849955	NaN	10.2777221014834	NaN	NaN	8.05120128158153	7.75870773278787	3.30603360743929	NaN	3.01525179479441	-0.0136665471284959
1.64375000000003	4.02746502315568	4.11240123585525	NaN	5.98559517051376	-0.953355182607315	4.35653642579142	NaN	-1.36244838394291	-3.94527955471804	-3.6529891984705	-7.25640596372581	NaN	2.13618126449909	5.05541178492092	NaN	NaN	-1.72306588211812	-1.12348589845945	NaN	2.10026663499615	-0.0436825224939548	3.89455633052159	NaN	2.48812198685394	-1.54563930712567	4.45832012687103	NaN	15.8754629840139	-1.58326781480844	6.80903922849955	NaN	10.4834110087367	NaN	NaN	7.63978837609231	7.75852821329881	3.50936138990385	NaN	3.01704696781124	-0.219365480315764
1.64583333333336	3.61657563683562	4.11240123585525	NaN	6.29488279602504	-0.749467332837212	4.76796499722006	NaN	-1.36532060389839	-3.19590893350732	-3.13870348418482	-7.25630684631246	NaN	2.13618126449909	5.05541178492092	NaN	NaN	-1.73168030231385	-1.53491446988809	NaN	2.29941777126106	0.170038728407435	3.89455633052159	NaN	2.3809665401655	2.23419551008717	4.86974869829967	NaN	15.7726058411568	-1.48041129859222	6.80903922849955	NaN	10.7935599793974	NaN	NaN	7.12731741724754	7.96352410773619	3.30370005312894	NaN	3.01704696781124	-0.11651601372213
1.6479166666667	3.51443672859513	4.00954409299813	NaN	6.19202627980882	-0.749467332837212	4.87082214007718	NaN	-1.56814261745343	-2.86590335576434	-2.9329891984705	-7.25622324292903	NaN	1.92796911971138	5.05541178492092	NaN	NaN	-1.72306588211812	-1.53491446988809	NaN	2.07765088845988	1.10620573940289	3.79169918766447	NaN	2.58666077367593	5.73580590266694	5.07546298401391	NaN	16.1840344125853	-1.06934427215853	6.80903922849955	NaN	10.7935599793974	NaN	NaN	7.11923913867191	8.16887904115169	3.30136649881859	NaN	2.91239856842215	-0.322214946909398
1.65000000000003	3.1017521473845	4.11240123585525	NaN	5.98631324737635	-0.639445436972665	5.28225071150574	NaN	-1.56957872743117	-2.43846085396156	-2.41870348418482	-7.25616549626207	NaN	1.93048233131174	4.64398321349228	NaN	NaN	-1.71875867202028	-1.74062875560233	NaN	2.07765088845988	2.06929761151501	3.79169918766447	NaN	2.3809665401655	8.31273308298173	5.17832012687103	NaN	14.9497486982997	-0.966487755942312	6.80903922849955	NaN	10.7935599793974	NaN	NaN	9.07345043974588	8.47691144127482	3.29903294450824	NaN	2.70848728869437	-0.322214946909398
1.65208333333336	3.1026497448298	4.31811552156949	NaN	5.98631324737635	-0.43376248254056	5.28225071150574	NaN	-1.36244838394291	-1.94319877532727	-2.41870348418482	-7.2561439489983	NaN	1.93550875451257	4.64398321349228	NaN	NaN	-1.52183925288141	-1.53491446988809	NaN	2.30587941312855	2.93764504567896	3.58598490195023	NaN	2.28099164336577	9.31851826339949	5.38403441258535	NaN	16.9040344125853	-1.06970331058978	6.80903922849955	NaN	10.9879396181863	NaN	NaN	8.5911295402244	8.68262541366844	3.10037227066425	NaN	2.918681673981	-0.0111533355281426
1.6541666666667	2.58800577486775	4.11240123585525	NaN	5.47131258943268	-0.0259867830003941	5.28225071150574	NaN	-1.77383685096387	-2.86859584187602	-2.41870348418482	-6.89635646007975	NaN	1.71975697492372	4.64398321349228	NaN	NaN	-0.99077581415339	-1.63777161274521	NaN	2.50503054939346	3.39201240859847	3.58598490195023	NaN	2.2824277533435	2.94539335810628	5.17832012687103	NaN	17.6240344125853	-0.761492800372466	6.60332494278522	NaN	10.7806351011522	NaN	NaN	7.53600558184368	8.47619336331853	3.09337160773325	NaN	2.70848728869437	-0.114002802121736
1.65625000000003	1.867468313023	3.59811552156949	NaN	4.95703000835148	0.0804449035399057	4.87082214007718	NaN	-1.87955618767457	-2.46269322896658	-2.2129891984705	-6.53677336383247	NaN	2.12989823549808	4.8496974992066	NaN	NaN	-1.19630965348803	-2.04920018417377	NaN	1.57008058499645	3.7516353335697	3.79169918766447	NaN	2.58953299363144	2.94539335810628	4.97260584115679	NaN	17.418320126871	-0.349707697076187	6.80903922849955	NaN	10.5818125581054	NaN	NaN	6.4958366748792	8.47655240229666	3.08870449911259	NaN	2.7111800482196	-0.521630851095742
1.65833333333336	1.66193386011844	3.08382980728381	NaN	5.26631763386271	0.289718067296299	4.87082214007718	NaN	-2.28807243474014	-2.9875726548292	-2.9329891984705	-7.46302479807084	NaN	2.12738502389773	5.05541178492092	NaN	NaN	-1.615991752353	-2.04920018417377	NaN	1.97484449939373	1.41904155239613	3.68884204480735	NaN	2.3809665401655	4.79174669404475	5.07546298401391	NaN	18.3440344125853	-0.347553466488512	6.80903922849955	NaN	10.4023439461928	NaN	NaN	5.68467948850994	8.37369541609993	3.09337160773325	NaN	2.91598891445573	-0.519117639495348
1.6604166666667	1.45496325130135	3.80382980728381	NaN	5.26811282601914	0.293308276620546	5.07653642579142	NaN	-2.39091955149534	-2.87398081409937	-1.69870348418482	-7.46248623960365	NaN	2.32805753388425	5.05541178492092	NaN	NaN	-1.21353849387949	-1.84348589845945	NaN	2.0711892465924	1.4378889551778	3.68884204480735	NaN	2.37809432021003	3.65722648458987	4.86974869829967	NaN	18.3440344125853	0.165292960867478	6.80903922849955	NaN	10.3259131087354	NaN	NaN	5.47268993020645	8.27047939092499	2.8900438252686	NaN	2.7111800482196	-0.519117639495348
1.66250000000003	1.45478373181229	4.00954409299813	NaN	4.85489156899781	0.0876253221884008	4.9736792829343	NaN	-2.38804733153986	-2.77654389003953	-1.4929891984705	-7.66784117301907	NaN	2.12487181229733	5.15826892777804	NaN	NaN	-1.20492407368376	-2.04920018417377	NaN	2.0711892465924	3.60253374934833	3.79169918766447	NaN	2.37522210025455	3.13654177733389	4.66403441258535	NaN	18.3440344125853	0.371724070162536	6.60332494278522	NaN	10.38056655511	NaN	NaN	5.06576495725921	8.37333637712176	2.8900438252686	NaN	2.71118004821956	-0.733612813284058
1.66458333333336	0.734784828434731	3.59811552156949	NaN	5.26811282601914	0.293308276620546	4.76796499722006	NaN	-2.5937415650503	-2.47615565952488	-1.4929891984705	-7.77015960074866	NaN	1.92168609071038	5.15826892777804	NaN	NaN	-1.40184349282267	-2.04920018417377	NaN	2.0711892465924	3.49971185306517	3.68884204480735	NaN	2.37809432021003	2.92923726029984	4.66403441258535	NaN	18.5497486982997	0.679575541948598	6.60332494278522	NaN	10.0509722114313	NaN	NaN	5.26788106397019	8.37297733814364	2.8900438252686	NaN	2.91598891445573	-0.939311746471285
1.6666666666667	0.633184478661387	3.39240123585525	NaN	4.85632772272294	0.0894204268505246	4.56225071150574	NaN	-3.0080022520268	-2.27051186695849	-1.28727491275618	-7.97641213160947	NaN	1.92168609071038	5.26112607063516	NaN	NaN	-1.1876952332923	-1.84348589845945	NaN	2.18045727752612	3.29945303272204	3.79169918766447	NaN	2.37522210025455	3.13169494799195	4.66403441258535	NaN	18.3440344125853	0.681011695673728	6.60332494278522	NaN	9.43886843031369	NaN	NaN	5.26339313142818	8.47565480485135	2.68438248849369	NaN	2.91688650096416	-0.939311746471285
1.66875000000003	2.07291300618293	3.28954409299813	NaN	5.78060021494383	-0.762033065472078	4.87082214007718	NaN	-0.436824333145692	-2.97141773815922	-4.88727491275618	-7.9658239807837	NaN	2.56265840047603	4.64398321349228	NaN	NaN	-1.19630965348803	-1.53491446988809	NaN	2.27413916372318	1.46044369215085	3.89455633052159	NaN	2.39532763994293	2.90015628424823	3.94403441258535	NaN	16.7175283884889	-0.656841091999827	6.91189637135667	-0.367427358079713	9.10927408663494	NaN	NaN	6.06395175258058	7.55245520192715	3.8038520692042	NaN	3.42845987330058	-1.04216121306492
1.67083333333336	3.51264153370448	4.31811552156949	NaN	6.50059582845747	-0.938994345310325	5.07653642579142	NaN	-0.649699116544925	-3.36385792051039	-4.3729891984705	-7.93744773657064	NaN	2.65419841486787	5.36398321349228	NaN	NaN	-0.99939023434908	-1.32920018417377	NaN	2.36895730466151	1.35660694778794	3.89455633052159	NaN	2.39101931000968	2.90823433315145	3.73832012687103	NaN	15.258320126871	-1.99469387967334	7.1176106570709	-0.367452804733234	9.32788787213349	NaN	NaN	7.55119586789107	7.55335279937245	3.8201869493766	NaN	3.01704696781124	-1.04467442466531
1.6729166666667	3.51318009217166	4.93525837871237	NaN	5.78131829180642	-0.940789449972449	5.28225071150574	NaN	-0.852521130099931	-3.73425078992829	-4.06441776989906	-7.89636571136667	NaN	2.65922483806866	5.05541178492092	NaN	NaN	-0.99939023434908	-1.53491446988809	NaN	2.45229956852842	1.35391446167626	3.68884204480735	NaN	2.38814709005421	2.59970097227151	3.94403441258535	NaN	15.4640344125853	-1.58254973794585	6.91189637135667	-0.36835040217858	9.54003921850949	NaN	NaN	8.35347785513967	8.68442060855905	3.61919272122231	NaN	3.22454859357268	-1.45355907943958
1.67500000000003	3.30800467824531	4.72954409299813	NaN	5.78131829180642	-0.944379659296696	5.07653642579142	NaN	-1.1567541504324	-3.19590893350732	-3.6529891984705	-7.8476602175681	NaN	2.14246429350005	5.5696974992066	NaN	NaN	-0.99939023434908	-1.74062875560233	NaN	2.51155382351124	1.44327392740115	3.58598490195023	NaN	2.39101931000968	2.70577664545942	4.14974869829967	NaN	15.7726058411568	-1.48041129859222	6.91189637135667	-0.36835040217858	9.63965245257488	NaN	NaN	7.84459724232852	8.68406156958093	3.61919272122231	NaN	3.01704696781124	-1.45858550264037
1.67708333333336	3.41068214495302	4.72954409299813	NaN	5.78131829180642	-0.742286914188758	5.07653642579142	NaN	-1.5710148374089	-3.52322202513857	-3.6529891984705	-7.79641356757138	NaN	2.86241055965561	5.36398321349228	NaN	NaN	-1.20492407368376	-1.84348589845945	NaN	2.53410793779721	1.6354552894092	3.68884204480735	NaN	2.28817219325449	2.70900786502074	4.35546298401391	NaN	16.3897486982997	-1.275057304591	6.91189637135667	-0.36835040217858	10.0574927062042	NaN	NaN	7.42959399080561	8.68424108906999	3.61452561260161	NaN	3.01884214082803	-1.6617712242272
1.6791666666667	3.30800467824531	4.72954409299813	NaN	5.98703132423889	-0.54019416908086	5.28225071150574	NaN	-1.66811751425316	-3.19590893350732	-3.44727491275618	-7.74770807377286	NaN	2.13995108189966	5.5696974992066	NaN	NaN	-1.19630965348803	-2.04920018417377	NaN	2.32849515966481	1.63007031718585	3.89455633052159	NaN	2.28817219325449	2.91792799183534	4.25260584115679	NaN	16.698320126871	-1.06970331058978	7.01475351421378	-0.162636429785039	10.2664128330189	NaN	NaN	7.32943352395853	7.65531218812392	3.61452561260161	NaN	3.01704696781124	-1.55640854603317
1.68125000000003	3.10300878380797	4.93525837871237	NaN	5.78131829180642	-0.437352691864808	5.28225071150574	NaN	-1.67098973420863	-2.644104646528	-3.13870348418482	-7.70662604856884	NaN	2.13618126449909	5.5696974992066	NaN	NaN	-0.973546973761927	-2.25491446988809	NaN	2.12288238153237	1.82763665141725	3.89455633052159	NaN	2.49386642676492	3.32930580634216	4.45832012687103	NaN	16.698320126871	-0.762210877235011	6.80903922849955	-0.265493415981809	10.2680284427995	NaN	NaN	7.12731741724754	7.96352410773619	3.61452561260161	NaN	3.01704696781124	-1.65925801262681
1.68333333333336	2.58800577486775	4.83240123585525	NaN	5.78131829180642	-0.018806364351899	5.28225071150574	NaN	-1.88099229765231	-2.43576836784988	-2.41870348418482	-7.67824980435578	NaN	2.65294180906769	5.15826892777804	NaN	NaN	-0.969239763664082	-2.25491446988809	NaN	2.23861205433362	1.83032913752893	3.89455633052159	NaN	2.49386642676492	3.84029685491426	4.35546298401391	NaN	15.258320126871	-0.35006673550748	6.80903922849955	-0.0588818461429219	10.3708728964262	NaN	NaN	9.07345043974588	8.27173602734846	3.6121920582913	NaN	3.01704696781124	-1.55389533443282
1.6854166666667	2.58926241129122	5.03811552156949	NaN	5.47274874315777	0.183286380755999	5.28225071150574	NaN	-2.08237820122958	-1.92435137254561	-1.90441776989906	-7.66766165353001	NaN	2.45101269328104	5.05541178492092	NaN	NaN	-0.973546973761927	-2.25491446988809	NaN	2.23215041246613	1.62737783107421	3.68884204480735	NaN	2.39389152996519	3.63137672809955	4.45832012687103	NaN	17.2126058411568	-0.762210877235011	6.80903922849955	-0.0590613656319829	10.357948018181	NaN	NaN	8.62248294378181	8.47727048025294	3.4088642758267	NaN	3.02153490035326	-1.45355907943958
1.68750000000003	2.38336891940853	5.03811552156949	NaN	5.78167733023767	0.286127857972051	5.28225071150574	NaN	-2.08525042118509	-2.44384582618492	-2.00727491275618	-7.66783772072119	NaN	2.3418801976864	5.05541178492092	NaN	NaN	-0.669553424857936	-2.04920018417377	NaN	2.21922712873112	1.41634906628446	3.68884204480735	NaN	2.49530253674266	3.63137672809955	4.35546298401391	NaN	17.8297486982997	-0.348989620213642	6.91189637135667	-0.0597794435882679	10.5604057058731	NaN	NaN	7.64693232808695	8.47655240229666	3.50469428128315	NaN	3.01704696781124	-1.75959426762005
1.68958333333336	1.66301097705281	4.52382980728381	NaN	4.75203505278163	0.495401021728485	5.48796499722006	NaN	-2.28807243474014	-2.23820203361848	-1.80156062704194	-7.6682002119972	NaN	2.13618126449909	5.05541178492092	NaN	NaN	-0.866472843996803	-2.35777161274521	NaN	1.79184746779763	1.41096409406114	3.89455633052159	NaN	2.49673864672039	3.63460794766083	4.25260584115679	NaN	17.418320126871	-0.247210219291264	7.01475351421378	-0.0597794435882679	10.7628633935652	NaN	NaN	6.70064554111533	8.68262541366844	3.29903294450824	NaN	3.01973972733643	-2.16847892239431
1.6916666666667	1.86710927404488	4.21525837871237	NaN	4.85489156899781	0.293308276620546	5.48796499722006	NaN	-2.28807243474014	-2.66295204930966	-3.13870348418482	-8.49159466003875	NaN	1.92796911971138	5.15826892777804	NaN	NaN	-0.763705924329483	-2.56348589845945	NaN	2.10026663499615	1.60853042829251	3.79169918766447	NaN	2.28960830323222	3.63460794766083	4.35546298401391	NaN	18.3440344125853	-0.0397019947024501	7.01475351421378	-0.0597794435882679	11.04880453728	NaN	NaN	5.98785364857636	8.68262541366844	3.29903294450824	NaN	3.22544618008112	-1.96529320080735
1.69375000000003	1.14764892913451	4.72954409299813	NaN	5.2670357107253	0.0930106361747721	5.48796499722006	NaN	-2.39522788142858	-2.24358700584179	-2.2129891984705	-8.49141514054969	NaN	2.12989823549808	5.36398321349228	NaN	NaN	-0.763705924329483	-2.56348589845945	NaN	2.31234105499607	1.60853042829251	3.68884204480735	NaN	2.28960830323222	3.84029685491426	4.25260584115679	NaN	18.7554629840139	0.371724070162536	7.01475351421378	-0.162636429785039	11.3507162691554	NaN	NaN	6.1872769957622	8.6819073357122	3.28969872726685	NaN	3.22724135309791	-1.96403659500718
1.69583333333337	1.14746940964545	4.72954409299813	NaN	5.06132267829279	0.0930106361747721	5.28225071150574	NaN	-2.59661378500577	-2.44923079840823	-1.80156062704194	-8.69641103498703	NaN	2.33811038028582	5.5696974992066	NaN	NaN	-0.857858423801072	-2.35777161274521	NaN	2.31880269686356	1.80878924863559	3.79169918766447	NaN	2.28960830323222	3.63783916722215	4.35546298401391	NaN	18.6526058411568	0.577437102594968	7.01475351421378	-0.162636429785039	11.4908526178552	NaN	NaN	6.19176492830422	8.88762130810582	3.28969872726685	NaN	3.43115263282577	-1.96277998920696
1.6979166666667	0.529968453486495	4.52382980728381	NaN	4.85489156899781	-0.00983084104128011	5.07653642579142	NaN	-2.39235566147307	-2.14884256789363	-1.69870348418482	-9.10694138232889	NaN	2.33559716868543	5.36398321349228	NaN	NaN	-0.755091504133793	-2.46062875560233	NaN	2.30587941312855	2.00904806897867	3.89455633052159	NaN	2.39245541998742	3.64107038678343	4.25260584115679	NaN	18.858320126871	0.884570497518525	6.80903922849955	-0.36835040217858	10.8696365758284	NaN	NaN	6.19086734179582	8.88726226912766	3.28503161864619	NaN	3.42935745980898	-1.96277998920696
1.70000000000003	0.42800906473507	4.52382980728381	NaN	4.85345541527272	-0.00624063171703256	4.87082214007718	NaN	-1.36244838394291	-2.04332818549879	-1.28727491275618	-9.10730042130701	NaN	2.12989823549812	5.15826892777804	NaN	NaN	-0.870780054094648	-2.25491446988809	NaN	2.72356661126079	2.22007683376838	3.89455633052159	NaN	2.79953555707516	3.32930580634216	4.35546298401391	NaN	18.858320126871	1.09171968367617	6.60332494278522	-0.36835040217858	9.71594964063588	NaN	NaN	5.98067295650912	9.19565370822891	3.28503161864619	NaN	3.22544618008112	-1.96152338340678
1.70208333333337	1.91880704637686	4.52382980728381	NaN	5.67774369872762	-0.96053560125581	5.28225071150574	NaN	-0.43107989323471	-2.9067980714792	-2.41870348418482	-9.07316956102795	NaN	2.6504285974673	4.8496974992066	NaN	NaN	-0.973546973761927	-1.84348589845945	NaN	2.71003099644796	1.80340427641223	4.10027061623591	NaN	2.30109718305414	3.32203556232925	3.73832012687103	NaN	17.2640344125853	-0.297202323674242	6.80903922849955	-0.985133280381246	9.09473359860915	NaN	NaN	6.83506801842894	8.47816807769825	4.2198418513748	NaN	3.73701955241745	-2.1709921339947
1.7041666666667	3.40960502801865	5.44954409299813	NaN	6.7052317455961	-1.3431798355262	5.07653642579142	NaN	-0.642518566656208	-3.34231803161705	-2.41870348418482	-8.98504953650559	NaN	2.55637537147502	5.5696974992066	NaN	NaN	-0.973546973761927	-1.84348589845945	NaN	2.65977016450086	1.30006473944291	4.30598490195023	NaN	1.88396427612213	3.10907641106295	4.25260584115679	NaN	15.6697486982997	-1.68612433102465	6.80903922849955	-0.883353411118842	9.51742068158048	NaN	NaN	8.42226004689835	8.68442060855905	4.12867895453905	NaN	3.52951792665605	-2.1709921339947
1.70625000000003	3.41086166444208	5.55240123585525	NaN	6.39594412008483	-1.13749688109406	5.07653642579142	NaN	-0.855393350055442	-3.48821970568693	-4.06441776989906	-8.86453252126478	NaN	2.45603911648182	5.05541178492092	NaN	NaN	-0.875087264192493	-2.04920018417377	NaN	2.57903156945416	1.50840101812099	4.30598490195023	NaN	1.77824493941142	3.11230763062423	4.25260584115679	NaN	16.1840344125853	-1.47969322172968	6.80903922849955	-1.08870834453426	9.52388312070304	NaN	NaN	9.27825930598213	8.68406156958093	4.02584828615159	NaN	3.73342920638383	-2.38171749038272
1.70833333333337	3.30800467824531	5.65525837871237	NaN	6.18951301078989	-1.13211156710773	4.76796499722006	NaN	-0.851085020122196	-3.18783147517228	-3.6529891984705	-8.73321068883049	NaN	2.65922483806866	5.5696974992066	NaN	NaN	-0.755091504133793	-2.04920018417377	NaN	2.47406266534263	1.60853042829255	4.30598490195023	NaN	2.29535274314316	3.32122775743894	3.53260584115679	NaN	16.1840344125853	-1.27469826615975	6.60332494278522	-1.08924690300144	9.72634080839508	NaN	NaN	8.66383270727341	8.68406156958093	4.02584828615159	NaN	3.73791713892585	-2.37669106718193
1.7104166666667	3.51335961166073	5.75811552156949	NaN	6.29488279602504	-0.919248194027004	4.76796499722006	NaN	-1.05821536361037	-3.36385792051039	-3.44727491275618	-8.61267621272753	NaN	2.65671162646826	5.36398321349228	NaN	NaN	-0.952010923272619	-2.04920018417377	NaN	2.35111090620107	1.60853042829251	4.30598490195023	NaN	1.78111715936693	3.31961214765828	3.73832012687103	NaN	16.9040344125853	-1.27469826615975	6.80903922849955	-1.08924690300144	9.72795641817573	NaN	NaN	8.55918430788432	8.88977554197455	4.02351473184129	NaN	3.73342920638383	-2.37920427878233
1.71250000000003	3.10229070585168	5.75811552156949	NaN	6.49880063630104	-0.506087180500549	4.9736792829343	NaN	-1.15388193047689	-2.93910790481921	-3.34441776989906	-8.52452126648083	NaN	2.44975608748082	5.36398321349228	NaN	NaN	-0.857858423801072	-2.25491446988809	NaN	2.13903648620114	1.81148173474727	4.10027061623591	NaN	2.09253072958816	3.11715445996617	3.94403441258535	NaN	17.3154629840139	-1.06826715686469	6.60332494278522	-1.08924690300144	9.62834318411034	NaN	NaN	8.35886337419008	8.99245300868226	4.02584828615159	NaN	3.73881472543424	-2.17601855719549
1.71458333333337	3.10336782278609	5.96382980728381	NaN	6.19023108765244	-0.405040807946621	5.07653642579142	NaN	-1.36244838394291	-2.84167098075936	-2.9329891984705	-8.49033802361528	NaN	2.34439340928679	5.15826892777804	NaN	NaN	-0.733555453644485	-2.25491446988809	NaN	1.8273864980689	1.8141742208589	4.10027061623591	NaN	2.29822496309867	3.32284336721956	4.14974869829967	NaN	17.6240344125853	-0.760415685078628	6.60332494278522	-0.986389916804674	9.83403209136369	NaN	NaN	8.35976096069848	9.19780794209768	3.81551984075595	NaN	3.73881472543424	-2.17601855719549
1.7166666666667	2.38426651685384	5.96382980728381	NaN	5.98451805521992	-0.195767644190187	5.07653642579142	NaN	-1.57245094738664	-2.41153599284491	-2.2129891984705	-8.49033802361528	NaN	2.3481632266874	4.8496974992066	NaN	NaN	-0.836322373311764	-2.35777161274521	NaN	1.61854289900274	2.01443304120203	4.10027061623591	NaN	2.29535274314316	4.04275454260638	4.14974869829967	NaN	16.3897486982997	-0.245415027134882	6.60332494278522	-0.574782452528448	10.0461834377396	NaN	NaN	9.79342302435205	9.71137479512546	3.81785339506629	NaN	3.73881472543424	-2.17601855719549
1.71875000000003	2.38354843889759	5.96382980728381	NaN	5.77916406121874	-0.408631017270868	5.28225071150574	NaN	-1.77383685096387	-1.91088894198726	-1.80156062704194	-8.49033802361528	NaN	2.3481632266874	4.64398321349228	NaN	NaN	-0.943396503076888	-2.46062875560233	NaN	2.54703122153222	1.80340427641223	3.89455633052159	NaN	2.29248052318769	3.62976111831893	4.45832012687103	NaN	18.138320126871	-0.348989620213642	6.3976106570709	-0.780137385943949	9.82918526202175	NaN	NaN	9.43309899341717	10.1226232204236	3.8131862864456	NaN	3.73701955241745	-1.97031962400814
1.72083333333337	2.17783446650397	5.96382980728381	NaN	5.98703132423889	-0.414016331257239	5.07653642579142	NaN	-1.7752729609416	-2.21935463083681	-1.80156062704194	-8.43899929026143	NaN	2.13869447609948	4.8496974992066	NaN	NaN	-0.429561904740372	-2.46062875560233	NaN	2.32849515966481	1.80340427641223	3.68884204480735	NaN	2.08678628967717	3.62976111831893	4.35546298401391	NaN	19.0640344125853	0.16421584557364	6.3976106570709	-0.368709441156702	10.0348741692751	NaN	NaN	8.66225057697105	10.1222641814454	3.8038520692042	NaN	3.94093083214527	-1.96780641240775
1.7229166666667	1.66301097705281	5.44954409299813	NaN	4.95774808521402	-0.202948062838682	5.28225071150574	NaN	-1.56814261745343	-2.01371083827046	-1.80156062704194	-8.38766055690757	NaN	2.13869447609948	4.8496974992066	NaN	NaN	-0.228335275503578	-2.76920018417377	NaN	1.80800157246641	2.00904806897867	3.89455633052159	NaN	2.08678628967717	3.52530105491159	4.25260584115679	NaN	18.858320126871	0.576000948869837	6.3976106570709	-0.368709441156702	10.2437942960899	NaN	NaN	7.93578184409157	10.3279781538391	3.59819073242921	NaN	4.14843245790679	-2.37669106718193
1.72500000000003	1.867468313023	5.03811552156949	NaN	5.6784617755902	-0.607133553054518	5.28225071150574	NaN	-1.77383685096387	-2.43846085396156	-2.72727491275618	-9.21033692699284	NaN	2.13618126449909	4.8496974992066	NaN	NaN	-0.639402954172897	-2.76920018417377	NaN	2.11642073966488	2.00904806897867	3.89455633052159	NaN	2.08965850963265	3.63137672809955	3.94403441258535	NaN	19.578320126871	0.576719025732382	6.60332494278522	-0.368709441156702	10.3434075301552	NaN	NaN	7.4313891638224	10.3283371928172	3.59119006949821	NaN	4.14843245790679	-2.1709921339947
1.72708333333337	1.2508649543094	5.65525837871237	NaN	5.98774940110148	-0.401450598622373	5.28225071150574	NaN	-1.77383685096387	-2.02448078271713	-1.69870348418482	-9.41623041887553	NaN	2.13366805289869	4.64398321349228	NaN	NaN	-0.630788533977206	-2.76920018417377	NaN	2.32203351779732	2.2254618059917	3.89455633052159	NaN	2.08678628967717	3.62814550853827	4.14974869829967	NaN	20.1954629840139	0.885288574381111	6.3976106570709	-0.368709441156702	10.2421786863092	NaN	NaN	7.42510605826355	10.3276191148609	3.3808616241026	NaN	4.15112521743197	-2.16973552819449
1.7291666666667	1.14836700709075	5.65525837871237	NaN	5.57668237466783	-0.199357853514434	5.07653642579142	NaN	-1.66524529429769	-2.43307588173825	-1.4929891984705	-9.21015740750378	NaN	1.92796911971138	4.8496974992066	NaN	NaN	-0.630788533977206	-2.56348589845945	NaN	2.31234105499607	2.01443304120203	4.10027061623591	NaN	2.08678628967717	3.42568782084624	3.94403441258535	NaN	20.1954629840139	0.885288574381111	6.19189637135667	-0.574064374572204	10.0348741692751	NaN	NaN	7.42959399080561	10.5333330872545	3.48835940111075	NaN	4.15022763092358	-2.17099213399466
1.73125000000003	2.79371974726129	5.44954409299813	NaN	5.57560525937399	-0.408631017270868	4.9736792829343	NaN	-1.7709646310084	-2.12999516511196	-1.08156062704194	-9.4158713798974	NaN	1.82386304731753	5.05541178492092	NaN	NaN	-0.836322373311764	-2.35777161274521	NaN	2.51149219126094	2.31751375782823	4.10027061623591	NaN	2.29248052318769	3.63137672809955	4.14974869829967	NaN	20.298320126871	1.08992449151975	6.08903922849955	-0.36835040217858	9.82272282289915	NaN	NaN	7.42779881778878	10.5333330872545	3.48369229249005	NaN	4.14933004441518	-2.16973552819449
1.73333333333337	2.7947968641957	5.24382980728381	NaN	5.6784617755902	-0.711770134932694	4.56225071150574	NaN	-2.08381431120736	-1.71870757997917	-1.18441776989906	-9.41551234091928	NaN	1.82386304731753	4.64398321349228	NaN	NaN	-0.429561904740372	-2.56348589845945	NaN	2.81344971659198	1.80340427641223	4.10027061623591	NaN	2.29104441320996	3.63137672809955	3.73832012687103	NaN	20.5040344125853	1.40028923232478	6.08903922849955	-0.779239788498644	9.7231095888338	NaN	NaN	7.42510605826359	10.6360105539622	3.48369229249005	NaN	4.35862684319337	-1.96152338340678
1.7354166666667	3.30864860684737	4.72954409299813	NaN	6.39773931224125	-1.66426999980931	4.76796499722006	NaN	0.075975140652763	-2.59294741040633	-4.57870348418482	-9.41382633850895	NaN	2.457295722282	4.33541178492092	NaN	NaN	-0.643710164270783	-1.84348589845945	NaN	2.7394464666795	1.80340427641223	4.10027061623591	NaN	1.89114482601085	3.42245660128496	4.25260584115679	6.41063559495262	19.2183201268711	0.0631545215138067	6.3976106570709	-0.574423413550326	7.33506861849108	NaN	NaN	8.30541607132251	10.1235208178689	4.31100474821056	NaN	4.66359617627674	-2.1709921339947
1.73750000000003	3.82228960922928	5.65525837871237	NaN	7.1170168488923	-1.83584596566122	4.56225071150574	NaN	-0.231130099635257	-2.70384676502452	-4.3729891984705	-9.40834370943741	NaN	2.65671162646826	4.8496974992066	NaN	NaN	-0.630788533977206	-1.84348589845945	NaN	2.55585122800155	1.49493858756264	4.10027061623591	NaN	1.57829514581197	3.11230763062423	4.25260584115679	5.35420785846235	17.9326058411568	-1.27398018929716	6.60332494278522	-0.574423413550326	7.3431466673943	NaN	NaN	9.94058146878407	10.1244184153142	4.52833385653725	NaN	4.45519696400683	-2.1735053455951
1.73958333333337	3.41050262546395	5.75811552156949	NaN	6.70559078402739	-1.63734342987749	4.56225071150574	NaN	-0.639646346700738	-2.21127717250178	-3.96156062704194	-9.39842752094365	NaN	2.45603911648182	5.15826892777804	NaN	NaN	-0.630788533977206	-1.63777161274521	NaN	2.32028576714741	1.60314545606919	4.30598490195023	NaN	1.57255070590099	3.11230763062423	4.25260584115679	5.14885292504685	18.138320126871	-1.0675490800021	6.60332494278522	-0.573705335594082	7.3431466673943	NaN	NaN	10.8219552880752	10.1244184153142	4.12167829160805	NaN	4.66090341675152	-2.27635481218869
1.7416666666667	3.51443672859513	5.96382980728381	NaN	6.70487270716485	-1.42807026612106	4.56225071150574	NaN	-0.845340580211255	-2.97141773815922	-4.06441776989906	-9.38344084026678	NaN	2.3506764382878	5.15826892777804	NaN	NaN	-0.622174113781475	-1.63777161274521	NaN	2.09037185070635	1.80340427641223	4.40884204480735	NaN	1.36972869234594	3.10422958172101	3.94403441258535	5.14885292504685	18.138320126871	-1.06826715686469	6.60332494278522	-0.88299437214072	7.54721996486695	NaN	NaN	10.3112795022472	10.1244184153142	4.2198418513748	NaN	4.66090341675152	-2.48205374537596
1.74375000000003	3.51371865063885	5.96382980728381	NaN	6.49880063630104	-1.42807026612106	4.76796499722006	NaN	-0.852521130099931	-2.91487552981419	-3.44727491275618	-9.36274673464594	NaN	2.14497750510045	5.05541178492092	NaN	NaN	-0.211106435112156	-1.84348589845945	NaN	1.92373124526758	1.80340427641223	4.61455633052159	NaN	1.36972869234594	3.10422958172101	4.14974869829967	5.35456689744047	18.7554629840139	-1.06898523372723	6.60332494278522	-0.779778346965827	7.65168002827429	NaN	NaN	10.1037778764858	10.1244184153142	4.01418051459989	NaN	4.66269858976831	-2.68523946696288
1.74583333333337	3.30800467824531	6.16954409299813	NaN	6.91058573959732	-1.22597752101316	4.87082214007718	NaN	-0.643954676633944	-2.61987227152298	-3.34441776989906	-9.33570827132013	NaN	2.3481632266874	4.64398321349228	NaN	NaN	-0.219720855307887	-2.25491446988809	NaN	1.83061731900263	1.59237551162252	4.40884204480735	NaN	1.37260091230145	2.69446737699492	4.14974869829967	5.5602808698341	19.0640344125853	-0.760415685078628	6.3976106570709	-0.780137385943949	7.64844880871296	NaN	NaN	9.7979109568941	10.1240593763361	4.01884762322059	NaN	4.66090341675152	-2.89093840015023
1.7479166666667	3.30872275620159	5.96382980728381	NaN	6.7052317455961	-1.12313604379711	5.28225071150574	NaN	-0.646826896589414	-1.99486343548876	-2.72727491275618	-9.30168851752845	NaN	2.3418801976864	4.64398321349228	NaN	NaN	-0.211106435112156	-2.04920018417377	NaN	1.61854289900274	1.58968302551084	4.40884204480735	NaN	1.58116736576744	3.31799653787762	4.25260584115679	5.56046038932316	19.3726058411568	-0.555420729508701	6.19189637135667	-0.780137385943949	8.06305784278107	NaN	NaN	9.59399967716624	10.4324508154374	4.2198418513748	NaN	4.66269858976831	-2.89093840015023
1.75000000000003	2.89693577243618	5.96382980728381	NaN	6.7052317455961	-0.708179925608447	4.76796499722006	NaN	-1.0553431436549	-1.87857910864725	-2.2129891984705	-9.26005054050998	NaN	2.3481632266874	4.54112607063516	NaN	NaN	-0.408025854251105	-2.04920018417377	NaN	1.63146618273771	1.79263433196556	4.61455633052159	NaN	1.7839893793224	3.62814550853827	4.45832012687103	5.86813375046816	18.7554629840139	0.165292960867478	6.29475351421378	-0.574064374572204	8.06305784278107	NaN	NaN	11.025866567803	10.6378057488528	4.2245089599955	NaN	4.6644937627851	-2.89093840015023
1.75208333333337	2.58908289180215	5.96382980728381	NaN	6.70451366873356	-0.405040807946621	4.76796499722006	NaN	-1.06108758356588	-1.17228826522321	-2.00727491275618	-9.21015740750378	NaN	1.93676536031274	4.54112607063516	NaN	NaN	-0.622174113781475	-1.84348589845945	NaN	2.04269173900247	1.79532681807724	4.51169918766447	NaN	1.68401448252268	3.11230763062423	4.66403441258535	5.56046038932316	20.298320126871	-0.246851180859971	6.08903922849955	-0.78031690543301	8.05821101343913	NaN	NaN	9.58592139859061	11.0485156156838	4.11701118298735	NaN	4.4632752425825	-2.47954053377557
1.7541666666667	2.38265084145225	5.75811552156949	NaN	6.70487270716485	-0.199357853514434	4.76796499722006	NaN	-0.958240466810639	-1.68639774663916	-1.90441776989906	-8.68242246073172	NaN	2.34439340928679	4.43826892777804	NaN	NaN	-0.622174113781475	-1.74062875560233	NaN	1.82092485620138	1.79801930418892	4.51169918766447	NaN	1.67827004261169	2.90661872337083	4.45832012687103	5.56081942830132	21.018320126871	0.16421584557364	6.19189637135667	-0.78031690543301	8.15782424750453	NaN	NaN	9.48935127777711	10.8429811627792	4.0095134059792	NaN	4.45968489654884	-2.6814696495623
1.75625000000003	1.86800687149019	5.24382980728381	NaN	5.0598865245677	-0.61790418102722	5.07653642579142	NaN	-1.05821536361037	-1.89742651142895	-2.00727491275618	-8.18194658451403	NaN	1.83014607631854	4.33541178492092	NaN	NaN	-0.108339515444877	-1.84348589845945	NaN	1.29073880620164	2.00097061064368	4.61455633052159	NaN	1.5754229258565	3.52530105491159	4.45832012687103	5.3551054559077	20.9154629840139	0.370287916437405	6.3976106570709	-0.574961972017509	8.36351315475784	NaN	NaN	9.27466895994851	11.0485156156838	4.01418051459989	NaN	4.46148006956567	-2.88968179435001
1.75833333333337	1.86836591046831	4.83240123585525	NaN	5.77988213808129	-1.456791940715	4.76796499722006	NaN	-0.955368246855169	-2.21127717250178	-2.72727491275618	-9.21105500494913	NaN	1.92796911971138	4.33541178492092	NaN	NaN	-0.211106435112156	-2.04920018417377	NaN	1.5991579734002	1.99020066619701	4.61455633052159	NaN	1.36972869234594	3.11230763062423	4.45832012687103	5.56117846727944	21.2240344125853	0.372442147025081	6.19189637135667	-0.575321010995631	8.77489096926467	NaN	NaN	8.66562788029024	11.0486951351729	3.80151851489386	NaN	4.66718652231032	-2.6814696495623
1.7604166666667	1.45604036823576	5.44954409299813	NaN	6.39881642753509	-2.82065771445594	4.56225071150574	NaN	-1.1610624803656	-2.09768533177195	-1.90441776989906	-9.41605089938646	NaN	2.13366805289869	4.33541178492092	NaN	NaN	-0.0997250952491458	-2.25491446988809	NaN	1.80800157246641	1.99558563842037	4.61455633052159	NaN	1.36685647239047	3.62329867919633	4.25260584115679	5.56117846727944	21.4297486982997	0.681011695673728	6.3976106570709	-0.574961972017509	8.57243328157255	NaN	NaN	8.65754960171457	11.3569070547851	3.59119006949821	NaN	4.87648332108859	-2.88716858274961
1.76250000000004	1.66301097705281	5.24382980728381	NaN	6.19382147196524	-3.36897208911672	4.56225071150574	NaN	-1.36244838394291	-2.20589220027847	-1.69870348418482	-9.41551234091928	NaN	1.92796911971138	4.43826892777804	NaN	NaN	-0.198184804818579	-2.25491446988809	NaN	1.80153993059888	1.99020066619701	4.61455633052159	NaN	1.36972869234594	3.31476531831634	4.14974869829967	5.56153750625756	21.2240344125853	0.681011695673728	6.29475351421378	-0.369607038602007	8.77489096926467	NaN	NaN	8.56097948090111	11.5626210271787	3.58652296087751	NaN	4.87289297505501	-2.88842518854983
1.76458333333337	1.35444001846241	5.24382980728381	NaN	6.39881642753509	-3.70621819535882	4.35653642579142	NaN	-1.36244838394291	-2.10845527621862	-1.08156062704194	-9.72408329950967	NaN	1.82386304731753	4.8496974992066	NaN	NaN	-0.193877594720693	-1.84348589845945	NaN	1.38062191153279	2.30405132726988	5.02598490195023	NaN	1.5754229258565	3.52530105491159	4.35546298401391	5.5613579867685	21.4297486982997	0.885288574381111	6.08903922849955	-0.266391013427115	8.77489096926467	NaN	NaN	8.55738913486749	11.5638776636021	3.59819073242921	NaN	4.9775413744441	-2.99001804934325
1.7666666666667	1.14836700709075	5.03811552156949	NaN	6.19274435667141	-3.97458591254897	4.35653642579142	NaN	-1.57245094738664	-1.69447520497415	-0.978703484184821	-9.6212263133129	NaN	2.33559716868543	4.64398321349228	NaN	NaN	-0.416640274446795	-1.63777161274521	NaN	1.59269633153272	1.79263433196561	5.02598490195023	NaN	1.56967848594551	3.52530105491159	3.94403441258535	5.56153750625756	21.4297486982997	1.09243776053871	5.88332494278522	-0.266211493938054	8.77165974970334	NaN	NaN	8.5546963753423	11.7679759605942	3.78751718903181	NaN	5.18324782718867	-2.99001804934325
1.76875000000004	2.55660116991982	5.03811552156949	NaN	6.70559078402739	-4.20272906798489	4.56225071150574	NaN	1.20442120500495	-2.59294741040633	-4.57870348418482	-9.58347942528687	NaN	2.457295722282	4.33541178492092	NaN	NaN	-0.746477083938062	-1.53491446988809	NaN	1.59263988117743	1.78994184585393	5.02598490195023	NaN	1.16834278876867	3.31476531831634	3.94403441258535	4.53242908582243	20.2468915554425	-0.45076902113602	6.3976106570709	-0.780496424922071	6.39492804782505	NaN	NaN	12.4568358719314	11.0492336936401	4.00251274304819	NaN	5.38715910691653	-3.61088466630575
1.77083333333337	4.13157864577592	5.96382980728381	NaN	7.42630447440357	-4.30479550055898	4.56225071150574	NaN	0.793032737983958	-2.88795066869754	-4.57870348418482	-9.55791746814943	NaN	2.65671162646826	4.64398321349228	NaN	NaN	-0.844936793507495	-1.53491446988809	NaN	1.5775618892706	1.28390982277293	5.02598490195023	NaN	0.85549310856979	2.90338750380955	3.73832012687103	3.50332066538725	19.0640344125853	-1.9939758028108	6.3976106570709	-0.986389916804674	6.39169682826377	NaN	NaN	12.1545592983733	11.0501312910854	4.0095134059792	NaN	5.17965748115505	-3.61088466630575
1.7729166666667	4.33729261816946	5.96382980728381	NaN	6.912739970185	-3.79776853312696	4.76796499722006	NaN	0.383080380940742	-2.12730267900029	-4.16727491275618	-9.54091793650575	NaN	2.45603911648182	4.64398321349228	NaN	NaN	-0.425254694642526	-1.53491446988809	NaN	1.5458278298487	1.48955361533932	5.23169918766447	NaN	0.85549310856979	3.10907641106295	3.94403441258535	3.60653669056214	19.4754629840139	-1.58183166108331	6.3976106570709	-0.986030877826552	6.59900134529782	NaN	NaN	11.9506480186455	11.0501312910854	4.01418051459989	NaN	5.38536393389974	-3.61088466630575
1.77500000000004	4.23407659299457	5.75811552156949	NaN	7.11845300261743	-2.96785629674981	4.76796499722006	NaN	0.280233264185545	-2.95257033537755	-3.85870348418482	-9.52885832496087	NaN	2.66173804966905	4.64398321349228	NaN	NaN	-0.408025854251105	-1.53491446988809	NaN	1.49580317694814	1.58429805328753	5.02598490195023	NaN	1.37547313225692	3.11230763062423	3.73832012687103	3.70975271573704	19.4754629840139	-1.47897514486709	6.3976106570709	-0.780675944411132	6.70023018914384	NaN	NaN	11.4372794732923	10.8444173186918	4.52366674791655	NaN	5.38536393389974	-3.61088466630575
1.77708333333337	4.54264755158496	5.96382980728381	NaN	7.2213095188336	-2.13076364172419	4.76796499722006	NaN	0.278797154207809	-2.70384676502452	-3.24156062704194	-9.51811612811994	NaN	2.66173804966905	4.43826892777804	NaN	NaN	-0.609252483487899	-1.53491446988809	NaN	1.42585340460531	1.58429805328753	5.02598490195023	NaN	0.85836532852526	3.10907641106295	4.14974869829967	3.71029127420426	19.7840344125853	-1.27218499714078	6.3976106570709	-0.780675944411132	6.90915031595847	NaN	NaN	11.2315730205477	11.0497722521073	4.52366674791655	NaN	5.38536393389974	-3.81658359949297
1.7791666666667	4.13157864577592	5.96382980728381	NaN	7.2216685572649	-1.30085140534703	4.76796499722006	NaN	0.28166937416328	-2.17627485305014	-3.34441776989906	-9.505068840588	NaN	2.8674369828564	4.54112607063516	NaN	NaN	-0.395104223957528	-1.53491446988809	NaN	1.220240626473	1.78994184585393	4.82027061623591	NaN	1.16690667879093	2.90338750380955	4.14974869829967	3.71029127420426	20.0926058411568	-1.06575388784572	6.08903922849955	-0.780675944411132	7.32052813046525	NaN	NaN	10.8273408071257	11.0499517715963	4.52366674791655	NaN	5.59107038664439	-3.61088466630575
1.78125000000004	4.33729261816946	5.96382980728381	NaN	7.2216685572649	-1.28828567271221	4.9736792829343	NaN	0.275924934252298	-2.17358236693846	-2.9329891984705	-9.48609395697021	NaN	2.65922483806866	4.33541178492092	NaN	NaN	-0.592023643096436	-1.53491446988809	NaN	1.32950865740664	1.78994184585393	5.02598490195023	NaN	1.37260091230145	3.10907641106295	4.25260584115679	3.50421826283256	20.0926058411568	-0.75790241605966	5.88332494278522	-0.780675944411132	7.32375935002653	NaN	NaN	11.0330472598702	11.3581636912085	4.52366674791655	NaN	5.59286555966118	-3.81658359949297
1.78333333333337	4.33729261816946	5.55240123585525	NaN	6.91202189332245	-1.27571994007734	4.76796499722006	NaN	0.28166937416328	-1.85434673364227	-2.72727491275618	-9.45756897187164	NaN	2.55888858307542	3.92398321349228	NaN	NaN	-0.900324402098313	-1.74062875560233	NaN	1.31658537367163	1.99558563842037	5.02598490195023	NaN	1.36972869234594	3.62652989875761	4.25260584115679	3.91438957119629	19.0640344125853	-0.346476351194674	6.08903922849955	-0.574423413550326	7.52944825727989	NaN	NaN	12.1581496444069	11.7692325970176	4.31800541114156	NaN	5.59286555966118	-3.61339787790614
1.7854166666667	4.33765165714758	5.65525837871237	NaN	6.91202189332245	-1.37317610330706	4.76796499722006	NaN	0.28166937416328	-1.35369968278455	-2.41870348418482	-9.4158713798974	NaN	2.14749071670084	3.71826892777804	NaN	NaN	-0.908938822294044	-1.63777161274521	NaN	1.5189673308703	1.57891308106417	4.82027061623591	NaN	1.16403445883542	3.31476531831634	4.66403441258535	3.70939367675891	20.5040344125853	-0.758979531353498	5.88332494278522	-0.574602933039387	7.52298581815729	NaN	NaN	10.8300335666508	12.077803555608	4.10767696574599	NaN	5.59914866522002	-3.40769894471883
1.78750000000004	3.82300768718553	5.65525837871237	NaN	6.91130381645987	-1.77556648886078	4.76796499722006	NaN	-0.138335752724206	-1.6675503438575	-2.2129891984705	-9.19783584948382	NaN	1.73357963872587	4.1296974992066	NaN	NaN	-0.386489803761797	-1.84348589845945	NaN	1.19116323806921	1.78455687363057	4.82027061623591	NaN	1.15829001892448	3.10907641106295	4.66403441258535	3.50367970436537	21.018320126871	-0.244696950272296	5.88332494278522	-0.574602933039387	7.62583027178396	NaN	NaN	10.823750461092	12.0774445166298	4.2081740798231	NaN	5.8030599449478	-3.61339787790614
1.78958333333337	2.79407878623941	5.24382980728381	NaN	5.67702562186507	-1.98304454795513	4.56225071150574	NaN	-0.135463532768736	-1.67832028830417	-2.00727491275618	-9.0046229545993	NaN	1.93425214871235	3.82112607063516	NaN	NaN	-0.369260963370334	-1.74062875560233	NaN	0.670669650870723	1.97943072175034	4.82027061623591	NaN	0.955468005369516	3.11230763062423	4.66403441258535	3.60653669056214	20.8126058411568	0.167447191455153	5.6776106570709	-0.368709441156702	7.83151917903735	NaN	NaN	11.0186858757358	12.2831584890235	4.00251274304819	NaN	5.90591317132006	-3.71624734449978
1.7916666666667	2.69158083902076	4.93525837871237	NaN	6.19202627980882	-2.27900324696846	4.76796499722006	NaN	-0.132591312813265	-2.08422290121361	-2.72727491275618	-10.1364088417422	NaN	2.13618126449909	3.61541178492092	NaN	NaN	-0.579102012802859	-1.74062875560233	NaN	0.670669650870723	2.29058889671153	5.02598490195023	NaN	0.958340225324987	2.90661872337083	4.45832012687103	3.40118175714672	21.6354629840139	-0.0371887256834816	5.6776106570709	-0.780137385943949	8.34574144717073	NaN	NaN	10.5133956089583	12.2835175280016	3.99784563442749	NaN	6.11341479708154	-3.71373413289938
1.79375000000004	2.58800577486775	5.44954409299813	NaN	6.70702693775253	-2.49186662004914	4.76796499722006	NaN	0.075975140652763	-2.07883792899029	-2.2129891984705	-10.3415842556686	NaN	2.3418801976864	3.71826892777804	NaN	NaN	-0.369260963370334	-1.74062875560233	NaN	1.08835684900305	2.49354020316634	5.02598490195023	NaN	1.16403445883542	2.90661872337083	4.25260584115679	3.40118175714672	21.738320126871	0.169242383611577	5.6776106570709	-0.78031690543301	8.14651497904003	NaN	NaN	10.5071125033994	12.4888724614171	3.99784563442749	NaN	6.3173260768094	-3.71122092129899
1.79583333333337	2.7947968641957	5.03811552156949	NaN	6.70810405304636	-2.48827641072489	4.35653642579142	NaN	0.0774112506304982	-1.98140100493045	-2.2129891984705	-10.3406866582233	NaN	1.93048233131174	3.92398321349228	NaN	NaN	-0.377875383566065	-1.53491446988809	NaN	0.667438829936959	2.49084771705466	5.23169918766447	NaN	1.16116223887995	2.90338750380955	4.35546298401391	3.19600634322028	21.738320126871	0.168524306748991	6.08903922849955	-0.78031690543301	8.24612821310538	NaN	NaN	10.3058939831968	12.4888724614171	3.7921842976525	NaN	6.11161962406475	-3.71373413289934
1.7979166666667	2.07407988286185	4.93525837871237	NaN	6.50203198218256	-2.48468620140069	4.35653642579142	NaN	-0.132591312813265	-1.67562780219249	-1.80156062704194	-10.5472982280622	NaN	1.83014607631854	4.1296974992066	NaN	NaN	-0.583409222900705	-1.53491446988809	NaN	0.448902768069629	2.49354020316634	5.33455633052159	NaN	1.36254814245726	2.6976985965562	4.35546298401391	3.60779332698561	22.1497486982997	0.579950371613936	6.08903922849955	-0.266031974448993	8.14166814969808	NaN	NaN	10.3049963966884	12.4888724614171	3.78751718903181	NaN	6.11161962406475	-3.91566324868604
1.80000000000004	1.86962254689178	4.72954409299813	NaN	6.50203198218256	-2.9638477783643	4.76796499722006	NaN	-1.0553431436549	-1.46729152351437	-1.69870348418482	-10.3406866582233	NaN	1.83265928791893	3.92398321349228	NaN	NaN	-0.386489803761797	-1.53491446988809	NaN	0.856897503400664	1.98212320786202	5.33455633052159	NaN	1.36972869234594	2.7973118306216	4.25260584115679	3.50457730181068	21.9440344125853	0.684602079986535	5.47189637135667	-0.368888960645763	8.34412583739011	NaN	NaN	10.5044197438742	12.5913704086357	3.78751718903181	NaN	6.11161962406475	-3.71122092129899
1.80208333333337	3.41228623845207	4.72954409299813	NaN	7.21951432667722	-3.85475261352065	4.35653642579142	NaN	1.72870955862537	-2.17627485305014	-4.68156062704194	-10.2073991941248	NaN	2.66802107867006	3.82112607063516	NaN	NaN	-0.921860452587621	-1.32920018417377	NaN	1.02596357365157	1.98212320786202	5.33455633052159	NaN	0.85836532852526	2.18024510886146	3.94403441258535	2.52730770473466	20.4209574895084	-1.47538476055433	6.08903922849955	-1.08870834453426	7.72543068708802	NaN	NaN	14.6266270773424	11.8724486221925	4.92798875853541	NaN	6.3173260768094	-4.33334414406166
1.8041666666667	4.95479357432837	5.03811552156949	NaN	7.94202320920978	-4.33403768662808	4.56225071150574	NaN	1.2986516618937	-2.56871503540131	-4.57870348418482	-10.0790233661673	NaN	2.86869358865658	4.33541178492092	NaN	NaN	-0.908938822294044	-1.12348589845945	NaN	1.15033814983965	1.37326928849778	5.33455633052159	NaN	1.16403445883542	2.38108718677295	3.94403441258535	1.55011504458248	19.0640344125853	-1.78395430920293	6.08903922849955	-1.08888786402332	6.58035647691491	NaN	NaN	14.3126818791751	11.8733462196378	4.93498942146646	NaN	6.10892686453953	-4.13015842247475
1.80625000000004	4.85157754915348	5.03811552156949	NaN	6.91381708547884	-4.33224258196595	4.76796499722006	NaN	1.20442120500495	-1.90011899754059	-4.3729891984705	-9.95720285216287	NaN	2.66550786706966	4.43826892777804	NaN	NaN	-0.694790562763715	-1.12348589845945	NaN	1.20408652180422	1.58429805328753	5.33455633052159	NaN	0.652671095014744	2.07740065523478	4.14974869829967	1.44743757787477	19.4754629840139	-1.47574379898558	6.08903922849955	-0.986030877826552	5.96416291595062	NaN	NaN	14.1087705994472	11.8733462196378	4.73399519331224	NaN	6.31283814426742	-4.33585735566206
1.80833333333337	4.74890008244577	4.93525837871237	NaN	6.29560087288762	-3.92267177776374	4.56225071150574	NaN	0.793032737983958	-2.40615102062155	-4.16727491275618	-9.84358132992375	NaN	2.66550786706966	4.33541178492092	NaN	NaN	-0.891709981902582	-1.12348589845945	NaN	1.18523791173616	1.78455687363057	5.12884204480735	NaN	0.85836532852526	2.18024510886146	4.14974869829967	1.24208264445935	19.2697486982997	-1.27074884341565	6.08903922849955	-0.986389916804674	6.17631426232649	NaN	NaN	13.5980948136193	11.8733462196378	4.52366674791655	NaN	6.31283814426742	-4.33585735566206
1.8104166666667	4.74872056295671	5.24382980728381	NaN	4.85417349213526	-3.92267177776374	4.35653642579142	NaN	1.00159919144999	-2.17088988082678	-3.85870348418482	-9.73980247726205	NaN	2.56517161207642	4.1296974992066	NaN	NaN	-0.677561722372293	-1.12348589845945	NaN	1.1174342374068	1.77917190140726	5.12884204480735	NaN	0.85549310856979	2.1786294990808	4.35546298401391	1.44815565583101	19.7840344125853	-1.2700307665531	6.08903922849955	-0.780496424922071	6.38361877936054	NaN	NaN	13.18668190813	12.0790601920314	4.52833385653725	NaN	6.31104297125059	-4.54155628884932
1.81250000000004	4.33819021561477	5.44954409299813	NaN	3.51667974289296	-3.71878392799368	4.56225071150574	NaN	1.00303530142772	-1.45652157906774	-3.6529891984705	-9.64750997198989	NaN	2.4598089338824	4.1296974992066	NaN	NaN	-0.788943062235303	-1.32920018417377	NaN	0.902128996473148	1.97943072175034	5.23169918766447	NaN	0.85549310856979	2.17539827951952	4.14974869829967	1.55101264202779	19.7840344125853	-1.27074884341565	6.08903922849955	-0.78031690543301	6.58930768661398	NaN	NaN	12.8790198155215	12.0787011530533	4.32267251976226	NaN	6.31283814426742	-4.54155628884932
1.81458333333337	4.235333229418	5.44954409299813	NaN	0.531686542034658	-3.92805709175012	4.76796499722006	NaN	1.00159919144999	-1.46190655129106	-3.13870348418482	-9.56834749191942	NaN	2.457295722282	4.33541178492092	NaN	NaN	-0.887402771804736	-1.53491446988809	NaN	0.898898175539384	1.9848156939737	5.12884204480735	NaN	0.955468005369516	2.59000731358763	4.14974869829967	1.55137168100591	19.7840344125853	-0.962897371629506	5.88332494278522	-0.574602933039387	6.69538335980189	NaN	NaN	12.8826101615551	12.4901290978406	4.31800541114156	NaN	6.31463331728421	-4.53904307724893
1.8166666666667	4.235333229418	5.44954409299813	NaN	-1.93938311617386	-3.61953266010184	4.9736792829343	NaN	1.20442120500495	-1.43767417628604	-2.72727491275618	-9.50395871486282	NaN	2.66802107867006	3.71826892777804	NaN	NaN	-1.09724382123722	-1.63777161274521	NaN	0.584017366473299	2.29328138282321	5.12884204480735	NaN	1.16116223887995	3.10584519150167	4.25260584115679	1.96208154783691	18.6526058411568	-0.551471306764602	5.88332494278522	-0.369068480134824	7.10676117430864	NaN	NaN	13.9066544927362	12.5924475255701	4.31800541114156	NaN	6.31642849030105	-4.54406950044968
1.81875000000004	4.13193768475404	5.24382980728381	NaN	-3.89545211643859	-3.21175696056175	4.9736792829343	NaN	1.20442120500495	-1.24818530038971	-2.62441776989906	-9.45598731863217	NaN	2.56265840047603	3.61541178492092	NaN	NaN	-1.51692592010219	-1.84348589845945	NaN	1.30689291087038	2.08494510414518	5.02598490195023	NaN	1.16403445883542	2.89692506468695	4.66403441258535	1.55119216151685	20.298320126871	-0.963615448492051	5.88332494278522	-0.369068480134824	7.51329215947344	NaN	NaN	12.8853029210804	13.0038754703573	4.10767696574599	NaN	6.31912124982623	-4.33585735566206
1.82083333333337	3.82336672616365	5.24382980728381	NaN	-4.61867907583369	-2.99889358748107	4.9736792829343	NaN	1.20442120500495	-1.65408791329915	-2.41870348418482	-9.42607698103965	NaN	2.14874732250106	3.71826892777804	NaN	NaN	-0.891709981902582	-1.63777161274521	NaN	1.31335455273791	2.28520392448822	5.23169918766447	NaN	1.16403445883542	2.79408061106032	4.66403441258535	1.24298024190466	20.8126058411568	-0.345758274332088	5.6776106570709	-0.368888960645763	7.61452100331946	NaN	NaN	12.6751085357937	13.0038754703573	NaN	NaN	6.52033977002878	-4.33334414406166
1.8229166666667	2.89729481141434	4.72954409299813	NaN	-1.22376777152183	-2.78423510973835	4.76796499722006	NaN	1.10157408824971	-1.66216537163414	-2.2129891984705	-9.4158713798974	NaN	2.15000392830123	3.61541178492092	NaN	NaN	-0.88309556170685	-1.63777161274521	NaN	0.368712125539732	2.06879018747519	5.12884204480735	NaN	1.16690667879093	2.69446737699492	4.66403441258535	1.03762530848915	20.5040344125853	-0.0379068025460674	5.47189637135667	-0.780675944411132	7.82344113013413	NaN	NaN	12.6643374976928	13.2095894427509	NaN	NaN	6.52213494304561	-4.64440575544292
[truncated: 20,725 more rows]
