# Supplementary material for: The preferred retinal loci when the eyes converge
Source: J Vis. 2024 Sep 23;24(9):15. doi: 10.1167/jov.24.9.15 (PMC11440557; doi:10.1167/jov.24.9.15)
Supplement: Supplement 1 [file jovi-24-9-15_s001.zip › README.txt]

These .csv files contains all the binocular traces. The traces from the three movies are appended onto one another into one long continuous trace. 

Eye traces from movies were only included if there was corrosponding eye traces for both eyes. In situations where a single eye trace was unusable (due to a movie being unable to stabilize), both that trace and the corrosponding trace for the fellow eye was rendered NaN. 

The trace from each movie is 7200 samples long, for a combined length of 21600 samples per condition. Note that the first 500ms (240 samples) was rendered NaN and not analyzed for each movie in order to allow the subjects some time to fuse the stimuli when it first appeared. This is done for every movie, so samples 1:240, 7201:7440, and 14401:14640 are all NaN for each trace.

All samples are in minarc. All traces are relative to the monocular PRL, such that the 0 position in each trace represents the monocular PRL location. 

Condition Key: 

LM: Left, Monocular.
L0: Left, 0deg Vergence.
L4: Left, 4deg Vergence.
L8: Left, 8deg Vergence.

LM: Right, Monocular.
L0: Right, 0deg Vergence.
L4: Right, 4deg Vergence.
L8: Right, 8deg Vergence.
