# Supplementary material for: The preferred retinal loci when the eyes converge
Source: J Vis. 2024 Sep 23;24(9):15. doi: 10.1167/jov.24.9.15 (PMC11440557; doi:10.1167/jov.24.9.15)
Supplement: Supplement 1 [file jovi-24-9-15_s001.zip › Vertical_BinoTraces.csv]

TimeAxis	LM_10003	L0_10003	L4_10003	L8_10003	RM_10003	R0_10003	R4_10003	R8_10003	LM_20212	L0_20212	L4_20212	L8_20212	RM_20212	R0_20212	R4_20212	R8_20212	LM_20227	L0_20227	L4_20227	L8_20227	RM_20227	R0_20227	R4_20227	R8_20227	LM_20230	L0_20230	L4_20230	L8_20230	RM_20230	R0_20230	R4_20230	R8_20230	LM_20231	L0_20231	L4_20231	L8_20231	RM_20231	R0_20231	R4_20231	R8_20231
0.00208333333333333	NaN	NaN	NaN	NaN	NaN	NaN	NaN	NaN	NaN	NaN	NaN	NaN	NaN	NaN	NaN	NaN	NaN	NaN	NaN	NaN	NaN	NaN	NaN	NaN	NaN	NaN	NaN	NaN	NaN	NaN	NaN	NaN	NaN	NaN	NaN	NaN	NaN	NaN	NaN	NaN
0.00416666666666667	NaN	NaN	NaN	NaN	NaN	NaN	NaN	NaN	NaN	NaN	NaN	NaN	NaN	NaN	NaN	NaN	NaN	NaN	NaN	NaN	NaN	NaN	NaN	NaN	NaN	NaN	NaN	NaN	NaN	NaN	NaN	NaN	NaN	NaN	NaN	NaN	NaN	NaN	NaN	NaN
0.00625	NaN	NaN	NaN	NaN	NaN	NaN	NaN	NaN	NaN	NaN	NaN	NaN	NaN	NaN	NaN	NaN	NaN	NaN	NaN	NaN	NaN	NaN	NaN	NaN	NaN	NaN	NaN	NaN	NaN	NaN	NaN	NaN	NaN	NaN	NaN	NaN	NaN	NaN	NaN	NaN
0.00833333333333333	NaN	NaN	NaN	NaN	NaN	NaN	NaN	NaN	NaN	NaN	NaN	NaN	NaN	NaN	NaN	NaN	NaN	NaN	NaN	NaN	NaN	NaN	NaN	NaN	NaN	NaN	NaN	NaN	NaN	NaN	NaN	NaN	NaN	NaN	NaN	NaN	NaN	NaN	NaN	NaN
0.0104166666666667	NaN	NaN	NaN	NaN	NaN	NaN	NaN	NaN	NaN	NaN	NaN	NaN	NaN	NaN	NaN	NaN	NaN	NaN	NaN	NaN	NaN	NaN	NaN	NaN	NaN	NaN	NaN	NaN	NaN	NaN	NaN	NaN	NaN	NaN	NaN	NaN	NaN	NaN	NaN	NaN
0.0125	NaN	NaN	NaN	NaN	NaN	NaN	NaN	NaN	NaN	NaN	NaN	NaN	NaN	NaN	NaN	NaN	NaN	NaN	NaN	NaN	NaN	NaN	NaN	NaN	NaN	NaN	NaN	NaN	NaN	NaN	NaN	NaN	NaN	NaN	NaN	NaN	NaN	NaN	NaN	NaN
0.0145833333333333	NaN	NaN	NaN	NaN	NaN	NaN	NaN	NaN	NaN	NaN	NaN	NaN	NaN	NaN	NaN	NaN	NaN	NaN	NaN	NaN	NaN	NaN	NaN	NaN	NaN	NaN	NaN	NaN	NaN	NaN	NaN	NaN	NaN	NaN	NaN	NaN	NaN	NaN	NaN	NaN
0.0166666666666667	NaN	NaN	NaN	NaN	NaN	NaN	NaN	NaN	NaN	NaN	NaN	NaN	NaN	NaN	NaN	NaN	NaN	NaN	NaN	NaN	NaN	NaN	NaN	NaN	NaN	NaN	NaN	NaN	NaN	NaN	NaN	NaN	NaN	NaN	NaN	NaN	NaN	NaN	NaN	NaN
0.01875	NaN	NaN	NaN	NaN	NaN	NaN	NaN	NaN	NaN	NaN	NaN	NaN	NaN	NaN	NaN	NaN	NaN	NaN	NaN	NaN	NaN	NaN	NaN	NaN	NaN	NaN	NaN	NaN	NaN	NaN	NaN	NaN	NaN	NaN	NaN	NaN	NaN	NaN	NaN	NaN
0.0208333333333333	NaN	NaN	NaN	NaN	NaN	NaN	NaN	NaN	NaN	NaN	NaN	NaN	NaN	NaN	NaN	NaN	NaN	NaN	NaN	NaN	NaN	NaN	NaN	NaN	NaN	NaN	NaN	NaN	NaN	NaN	NaN	NaN	NaN	NaN	NaN	NaN	NaN	NaN	NaN	NaN
0.0229166666666667	NaN	NaN	NaN	NaN	NaN	NaN	NaN	NaN	NaN	NaN	NaN	NaN	NaN	NaN	NaN	NaN	NaN	NaN	NaN	NaN	NaN	NaN	NaN	NaN	NaN	NaN	NaN	NaN	NaN	NaN	NaN	NaN	NaN	NaN	NaN	NaN	NaN	NaN	NaN	NaN
0.025	NaN	NaN	NaN	NaN	NaN	NaN	NaN	NaN	NaN	NaN	NaN	NaN	NaN	NaN	NaN	NaN	NaN	NaN	NaN	NaN	NaN	NaN	NaN	NaN	NaN	NaN	NaN	NaN	NaN	NaN	NaN	NaN	NaN	NaN	NaN	NaN	NaN	NaN	NaN	NaN
0.0270833333333333	NaN	NaN	NaN	NaN	NaN	NaN	NaN	NaN	NaN	NaN	NaN	NaN	NaN	NaN	NaN	NaN	NaN	NaN	NaN	NaN	NaN	NaN	NaN	NaN	NaN	NaN	NaN	NaN	NaN	NaN	NaN	NaN	NaN	NaN	NaN	NaN	NaN	NaN	NaN	NaN
0.0291666666666667	NaN	NaN	NaN	NaN	NaN	NaN	NaN	NaN	NaN	NaN	NaN	NaN	NaN	NaN	NaN	NaN	NaN	NaN	NaN	NaN	NaN	NaN	NaN	NaN	NaN	NaN	NaN	NaN	NaN	NaN	NaN	NaN	NaN	NaN	NaN	NaN	NaN	NaN	NaN	NaN
0.03125	NaN	NaN	NaN	NaN	NaN	NaN	NaN	NaN	NaN	NaN	NaN	NaN	NaN	NaN	NaN	NaN	NaN	NaN	NaN	NaN	NaN	NaN	NaN	NaN	NaN	NaN	NaN	NaN	NaN	NaN	NaN	NaN	NaN	NaN	NaN	NaN	NaN	NaN	NaN	NaN
0.0333333333333333	NaN	NaN	NaN	NaN	NaN	NaN	NaN	NaN	NaN	NaN	NaN	NaN	NaN	NaN	NaN	NaN	NaN	NaN	NaN	NaN	NaN	NaN	NaN	NaN	NaN	NaN	NaN	NaN	NaN	NaN	NaN	NaN	NaN	NaN	NaN	NaN	NaN	NaN	NaN	NaN
0.0354166666666667	NaN	NaN	NaN	NaN	NaN	NaN	NaN	NaN	NaN	NaN	NaN	NaN	NaN	NaN	NaN	NaN	NaN	NaN	NaN	NaN	NaN	NaN	NaN	NaN	NaN	NaN	NaN	NaN	NaN	NaN	NaN	NaN	NaN	NaN	NaN	NaN	NaN	NaN	NaN	NaN
0.0375	NaN	NaN	NaN	NaN	NaN	NaN	NaN	NaN	NaN	NaN	NaN	NaN	NaN	NaN	NaN	NaN	NaN	NaN	NaN	NaN	NaN	NaN	NaN	NaN	NaN	NaN	NaN	NaN	NaN	NaN	NaN	NaN	NaN	NaN	NaN	NaN	NaN	NaN	NaN	NaN
0.0395833333333333	NaN	NaN	NaN	NaN	NaN	NaN	NaN	NaN	NaN	NaN	NaN	NaN	NaN	NaN	NaN	NaN	NaN	NaN	NaN	NaN	NaN	NaN	NaN	NaN	NaN	NaN	NaN	NaN	NaN	NaN	NaN	NaN	NaN	NaN	NaN	NaN	NaN	NaN	NaN	NaN
0.0416666666666667	NaN	NaN	NaN	NaN	NaN	NaN	NaN	NaN	NaN	NaN	NaN	NaN	NaN	NaN	NaN	NaN	NaN	NaN	NaN	NaN	NaN	NaN	NaN	NaN	NaN	NaN	NaN	NaN	NaN	NaN	NaN	NaN	NaN	NaN	NaN	NaN	NaN	NaN	NaN	NaN
0.04375	NaN	NaN	NaN	NaN	NaN	NaN	NaN	NaN	NaN	NaN	NaN	NaN	NaN	NaN	NaN	NaN	NaN	NaN	NaN	NaN	NaN	NaN	NaN	NaN	NaN	NaN	NaN	NaN	NaN	NaN	NaN	NaN	NaN	NaN	NaN	NaN	NaN	NaN	NaN	NaN
0.0458333333333333	NaN	NaN	NaN	NaN	NaN	NaN	NaN	NaN	NaN	NaN	NaN	NaN	NaN	NaN	NaN	NaN	NaN	NaN	NaN	NaN	NaN	NaN	NaN	NaN	NaN	NaN	NaN	NaN	NaN	NaN	NaN	NaN	NaN	NaN	NaN	NaN	NaN	NaN	NaN	NaN
0.0479166666666667	NaN	NaN	NaN	NaN	NaN	NaN	NaN	NaN	NaN	NaN	NaN	NaN	NaN	NaN	NaN	NaN	NaN	NaN	NaN	NaN	NaN	NaN	NaN	NaN	NaN	NaN	NaN	NaN	NaN	NaN	NaN	NaN	NaN	NaN	NaN	NaN	NaN	NaN	NaN	NaN
0.05	NaN	NaN	NaN	NaN	NaN	NaN	NaN	NaN	NaN	NaN	NaN	NaN	NaN	NaN	NaN	NaN	NaN	NaN	NaN	NaN	NaN	NaN	NaN	NaN	NaN	NaN	NaN	NaN	NaN	NaN	NaN	NaN	NaN	NaN	NaN	NaN	NaN	NaN	NaN	NaN
0.0520833333333333	NaN	NaN	NaN	NaN	NaN	NaN	NaN	NaN	NaN	NaN	NaN	NaN	NaN	NaN	NaN	NaN	NaN	NaN	NaN	NaN	NaN	NaN	NaN	NaN	NaN	NaN	NaN	NaN	NaN	NaN	NaN	NaN	NaN	NaN	NaN	NaN	NaN	NaN	NaN	NaN
0.0541666666666667	NaN	NaN	NaN	NaN	NaN	NaN	NaN	NaN	NaN	NaN	NaN	NaN	NaN	NaN	NaN	NaN	NaN	NaN	NaN	NaN	NaN	NaN	NaN	NaN	NaN	NaN	NaN	NaN	NaN	NaN	NaN	NaN	NaN	NaN	NaN	NaN	NaN	NaN	NaN	NaN
0.05625	NaN	NaN	NaN	NaN	NaN	NaN	NaN	NaN	NaN	NaN	NaN	NaN	NaN	NaN	NaN	NaN	NaN	NaN	NaN	NaN	NaN	NaN	NaN	NaN	NaN	NaN	NaN	NaN	NaN	NaN	NaN	NaN	NaN	NaN	NaN	NaN	NaN	NaN	NaN	NaN
0.0583333333333333	NaN	NaN	NaN	NaN	NaN	NaN	NaN	NaN	NaN	NaN	NaN	NaN	NaN	NaN	NaN	NaN	NaN	NaN	NaN	NaN	NaN	NaN	NaN	NaN	NaN	NaN	NaN	NaN	NaN	NaN	NaN	NaN	NaN	NaN	NaN	NaN	NaN	NaN	NaN	NaN
0.0604166666666667	NaN	NaN	NaN	NaN	NaN	NaN	NaN	NaN	NaN	NaN	NaN	NaN	NaN	NaN	NaN	NaN	NaN	NaN	NaN	NaN	NaN	NaN	NaN	NaN	NaN	NaN	NaN	NaN	NaN	NaN	NaN	NaN	NaN	NaN	NaN	NaN	NaN	NaN	NaN	NaN
0.0625	NaN	NaN	NaN	NaN	NaN	NaN	NaN	NaN	NaN	NaN	NaN	NaN	NaN	NaN	NaN	NaN	NaN	NaN	NaN	NaN	NaN	NaN	NaN	NaN	NaN	NaN	NaN	NaN	NaN	NaN	NaN	NaN	NaN	NaN	NaN	NaN	NaN	NaN	NaN	NaN
0.0645833333333333	NaN	NaN	NaN	NaN	NaN	NaN	NaN	NaN	NaN	NaN	NaN	NaN	NaN	NaN	NaN	NaN	NaN	NaN	NaN	NaN	NaN	NaN	NaN	NaN	NaN	NaN	NaN	NaN	NaN	NaN	NaN	NaN	NaN	NaN	NaN	NaN	NaN	NaN	NaN	NaN
0.0666666666666667	NaN	NaN	NaN	NaN	NaN	NaN	NaN	NaN	NaN	NaN	NaN	NaN	NaN	NaN	NaN	NaN	NaN	NaN	NaN	NaN	NaN	NaN	NaN	NaN	NaN	NaN	NaN	NaN	NaN	NaN	NaN	NaN	NaN	NaN	NaN	NaN	NaN	NaN	NaN	NaN
0.06875	NaN	NaN	NaN	NaN	NaN	NaN	NaN	NaN	NaN	NaN	NaN	NaN	NaN	NaN	NaN	NaN	NaN	NaN	NaN	NaN	NaN	NaN	NaN	NaN	NaN	NaN	NaN	NaN	NaN	NaN	NaN	NaN	NaN	NaN	NaN	NaN	NaN	NaN	NaN	NaN
0.0708333333333333	NaN	NaN	NaN	NaN	NaN	NaN	NaN	NaN	NaN	NaN	NaN	NaN	NaN	NaN	NaN	NaN	NaN	NaN	NaN	NaN	NaN	NaN	NaN	NaN	NaN	NaN	NaN	NaN	NaN	NaN	NaN	NaN	NaN	NaN	NaN	NaN	NaN	NaN	NaN	NaN
0.0729166666666667	NaN	NaN	NaN	NaN	NaN	NaN	NaN	NaN	NaN	NaN	NaN	NaN	NaN	NaN	NaN	NaN	NaN	NaN	NaN	NaN	NaN	NaN	NaN	NaN	NaN	NaN	NaN	NaN	NaN	NaN	NaN	NaN	NaN	NaN	NaN	NaN	NaN	NaN	NaN	NaN
0.075	NaN	NaN	NaN	NaN	NaN	NaN	NaN	NaN	NaN	NaN	NaN	NaN	NaN	NaN	NaN	NaN	NaN	NaN	NaN	NaN	NaN	NaN	NaN	NaN	NaN	NaN	NaN	NaN	NaN	NaN	NaN	NaN	NaN	NaN	NaN	NaN	NaN	NaN	NaN	NaN
0.0770833333333334	NaN	NaN	NaN	NaN	NaN	NaN	NaN	NaN	NaN	NaN	NaN	NaN	NaN	NaN	NaN	NaN	NaN	NaN	NaN	NaN	NaN	NaN	NaN	NaN	NaN	NaN	NaN	NaN	NaN	NaN	NaN	NaN	NaN	NaN	NaN	NaN	NaN	NaN	NaN	NaN
0.0791666666666667	NaN	NaN	NaN	NaN	NaN	NaN	NaN	NaN	NaN	NaN	NaN	NaN	NaN	NaN	NaN	NaN	NaN	NaN	NaN	NaN	NaN	NaN	NaN	NaN	NaN	NaN	NaN	NaN	NaN	NaN	NaN	NaN	NaN	NaN	NaN	NaN	NaN	NaN	NaN	NaN
0.08125	NaN	NaN	NaN	NaN	NaN	NaN	NaN	NaN	NaN	NaN	NaN	NaN	NaN	NaN	NaN	NaN	NaN	NaN	NaN	NaN	NaN	NaN	NaN	NaN	NaN	NaN	NaN	NaN	NaN	NaN	NaN	NaN	NaN	NaN	NaN	NaN	NaN	NaN	NaN	NaN
0.0833333333333334	NaN	NaN	NaN	NaN	NaN	NaN	NaN	NaN	NaN	NaN	NaN	NaN	NaN	NaN	NaN	NaN	NaN	NaN	NaN	NaN	NaN	NaN	NaN	NaN	NaN	NaN	NaN	NaN	NaN	NaN	NaN	NaN	NaN	NaN	NaN	NaN	NaN	NaN	NaN	NaN
0.0854166666666667	NaN	NaN	NaN	NaN	NaN	NaN	NaN	NaN	NaN	NaN	NaN	NaN	NaN	NaN	NaN	NaN	NaN	NaN	NaN	NaN	NaN	NaN	NaN	NaN	NaN	NaN	NaN	NaN	NaN	NaN	NaN	NaN	NaN	NaN	NaN	NaN	NaN	NaN	NaN	NaN
0.0875000000000001	NaN	NaN	NaN	NaN	NaN	NaN	NaN	NaN	NaN	NaN	NaN	NaN	NaN	NaN	NaN	NaN	NaN	NaN	NaN	NaN	NaN	NaN	NaN	NaN	NaN	NaN	NaN	NaN	NaN	NaN	NaN	NaN	NaN	NaN	NaN	NaN	NaN	NaN	NaN	NaN
0.0895833333333334	NaN	NaN	NaN	NaN	NaN	NaN	NaN	NaN	NaN	NaN	NaN	NaN	NaN	NaN	NaN	NaN	NaN	NaN	NaN	NaN	NaN	NaN	NaN	NaN	NaN	NaN	NaN	NaN	NaN	NaN	NaN	NaN	NaN	NaN	NaN	NaN	NaN	NaN	NaN	NaN
0.0916666666666667	NaN	NaN	NaN	NaN	NaN	NaN	NaN	NaN	NaN	NaN	NaN	NaN	NaN	NaN	NaN	NaN	NaN	NaN	NaN	NaN	NaN	NaN	NaN	NaN	NaN	NaN	NaN	NaN	NaN	NaN	NaN	NaN	NaN	NaN	NaN	NaN	NaN	NaN	NaN	NaN
0.0937500000000001	NaN	NaN	NaN	NaN	NaN	NaN	NaN	NaN	NaN	NaN	NaN	NaN	NaN	NaN	NaN	NaN	NaN	NaN	NaN	NaN	NaN	NaN	NaN	NaN	NaN	NaN	NaN	NaN	NaN	NaN	NaN	NaN	NaN	NaN	NaN	NaN	NaN	NaN	NaN	NaN
0.0958333333333334	NaN	NaN	NaN	NaN	NaN	NaN	NaN	NaN	NaN	NaN	NaN	NaN	NaN	NaN	NaN	NaN	NaN	NaN	NaN	NaN	NaN	NaN	NaN	NaN	NaN	NaN	NaN	NaN	NaN	NaN	NaN	NaN	NaN	NaN	NaN	NaN	NaN	NaN	NaN	NaN
0.0979166666666668	NaN	NaN	NaN	NaN	NaN	NaN	NaN	NaN	NaN	NaN	NaN	NaN	NaN	NaN	NaN	NaN	NaN	NaN	NaN	NaN	NaN	NaN	NaN	NaN	NaN	NaN	NaN	NaN	NaN	NaN	NaN	NaN	NaN	NaN	NaN	NaN	NaN	NaN	NaN	NaN
0.1	NaN	NaN	NaN	NaN	NaN	NaN	NaN	NaN	NaN	NaN	NaN	NaN	NaN	NaN	NaN	NaN	NaN	NaN	NaN	NaN	NaN	NaN	NaN	NaN	NaN	NaN	NaN	NaN	NaN	NaN	NaN	NaN	NaN	NaN	NaN	NaN	NaN	NaN	NaN	NaN
0.102083333333333	NaN	NaN	NaN	NaN	NaN	NaN	NaN	NaN	NaN	NaN	NaN	NaN	NaN	NaN	NaN	NaN	NaN	NaN	NaN	NaN	NaN	NaN	NaN	NaN	NaN	NaN	NaN	NaN	NaN	NaN	NaN	NaN	NaN	NaN	NaN	NaN	NaN	NaN	NaN	NaN
0.104166666666667	NaN	NaN	NaN	NaN	NaN	NaN	NaN	NaN	NaN	NaN	NaN	NaN	NaN	NaN	NaN	NaN	NaN	NaN	NaN	NaN	NaN	NaN	NaN	NaN	NaN	NaN	NaN	NaN	NaN	NaN	NaN	NaN	NaN	NaN	NaN	NaN	NaN	NaN	NaN	NaN
0.10625	NaN	NaN	NaN	NaN	NaN	NaN	NaN	NaN	NaN	NaN	NaN	NaN	NaN	NaN	NaN	NaN	NaN	NaN	NaN	NaN	NaN	NaN	NaN	NaN	NaN	NaN	NaN	NaN	NaN	NaN	NaN	NaN	NaN	NaN	NaN	NaN	NaN	NaN	NaN	NaN
0.108333333333333	NaN	NaN	NaN	NaN	NaN	NaN	NaN	NaN	NaN	NaN	NaN	NaN	NaN	NaN	NaN	NaN	NaN	NaN	NaN	NaN	NaN	NaN	NaN	NaN	NaN	NaN	NaN	NaN	NaN	NaN	NaN	NaN	NaN	NaN	NaN	NaN	NaN	NaN	NaN	NaN
0.110416666666667	NaN	NaN	NaN	NaN	NaN	NaN	NaN	NaN	NaN	NaN	NaN	NaN	NaN	NaN	NaN	NaN	NaN	NaN	NaN	NaN	NaN	NaN	NaN	NaN	NaN	NaN	NaN	NaN	NaN	NaN	NaN	NaN	NaN	NaN	NaN	NaN	NaN	NaN	NaN	NaN
0.1125	NaN	NaN	NaN	NaN	NaN	NaN	NaN	NaN	NaN	NaN	NaN	NaN	NaN	NaN	NaN	NaN	NaN	NaN	NaN	NaN	NaN	NaN	NaN	NaN	NaN	NaN	NaN	NaN	NaN	NaN	NaN	NaN	NaN	NaN	NaN	NaN	NaN	NaN	NaN	NaN
0.114583333333333	NaN	NaN	NaN	NaN	NaN	NaN	NaN	NaN	NaN	NaN	NaN	NaN	NaN	NaN	NaN	NaN	NaN	NaN	NaN	NaN	NaN	NaN	NaN	NaN	NaN	NaN	NaN	NaN	NaN	NaN	NaN	NaN	NaN	NaN	NaN	NaN	NaN	NaN	NaN	NaN
0.116666666666667	NaN	NaN	NaN	NaN	NaN	NaN	NaN	NaN	NaN	NaN	NaN	NaN	NaN	NaN	NaN	NaN	NaN	NaN	NaN	NaN	NaN	NaN	NaN	NaN	NaN	NaN	NaN	NaN	NaN	NaN	NaN	NaN	NaN	NaN	NaN	NaN	NaN	NaN	NaN	NaN
0.11875	NaN	NaN	NaN	NaN	NaN	NaN	NaN	NaN	NaN	NaN	NaN	NaN	NaN	NaN	NaN	NaN	NaN	NaN	NaN	NaN	NaN	NaN	NaN	NaN	NaN	NaN	NaN	NaN	NaN	NaN	NaN	NaN	NaN	NaN	NaN	NaN	NaN	NaN	NaN	NaN
0.120833333333334	NaN	NaN	NaN	NaN	NaN	NaN	NaN	NaN	NaN	NaN	NaN	NaN	NaN	NaN	NaN	NaN	NaN	NaN	NaN	NaN	NaN	NaN	NaN	NaN	NaN	NaN	NaN	NaN	NaN	NaN	NaN	NaN	NaN	NaN	NaN	NaN	NaN	NaN	NaN	NaN
0.122916666666667	NaN	NaN	NaN	NaN	NaN	NaN	NaN	NaN	NaN	NaN	NaN	NaN	NaN	NaN	NaN	NaN	NaN	NaN	NaN	NaN	NaN	NaN	NaN	NaN	NaN	NaN	NaN	NaN	NaN	NaN	NaN	NaN	NaN	NaN	NaN	NaN	NaN	NaN	NaN	NaN
0.125	NaN	NaN	NaN	NaN	NaN	NaN	NaN	NaN	NaN	NaN	NaN	NaN	NaN	NaN	NaN	NaN	NaN	NaN	NaN	NaN	NaN	NaN	NaN	NaN	NaN	NaN	NaN	NaN	NaN	NaN	NaN	NaN	NaN	NaN	NaN	NaN	NaN	NaN	NaN	NaN
0.127083333333333	NaN	NaN	NaN	NaN	NaN	NaN	NaN	NaN	NaN	NaN	NaN	NaN	NaN	NaN	NaN	NaN	NaN	NaN	NaN	NaN	NaN	NaN	NaN	NaN	NaN	NaN	NaN	NaN	NaN	NaN	NaN	NaN	NaN	NaN	NaN	NaN	NaN	NaN	NaN	NaN
0.129166666666667	NaN	NaN	NaN	NaN	NaN	NaN	NaN	NaN	NaN	NaN	NaN	NaN	NaN	NaN	NaN	NaN	NaN	NaN	NaN	NaN	NaN	NaN	NaN	NaN	NaN	NaN	NaN	NaN	NaN	NaN	NaN	NaN	NaN	NaN	NaN	NaN	NaN	NaN	NaN	NaN
0.13125	NaN	NaN	NaN	NaN	NaN	NaN	NaN	NaN	NaN	NaN	NaN	NaN	NaN	NaN	NaN	NaN	NaN	NaN	NaN	NaN	NaN	NaN	NaN	NaN	NaN	NaN	NaN	NaN	NaN	NaN	NaN	NaN	NaN	NaN	NaN	NaN	NaN	NaN	NaN	NaN
0.133333333333333	NaN	NaN	NaN	NaN	NaN	NaN	NaN	NaN	NaN	NaN	NaN	NaN	NaN	NaN	NaN	NaN	NaN	NaN	NaN	NaN	NaN	NaN	NaN	NaN	NaN	NaN	NaN	NaN	NaN	NaN	NaN	NaN	NaN	NaN	NaN	NaN	NaN	NaN	NaN	NaN
0.135416666666667	NaN	NaN	NaN	NaN	NaN	NaN	NaN	NaN	NaN	NaN	NaN	NaN	NaN	NaN	NaN	NaN	NaN	NaN	NaN	NaN	NaN	NaN	NaN	NaN	NaN	NaN	NaN	NaN	NaN	NaN	NaN	NaN	NaN	NaN	NaN	NaN	NaN	NaN	NaN	NaN
0.1375	NaN	NaN	NaN	NaN	NaN	NaN	NaN	NaN	NaN	NaN	NaN	NaN	NaN	NaN	NaN	NaN	NaN	NaN	NaN	NaN	NaN	NaN	NaN	NaN	NaN	NaN	NaN	NaN	NaN	NaN	NaN	NaN	NaN	NaN	NaN	NaN	NaN	NaN	NaN	NaN
0.139583333333333	NaN	NaN	NaN	NaN	NaN	NaN	NaN	NaN	NaN	NaN	NaN	NaN	NaN	NaN	NaN	NaN	NaN	NaN	NaN	NaN	NaN	NaN	NaN	NaN	NaN	NaN	NaN	NaN	NaN	NaN	NaN	NaN	NaN	NaN	NaN	NaN	NaN	NaN	NaN	NaN
0.141666666666667	NaN	NaN	NaN	NaN	NaN	NaN	NaN	NaN	NaN	NaN	NaN	NaN	NaN	NaN	NaN	NaN	NaN	NaN	NaN	NaN	NaN	NaN	NaN	NaN	NaN	NaN	NaN	NaN	NaN	NaN	NaN	NaN	NaN	NaN	NaN	NaN	NaN	NaN	NaN	NaN
0.14375	NaN	NaN	NaN	NaN	NaN	NaN	NaN	NaN	NaN	NaN	NaN	NaN	NaN	NaN	NaN	NaN	NaN	NaN	NaN	NaN	NaN	NaN	NaN	NaN	NaN	NaN	NaN	NaN	NaN	NaN	NaN	NaN	NaN	NaN	NaN	NaN	NaN	NaN	NaN	NaN
0.145833333333333	NaN	NaN	NaN	NaN	NaN	NaN	NaN	NaN	NaN	NaN	NaN	NaN	NaN	NaN	NaN	NaN	NaN	NaN	NaN	NaN	NaN	NaN	NaN	NaN	NaN	NaN	NaN	NaN	NaN	NaN	NaN	NaN	NaN	NaN	NaN	NaN	NaN	NaN	NaN	NaN
0.147916666666667	NaN	NaN	NaN	NaN	NaN	NaN	NaN	NaN	NaN	NaN	NaN	NaN	NaN	NaN	NaN	NaN	NaN	NaN	NaN	NaN	NaN	NaN	NaN	NaN	NaN	NaN	NaN	NaN	NaN	NaN	NaN	NaN	NaN	NaN	NaN	NaN	NaN	NaN	NaN	NaN
0.15	NaN	NaN	NaN	NaN	NaN	NaN	NaN	NaN	NaN	NaN	NaN	NaN	NaN	NaN	NaN	NaN	NaN	NaN	NaN	NaN	NaN	NaN	NaN	NaN	NaN	NaN	NaN	NaN	NaN	NaN	NaN	NaN	NaN	NaN	NaN	NaN	NaN	NaN	NaN	NaN
0.152083333333333	NaN	NaN	NaN	NaN	NaN	NaN	NaN	NaN	NaN	NaN	NaN	NaN	NaN	NaN	NaN	NaN	NaN	NaN	NaN	NaN	NaN	NaN	NaN	NaN	NaN	NaN	NaN	NaN	NaN	NaN	NaN	NaN	NaN	NaN	NaN	NaN	NaN	NaN	NaN	NaN
0.154166666666667	NaN	NaN	NaN	NaN	NaN	NaN	NaN	NaN	NaN	NaN	NaN	NaN	NaN	NaN	NaN	NaN	NaN	NaN	NaN	NaN	NaN	NaN	NaN	NaN	NaN	NaN	NaN	NaN	NaN	NaN	NaN	NaN	NaN	NaN	NaN	NaN	NaN	NaN	NaN	NaN
0.15625	NaN	NaN	NaN	NaN	NaN	NaN	NaN	NaN	NaN	NaN	NaN	NaN	NaN	NaN	NaN	NaN	NaN	NaN	NaN	NaN	NaN	NaN	NaN	NaN	NaN	NaN	NaN	NaN	NaN	NaN	NaN	NaN	NaN	NaN	NaN	NaN	NaN	NaN	NaN	NaN
0.158333333333333	NaN	NaN	NaN	NaN	NaN	NaN	NaN	NaN	NaN	NaN	NaN	NaN	NaN	NaN	NaN	NaN	NaN	NaN	NaN	NaN	NaN	NaN	NaN	NaN	NaN	NaN	NaN	NaN	NaN	NaN	NaN	NaN	NaN	NaN	NaN	NaN	NaN	NaN	NaN	NaN
0.160416666666667	NaN	NaN	NaN	NaN	NaN	NaN	NaN	NaN	NaN	NaN	NaN	NaN	NaN	NaN	NaN	NaN	NaN	NaN	NaN	NaN	NaN	NaN	NaN	NaN	NaN	NaN	NaN	NaN	NaN	NaN	NaN	NaN	NaN	NaN	NaN	NaN	NaN	NaN	NaN	NaN
0.1625	NaN	NaN	NaN	NaN	NaN	NaN	NaN	NaN	NaN	NaN	NaN	NaN	NaN	NaN	NaN	NaN	NaN	NaN	NaN	NaN	NaN	NaN	NaN	NaN	NaN	NaN	NaN	NaN	NaN	NaN	NaN	NaN	NaN	NaN	NaN	NaN	NaN	NaN	NaN	NaN
0.164583333333333	NaN	NaN	NaN	NaN	NaN	NaN	NaN	NaN	NaN	NaN	NaN	NaN	NaN	NaN	NaN	NaN	NaN	NaN	NaN	NaN	NaN	NaN	NaN	NaN	NaN	NaN	NaN	NaN	NaN	NaN	NaN	NaN	NaN	NaN	NaN	NaN	NaN	NaN	NaN	NaN
0.166666666666667	NaN	NaN	NaN	NaN	NaN	NaN	NaN	NaN	NaN	NaN	NaN	NaN	NaN	NaN	NaN	NaN	NaN	NaN	NaN	NaN	NaN	NaN	NaN	NaN	NaN	NaN	NaN	NaN	NaN	NaN	NaN	NaN	NaN	NaN	NaN	NaN	NaN	NaN	NaN	NaN
0.16875	NaN	NaN	NaN	NaN	NaN	NaN	NaN	NaN	NaN	NaN	NaN	NaN	NaN	NaN	NaN	NaN	NaN	NaN	NaN	NaN	NaN	NaN	NaN	NaN	NaN	NaN	NaN	NaN	NaN	NaN	NaN	NaN	NaN	NaN	NaN	NaN	NaN	NaN	NaN	NaN
0.170833333333333	NaN	NaN	NaN	NaN	NaN	NaN	NaN	NaN	NaN	NaN	NaN	NaN	NaN	NaN	NaN	NaN	NaN	NaN	NaN	NaN	NaN	NaN	NaN	NaN	NaN	NaN	NaN	NaN	NaN	NaN	NaN	NaN	NaN	NaN	NaN	NaN	NaN	NaN	NaN	NaN
0.172916666666667	NaN	NaN	NaN	NaN	NaN	NaN	NaN	NaN	NaN	NaN	NaN	NaN	NaN	NaN	NaN	NaN	NaN	NaN	NaN	NaN	NaN	NaN	NaN	NaN	NaN	NaN	NaN	NaN	NaN	NaN	NaN	NaN	NaN	NaN	NaN	NaN	NaN	NaN	NaN	NaN
0.175	NaN	NaN	NaN	NaN	NaN	NaN	NaN	NaN	NaN	NaN	NaN	NaN	NaN	NaN	NaN	NaN	NaN	NaN	NaN	NaN	NaN	NaN	NaN	NaN	NaN	NaN	NaN	NaN	NaN	NaN	NaN	NaN	NaN	NaN	NaN	NaN	NaN	NaN	NaN	NaN
0.177083333333333	NaN	NaN	NaN	NaN	NaN	NaN	NaN	NaN	NaN	NaN	NaN	NaN	NaN	NaN	NaN	NaN	NaN	NaN	NaN	NaN	NaN	NaN	NaN	NaN	NaN	NaN	NaN	NaN	NaN	NaN	NaN	NaN	NaN	NaN	NaN	NaN	NaN	NaN	NaN	NaN
0.179166666666667	NaN	NaN	NaN	NaN	NaN	NaN	NaN	NaN	NaN	NaN	NaN	NaN	NaN	NaN	NaN	NaN	NaN	NaN	NaN	NaN	NaN	NaN	NaN	NaN	NaN	NaN	NaN	NaN	NaN	NaN	NaN	NaN	NaN	NaN	NaN	NaN	NaN	NaN	NaN	NaN
0.18125	NaN	NaN	NaN	NaN	NaN	NaN	NaN	NaN	NaN	NaN	NaN	NaN	NaN	NaN	NaN	NaN	NaN	NaN	NaN	NaN	NaN	NaN	NaN	NaN	NaN	NaN	NaN	NaN	NaN	NaN	NaN	NaN	NaN	NaN	NaN	NaN	NaN	NaN	NaN	NaN
0.183333333333333	NaN	NaN	NaN	NaN	NaN	NaN	NaN	NaN	NaN	NaN	NaN	NaN	NaN	NaN	NaN	NaN	NaN	NaN	NaN	NaN	NaN	NaN	NaN	NaN	NaN	NaN	NaN	NaN	NaN	NaN	NaN	NaN	NaN	NaN	NaN	NaN	NaN	NaN	NaN	NaN
0.185416666666667	NaN	NaN	NaN	NaN	NaN	NaN	NaN	NaN	NaN	NaN	NaN	NaN	NaN	NaN	NaN	NaN	NaN	NaN	NaN	NaN	NaN	NaN	NaN	NaN	NaN	NaN	NaN	NaN	NaN	NaN	NaN	NaN	NaN	NaN	NaN	NaN	NaN	NaN	NaN	NaN
0.1875	NaN	NaN	NaN	NaN	NaN	NaN	NaN	NaN	NaN	NaN	NaN	NaN	NaN	NaN	NaN	NaN	NaN	NaN	NaN	NaN	NaN	NaN	NaN	NaN	NaN	NaN	NaN	NaN	NaN	NaN	NaN	NaN	NaN	NaN	NaN	NaN	NaN	NaN	NaN	NaN
0.189583333333333	NaN	NaN	NaN	NaN	NaN	NaN	NaN	NaN	NaN	NaN	NaN	NaN	NaN	NaN	NaN	NaN	NaN	NaN	NaN	NaN	NaN	NaN	NaN	NaN	NaN	NaN	NaN	NaN	NaN	NaN	NaN	NaN	NaN	NaN	NaN	NaN	NaN	NaN	NaN	NaN
0.191666666666667	NaN	NaN	NaN	NaN	NaN	NaN	NaN	NaN	NaN	NaN	NaN	NaN	NaN	NaN	NaN	NaN	NaN	NaN	NaN	NaN	NaN	NaN	NaN	NaN	NaN	NaN	NaN	NaN	NaN	NaN	NaN	NaN	NaN	NaN	NaN	NaN	NaN	NaN	NaN	NaN
0.19375	NaN	NaN	NaN	NaN	NaN	NaN	NaN	NaN	NaN	NaN	NaN	NaN	NaN	NaN	NaN	NaN	NaN	NaN	NaN	NaN	NaN	NaN	NaN	NaN	NaN	NaN	NaN	NaN	NaN	NaN	NaN	NaN	NaN	NaN	NaN	NaN	NaN	NaN	NaN	NaN
0.195833333333333	NaN	NaN	NaN	NaN	NaN	NaN	NaN	NaN	NaN	NaN	NaN	NaN	NaN	NaN	NaN	NaN	NaN	NaN	NaN	NaN	NaN	NaN	NaN	NaN	NaN	NaN	NaN	NaN	NaN	NaN	NaN	NaN	NaN	NaN	NaN	NaN	NaN	NaN	NaN	NaN
0.197916666666667	NaN	NaN	NaN	NaN	NaN	NaN	NaN	NaN	NaN	NaN	NaN	NaN	NaN	NaN	NaN	NaN	NaN	NaN	NaN	NaN	NaN	NaN	NaN	NaN	NaN	NaN	NaN	NaN	NaN	NaN	NaN	NaN	NaN	NaN	NaN	NaN	NaN	NaN	NaN	NaN
0.2	NaN	NaN	NaN	NaN	NaN	NaN	NaN	NaN	NaN	NaN	NaN	NaN	NaN	NaN	NaN	NaN	NaN	NaN	NaN	NaN	NaN	NaN	NaN	NaN	NaN	NaN	NaN	NaN	NaN	NaN	NaN	NaN	NaN	NaN	NaN	NaN	NaN	NaN	NaN	NaN
0.202083333333333	NaN	NaN	NaN	NaN	NaN	NaN	NaN	NaN	NaN	NaN	NaN	NaN	NaN	NaN	NaN	NaN	NaN	NaN	NaN	NaN	NaN	NaN	NaN	NaN	NaN	NaN	NaN	NaN	NaN	NaN	NaN	NaN	NaN	NaN	NaN	NaN	NaN	NaN	NaN	NaN
0.204166666666667	NaN	NaN	NaN	NaN	NaN	NaN	NaN	NaN	NaN	NaN	NaN	NaN	NaN	NaN	NaN	NaN	NaN	NaN	NaN	NaN	NaN	NaN	NaN	NaN	NaN	NaN	NaN	NaN	NaN	NaN	NaN	NaN	NaN	NaN	NaN	NaN	NaN	NaN	NaN	NaN
0.20625	NaN	NaN	NaN	NaN	NaN	NaN	NaN	NaN	NaN	NaN	NaN	NaN	NaN	NaN	NaN	NaN	NaN	NaN	NaN	NaN	NaN	NaN	NaN	NaN	NaN	NaN	NaN	NaN	NaN	NaN	NaN	NaN	NaN	NaN	NaN	NaN	NaN	NaN	NaN	NaN
0.208333333333333	NaN	NaN	NaN	NaN	NaN	NaN	NaN	NaN	NaN	NaN	NaN	NaN	NaN	NaN	NaN	NaN	NaN	NaN	NaN	NaN	NaN	NaN	NaN	NaN	NaN	NaN	NaN	NaN	NaN	NaN	NaN	NaN	NaN	NaN	NaN	NaN	NaN	NaN	NaN	NaN
0.210416666666667	NaN	NaN	NaN	NaN	NaN	NaN	NaN	NaN	NaN	NaN	NaN	NaN	NaN	NaN	NaN	NaN	NaN	NaN	NaN	NaN	NaN	NaN	NaN	NaN	NaN	NaN	NaN	NaN	NaN	NaN	NaN	NaN	NaN	NaN	NaN	NaN	NaN	NaN	NaN	NaN
0.2125	NaN	NaN	NaN	NaN	NaN	NaN	NaN	NaN	NaN	NaN	NaN	NaN	NaN	NaN	NaN	NaN	NaN	NaN	NaN	NaN	NaN	NaN	NaN	NaN	NaN	NaN	NaN	NaN	NaN	NaN	NaN	NaN	NaN	NaN	NaN	NaN	NaN	NaN	NaN	NaN
0.214583333333333	NaN	NaN	NaN	NaN	NaN	NaN	NaN	NaN	NaN	NaN	NaN	NaN	NaN	NaN	NaN	NaN	NaN	NaN	NaN	NaN	NaN	NaN	NaN	NaN	NaN	NaN	NaN	NaN	NaN	NaN	NaN	NaN	NaN	NaN	NaN	NaN	NaN	NaN	NaN	NaN
0.216666666666667	NaN	NaN	NaN	NaN	NaN	NaN	NaN	NaN	NaN	NaN	NaN	NaN	NaN	NaN	NaN	NaN	NaN	NaN	NaN	NaN	NaN	NaN	NaN	NaN	NaN	NaN	NaN	NaN	NaN	NaN	NaN	NaN	NaN	NaN	NaN	NaN	NaN	NaN	NaN	NaN
0.21875	NaN	NaN	NaN	NaN	NaN	NaN	NaN	NaN	NaN	NaN	NaN	NaN	NaN	NaN	NaN	NaN	NaN	NaN	NaN	NaN	NaN	NaN	NaN	NaN	NaN	NaN	NaN	NaN	NaN	NaN	NaN	NaN	NaN	NaN	NaN	NaN	NaN	NaN	NaN	NaN
0.220833333333333	NaN	NaN	NaN	NaN	NaN	NaN	NaN	NaN	NaN	NaN	NaN	NaN	NaN	NaN	NaN	NaN	NaN	NaN	NaN	NaN	NaN	NaN	NaN	NaN	NaN	NaN	NaN	NaN	NaN	NaN	NaN	NaN	NaN	NaN	NaN	NaN	NaN	NaN	NaN	NaN
0.222916666666666	NaN	NaN	NaN	NaN	NaN	NaN	NaN	NaN	NaN	NaN	NaN	NaN	NaN	NaN	NaN	NaN	NaN	NaN	NaN	NaN	NaN	NaN	NaN	NaN	NaN	NaN	NaN	NaN	NaN	NaN	NaN	NaN	NaN	NaN	NaN	NaN	NaN	NaN	NaN	NaN
0.225	NaN	NaN	NaN	NaN	NaN	NaN	NaN	NaN	NaN	NaN	NaN	NaN	NaN	NaN	NaN	NaN	NaN	NaN	NaN	NaN	NaN	NaN	NaN	NaN	NaN	NaN	NaN	NaN	NaN	NaN	NaN	NaN	NaN	NaN	NaN	NaN	NaN	NaN	NaN	NaN
0.227083333333333	NaN	NaN	NaN	NaN	NaN	NaN	NaN	NaN	NaN	NaN	NaN	NaN	NaN	NaN	NaN	NaN	NaN	NaN	NaN	NaN	NaN	NaN	NaN	NaN	NaN	NaN	NaN	NaN	NaN	NaN	NaN	NaN	NaN	NaN	NaN	NaN	NaN	NaN	NaN	NaN
0.229166666666666	NaN	NaN	NaN	NaN	NaN	NaN	NaN	NaN	NaN	NaN	NaN	NaN	NaN	NaN	NaN	NaN	NaN	NaN	NaN	NaN	NaN	NaN	NaN	NaN	NaN	NaN	NaN	NaN	NaN	NaN	NaN	NaN	NaN	NaN	NaN	NaN	NaN	NaN	NaN	NaN
0.23125	NaN	NaN	NaN	NaN	NaN	NaN	NaN	NaN	NaN	NaN	NaN	NaN	NaN	NaN	NaN	NaN	NaN	NaN	NaN	NaN	NaN	NaN	NaN	NaN	NaN	NaN	NaN	NaN	NaN	NaN	NaN	NaN	NaN	NaN	NaN	NaN	NaN	NaN	NaN	NaN
0.233333333333333	NaN	NaN	NaN	NaN	NaN	NaN	NaN	NaN	NaN	NaN	NaN	NaN	NaN	NaN	NaN	NaN	NaN	NaN	NaN	NaN	NaN	NaN	NaN	NaN	NaN	NaN	NaN	NaN	NaN	NaN	NaN	NaN	NaN	NaN	NaN	NaN	NaN	NaN	NaN	NaN
0.235416666666666	NaN	NaN	NaN	NaN	NaN	NaN	NaN	NaN	NaN	NaN	NaN	NaN	NaN	NaN	NaN	NaN	NaN	NaN	NaN	NaN	NaN	NaN	NaN	NaN	NaN	NaN	NaN	NaN	NaN	NaN	NaN	NaN	NaN	NaN	NaN	NaN	NaN	NaN	NaN	NaN
0.2375	NaN	NaN	NaN	NaN	NaN	NaN	NaN	NaN	NaN	NaN	NaN	NaN	NaN	NaN	NaN	NaN	NaN	NaN	NaN	NaN	NaN	NaN	NaN	NaN	NaN	NaN	NaN	NaN	NaN	NaN	NaN	NaN	NaN	NaN	NaN	NaN	NaN	NaN	NaN	NaN
0.239583333333333	NaN	NaN	NaN	NaN	NaN	NaN	NaN	NaN	NaN	NaN	NaN	NaN	NaN	NaN	NaN	NaN	NaN	NaN	NaN	NaN	NaN	NaN	NaN	NaN	NaN	NaN	NaN	NaN	NaN	NaN	NaN	NaN	NaN	NaN	NaN	NaN	NaN	NaN	NaN	NaN
0.241666666666666	NaN	NaN	NaN	NaN	NaN	NaN	NaN	NaN	NaN	NaN	NaN	NaN	NaN	NaN	NaN	NaN	NaN	NaN	NaN	NaN	NaN	NaN	NaN	NaN	NaN	NaN	NaN	NaN	NaN	NaN	NaN	NaN	NaN	NaN	NaN	NaN	NaN	NaN	NaN	NaN
0.24375	NaN	NaN	NaN	NaN	NaN	NaN	NaN	NaN	NaN	NaN	NaN	NaN	NaN	NaN	NaN	NaN	NaN	NaN	NaN	NaN	NaN	NaN	NaN	NaN	NaN	NaN	NaN	NaN	NaN	NaN	NaN	NaN	NaN	NaN	NaN	NaN	NaN	NaN	NaN	NaN
0.245833333333333	NaN	NaN	NaN	NaN	NaN	NaN	NaN	NaN	NaN	NaN	NaN	NaN	NaN	NaN	NaN	NaN	NaN	NaN	NaN	NaN	NaN	NaN	NaN	NaN	NaN	NaN	NaN	NaN	NaN	NaN	NaN	NaN	NaN	NaN	NaN	NaN	NaN	NaN	NaN	NaN
0.247916666666666	NaN	NaN	NaN	NaN	NaN	NaN	NaN	NaN	NaN	NaN	NaN	NaN	NaN	NaN	NaN	NaN	NaN	NaN	NaN	NaN	NaN	NaN	NaN	NaN	NaN	NaN	NaN	NaN	NaN	NaN	NaN	NaN	NaN	NaN	NaN	NaN	NaN	NaN	NaN	NaN
0.25	NaN	NaN	NaN	NaN	NaN	NaN	NaN	NaN	NaN	NaN	NaN	NaN	NaN	NaN	NaN	NaN	NaN	NaN	NaN	NaN	NaN	NaN	NaN	NaN	NaN	NaN	NaN	NaN	NaN	NaN	NaN	NaN	NaN	NaN	NaN	NaN	NaN	NaN	NaN	NaN
0.252083333333333	NaN	NaN	NaN	NaN	NaN	NaN	NaN	NaN	NaN	NaN	NaN	NaN	NaN	NaN	NaN	NaN	NaN	NaN	NaN	NaN	NaN	NaN	NaN	NaN	NaN	NaN	NaN	NaN	NaN	NaN	NaN	NaN	NaN	NaN	NaN	NaN	NaN	NaN	NaN	NaN
0.254166666666666	NaN	NaN	NaN	NaN	NaN	NaN	NaN	NaN	NaN	NaN	NaN	NaN	NaN	NaN	NaN	NaN	NaN	NaN	NaN	NaN	NaN	NaN	NaN	NaN	NaN	NaN	NaN	NaN	NaN	NaN	NaN	NaN	NaN	NaN	NaN	NaN	NaN	NaN	NaN	NaN
0.25625	NaN	NaN	NaN	NaN	NaN	NaN	NaN	NaN	NaN	NaN	NaN	NaN	NaN	NaN	NaN	NaN	NaN	NaN	NaN	NaN	NaN	NaN	NaN	NaN	NaN	NaN	NaN	NaN	NaN	NaN	NaN	NaN	NaN	NaN	NaN	NaN	NaN	NaN	NaN	NaN
0.258333333333333	NaN	NaN	NaN	NaN	NaN	NaN	NaN	NaN	NaN	NaN	NaN	NaN	NaN	NaN	NaN	NaN	NaN	NaN	NaN	NaN	NaN	NaN	NaN	NaN	NaN	NaN	NaN	NaN	NaN	NaN	NaN	NaN	NaN	NaN	NaN	NaN	NaN	NaN	NaN	NaN
0.260416666666666	NaN	NaN	NaN	NaN	NaN	NaN	NaN	NaN	NaN	NaN	NaN	NaN	NaN	NaN	NaN	NaN	NaN	NaN	NaN	NaN	NaN	NaN	NaN	NaN	NaN	NaN	NaN	NaN	NaN	NaN	NaN	NaN	NaN	NaN	NaN	NaN	NaN	NaN	NaN	NaN
0.2625	NaN	NaN	NaN	NaN	NaN	NaN	NaN	NaN	NaN	NaN	NaN	NaN	NaN	NaN	NaN	NaN	NaN	NaN	NaN	NaN	NaN	NaN	NaN	NaN	NaN	NaN	NaN	NaN	NaN	NaN	NaN	NaN	NaN	NaN	NaN	NaN	NaN	NaN	NaN	NaN
0.264583333333333	NaN	NaN	NaN	NaN	NaN	NaN	NaN	NaN	NaN	NaN	NaN	NaN	NaN	NaN	NaN	NaN	NaN	NaN	NaN	NaN	NaN	NaN	NaN	NaN	NaN	NaN	NaN	NaN	NaN	NaN	NaN	NaN	NaN	NaN	NaN	NaN	NaN	NaN	NaN	NaN
0.266666666666666	NaN	NaN	NaN	NaN	NaN	NaN	NaN	NaN	NaN	NaN	NaN	NaN	NaN	NaN	NaN	NaN	NaN	NaN	NaN	NaN	NaN	NaN	NaN	NaN	NaN	NaN	NaN	NaN	NaN	NaN	NaN	NaN	NaN	NaN	NaN	NaN	NaN	NaN	NaN	NaN
0.26875	NaN	NaN	NaN	NaN	NaN	NaN	NaN	NaN	NaN	NaN	NaN	NaN	NaN	NaN	NaN	NaN	NaN	NaN	NaN	NaN	NaN	NaN	NaN	NaN	NaN	NaN	NaN	NaN	NaN	NaN	NaN	NaN	NaN	NaN	NaN	NaN	NaN	NaN	NaN	NaN
0.270833333333333	NaN	NaN	NaN	NaN	NaN	NaN	NaN	NaN	NaN	NaN	NaN	NaN	NaN	NaN	NaN	NaN	NaN	NaN	NaN	NaN	NaN	NaN	NaN	NaN	NaN	NaN	NaN	NaN	NaN	NaN	NaN	NaN	NaN	NaN	NaN	NaN	NaN	NaN	NaN	NaN
0.272916666666666	NaN	NaN	NaN	NaN	NaN	NaN	NaN	NaN	NaN	NaN	NaN	NaN	NaN	NaN	NaN	NaN	NaN	NaN	NaN	NaN	NaN	NaN	NaN	NaN	NaN	NaN	NaN	NaN	NaN	NaN	NaN	NaN	NaN	NaN	NaN	NaN	NaN	NaN	NaN	NaN
0.275	NaN	NaN	NaN	NaN	NaN	NaN	NaN	NaN	NaN	NaN	NaN	NaN	NaN	NaN	NaN	NaN	NaN	NaN	NaN	NaN	NaN	NaN	NaN	NaN	NaN	NaN	NaN	NaN	NaN	NaN	NaN	NaN	NaN	NaN	NaN	NaN	NaN	NaN	NaN	NaN
0.277083333333333	NaN	NaN	NaN	NaN	NaN	NaN	NaN	NaN	NaN	NaN	NaN	NaN	NaN	NaN	NaN	NaN	NaN	NaN	NaN	NaN	NaN	NaN	NaN	NaN	NaN	NaN	NaN	NaN	NaN	NaN	NaN	NaN	NaN	NaN	NaN	NaN	NaN	NaN	NaN	NaN
0.279166666666666	NaN	NaN	NaN	NaN	NaN	NaN	NaN	NaN	NaN	NaN	NaN	NaN	NaN	NaN	NaN	NaN	NaN	NaN	NaN	NaN	NaN	NaN	NaN	NaN	NaN	NaN	NaN	NaN	NaN	NaN	NaN	NaN	NaN	NaN	NaN	NaN	NaN	NaN	NaN	NaN
0.28125	NaN	NaN	NaN	NaN	NaN	NaN	NaN	NaN	NaN	NaN	NaN	NaN	NaN	NaN	NaN	NaN	NaN	NaN	NaN	NaN	NaN	NaN	NaN	NaN	NaN	NaN	NaN	NaN	NaN	NaN	NaN	NaN	NaN	NaN	NaN	NaN	NaN	NaN	NaN	NaN
0.283333333333333	NaN	NaN	NaN	NaN	NaN	NaN	NaN	NaN	NaN	NaN	NaN	NaN	NaN	NaN	NaN	NaN	NaN	NaN	NaN	NaN	NaN	NaN	NaN	NaN	NaN	NaN	NaN	NaN	NaN	NaN	NaN	NaN	NaN	NaN	NaN	NaN	NaN	NaN	NaN	NaN
0.285416666666666	NaN	NaN	NaN	NaN	NaN	NaN	NaN	NaN	NaN	NaN	NaN	NaN	NaN	NaN	NaN	NaN	NaN	NaN	NaN	NaN	NaN	NaN	NaN	NaN	NaN	NaN	NaN	NaN	NaN	NaN	NaN	NaN	NaN	NaN	NaN	NaN	NaN	NaN	NaN	NaN
0.2875	NaN	NaN	NaN	NaN	NaN	NaN	NaN	NaN	NaN	NaN	NaN	NaN	NaN	NaN	NaN	NaN	NaN	NaN	NaN	NaN	NaN	NaN	NaN	NaN	NaN	NaN	NaN	NaN	NaN	NaN	NaN	NaN	NaN	NaN	NaN	NaN	NaN	NaN	NaN	NaN
0.289583333333333	NaN	NaN	NaN	NaN	NaN	NaN	NaN	NaN	NaN	NaN	NaN	NaN	NaN	NaN	NaN	NaN	NaN	NaN	NaN	NaN	NaN	NaN	NaN	NaN	NaN	NaN	NaN	NaN	NaN	NaN	NaN	NaN	NaN	NaN	NaN	NaN	NaN	NaN	NaN	NaN
0.291666666666666	NaN	NaN	NaN	NaN	NaN	NaN	NaN	NaN	NaN	NaN	NaN	NaN	NaN	NaN	NaN	NaN	NaN	NaN	NaN	NaN	NaN	NaN	NaN	NaN	NaN	NaN	NaN	NaN	NaN	NaN	NaN	NaN	NaN	NaN	NaN	NaN	NaN	NaN	NaN	NaN
0.29375	NaN	NaN	NaN	NaN	NaN	NaN	NaN	NaN	NaN	NaN	NaN	NaN	NaN	NaN	NaN	NaN	NaN	NaN	NaN	NaN	NaN	NaN	NaN	NaN	NaN	NaN	NaN	NaN	NaN	NaN	NaN	NaN	NaN	NaN	NaN	NaN	NaN	NaN	NaN	NaN
0.295833333333333	NaN	NaN	NaN	NaN	NaN	NaN	NaN	NaN	NaN	NaN	NaN	NaN	NaN	NaN	NaN	NaN	NaN	NaN	NaN	NaN	NaN	NaN	NaN	NaN	NaN	NaN	NaN	NaN	NaN	NaN	NaN	NaN	NaN	NaN	NaN	NaN	NaN	NaN	NaN	NaN
0.297916666666666	NaN	NaN	NaN	NaN	NaN	NaN	NaN	NaN	NaN	NaN	NaN	NaN	NaN	NaN	NaN	NaN	NaN	NaN	NaN	NaN	NaN	NaN	NaN	NaN	NaN	NaN	NaN	NaN	NaN	NaN	NaN	NaN	NaN	NaN	NaN	NaN	NaN	NaN	NaN	NaN
0.3	NaN	NaN	NaN	NaN	NaN	NaN	NaN	NaN	NaN	NaN	NaN	NaN	NaN	NaN	NaN	NaN	NaN	NaN	NaN	NaN	NaN	NaN	NaN	NaN	NaN	NaN	NaN	NaN	NaN	NaN	NaN	NaN	NaN	NaN	NaN	NaN	NaN	NaN	NaN	NaN
0.302083333333333	NaN	NaN	NaN	NaN	NaN	NaN	NaN	NaN	NaN	NaN	NaN	NaN	NaN	NaN	NaN	NaN	NaN	NaN	NaN	NaN	NaN	NaN	NaN	NaN	NaN	NaN	NaN	NaN	NaN	NaN	NaN	NaN	NaN	NaN	NaN	NaN	NaN	NaN	NaN	NaN
0.304166666666666	NaN	NaN	NaN	NaN	NaN	NaN	NaN	NaN	NaN	NaN	NaN	NaN	NaN	NaN	NaN	NaN	NaN	NaN	NaN	NaN	NaN	NaN	NaN	NaN	NaN	NaN	NaN	NaN	NaN	NaN	NaN	NaN	NaN	NaN	NaN	NaN	NaN	NaN	NaN	NaN
0.30625	NaN	NaN	NaN	NaN	NaN	NaN	NaN	NaN	NaN	NaN	NaN	NaN	NaN	NaN	NaN	NaN	NaN	NaN	NaN	NaN	NaN	NaN	NaN	NaN	NaN	NaN	NaN	NaN	NaN	NaN	NaN	NaN	NaN	NaN	NaN	NaN	NaN	NaN	NaN	NaN
0.308333333333333	NaN	NaN	NaN	NaN	NaN	NaN	NaN	NaN	NaN	NaN	NaN	NaN	NaN	NaN	NaN	NaN	NaN	NaN	NaN	NaN	NaN	NaN	NaN	NaN	NaN	NaN	NaN	NaN	NaN	NaN	NaN	NaN	NaN	NaN	NaN	NaN	NaN	NaN	NaN	NaN
0.310416666666666	NaN	NaN	NaN	NaN	NaN	NaN	NaN	NaN	NaN	NaN	NaN	NaN	NaN	NaN	NaN	NaN	NaN	NaN	NaN	NaN	NaN	NaN	NaN	NaN	NaN	NaN	NaN	NaN	NaN	NaN	NaN	NaN	NaN	NaN	NaN	NaN	NaN	NaN	NaN	NaN
0.3125	NaN	NaN	NaN	NaN	NaN	NaN	NaN	NaN	NaN	NaN	NaN	NaN	NaN	NaN	NaN	NaN	NaN	NaN	NaN	NaN	NaN	NaN	NaN	NaN	NaN	NaN	NaN	NaN	NaN	NaN	NaN	NaN	NaN	NaN	NaN	NaN	NaN	NaN	NaN	NaN
0.314583333333333	NaN	NaN	NaN	NaN	NaN	NaN	NaN	NaN	NaN	NaN	NaN	NaN	NaN	NaN	NaN	NaN	NaN	NaN	NaN	NaN	NaN	NaN	NaN	NaN	NaN	NaN	NaN	NaN	NaN	NaN	NaN	NaN	NaN	NaN	NaN	NaN	NaN	NaN	NaN	NaN
0.316666666666666	NaN	NaN	NaN	NaN	NaN	NaN	NaN	NaN	NaN	NaN	NaN	NaN	NaN	NaN	NaN	NaN	NaN	NaN	NaN	NaN	NaN	NaN	NaN	NaN	NaN	NaN	NaN	NaN	NaN	NaN	NaN	NaN	NaN	NaN	NaN	NaN	NaN	NaN	NaN	NaN
0.318749999999999	NaN	NaN	NaN	NaN	NaN	NaN	NaN	NaN	NaN	NaN	NaN	NaN	NaN	NaN	NaN	NaN	NaN	NaN	NaN	NaN	NaN	NaN	NaN	NaN	NaN	NaN	NaN	NaN	NaN	NaN	NaN	NaN	NaN	NaN	NaN	NaN	NaN	NaN	NaN	NaN
0.320833333333333	NaN	NaN	NaN	NaN	NaN	NaN	NaN	NaN	NaN	NaN	NaN	NaN	NaN	NaN	NaN	NaN	NaN	NaN	NaN	NaN	NaN	NaN	NaN	NaN	NaN	NaN	NaN	NaN	NaN	NaN	NaN	NaN	NaN	NaN	NaN	NaN	NaN	NaN	NaN	NaN
0.322916666666666	NaN	NaN	NaN	NaN	NaN	NaN	NaN	NaN	NaN	NaN	NaN	NaN	NaN	NaN	NaN	NaN	NaN	NaN	NaN	NaN	NaN	NaN	NaN	NaN	NaN	NaN	NaN	NaN	NaN	NaN	NaN	NaN	NaN	NaN	NaN	NaN	NaN	NaN	NaN	NaN
0.324999999999999	NaN	NaN	NaN	NaN	NaN	NaN	NaN	NaN	NaN	NaN	NaN	NaN	NaN	NaN	NaN	NaN	NaN	NaN	NaN	NaN	NaN	NaN	NaN	NaN	NaN	NaN	NaN	NaN	NaN	NaN	NaN	NaN	NaN	NaN	NaN	NaN	NaN	NaN	NaN	NaN
0.327083333333333	NaN	NaN	NaN	NaN	NaN	NaN	NaN	NaN	NaN	NaN	NaN	NaN	NaN	NaN	NaN	NaN	NaN	NaN	NaN	NaN	NaN	NaN	NaN	NaN	NaN	NaN	NaN	NaN	NaN	NaN	NaN	NaN	NaN	NaN	NaN	NaN	NaN	NaN	NaN	NaN
0.329166666666666	NaN	NaN	NaN	NaN	NaN	NaN	NaN	NaN	NaN	NaN	NaN	NaN	NaN	NaN	NaN	NaN	NaN	NaN	NaN	NaN	NaN	NaN	NaN	NaN	NaN	NaN	NaN	NaN	NaN	NaN	NaN	NaN	NaN	NaN	NaN	NaN	NaN	NaN	NaN	NaN
0.331249999999999	NaN	NaN	NaN	NaN	NaN	NaN	NaN	NaN	NaN	NaN	NaN	NaN	NaN	NaN	NaN	NaN	NaN	NaN	NaN	NaN	NaN	NaN	NaN	NaN	NaN	NaN	NaN	NaN	NaN	NaN	NaN	NaN	NaN	NaN	NaN	NaN	NaN	NaN	NaN	NaN
0.333333333333333	NaN	NaN	NaN	NaN	NaN	NaN	NaN	NaN	NaN	NaN	NaN	NaN	NaN	NaN	NaN	NaN	NaN	NaN	NaN	NaN	NaN	NaN	NaN	NaN	NaN	NaN	NaN	NaN	NaN	NaN	NaN	NaN	NaN	NaN	NaN	NaN	NaN	NaN	NaN	NaN
0.335416666666666	NaN	NaN	NaN	NaN	NaN	NaN	NaN	NaN	NaN	NaN	NaN	NaN	NaN	NaN	NaN	NaN	NaN	NaN	NaN	NaN	NaN	NaN	NaN	NaN	NaN	NaN	NaN	NaN	NaN	NaN	NaN	NaN	NaN	NaN	NaN	NaN	NaN	NaN	NaN	NaN
0.337499999999999	NaN	NaN	NaN	NaN	NaN	NaN	NaN	NaN	NaN	NaN	NaN	NaN	NaN	NaN	NaN	NaN	NaN	NaN	NaN	NaN	NaN	NaN	NaN	NaN	NaN	NaN	NaN	NaN	NaN	NaN	NaN	NaN	NaN	NaN	NaN	NaN	NaN	NaN	NaN	NaN
0.339583333333333	NaN	NaN	NaN	NaN	NaN	NaN	NaN	NaN	NaN	NaN	NaN	NaN	NaN	NaN	NaN	NaN	NaN	NaN	NaN	NaN	NaN	NaN	NaN	NaN	NaN	NaN	NaN	NaN	NaN	NaN	NaN	NaN	NaN	NaN	NaN	NaN	NaN	NaN	NaN	NaN
0.341666666666666	NaN	NaN	NaN	NaN	NaN	NaN	NaN	NaN	NaN	NaN	NaN	NaN	NaN	NaN	NaN	NaN	NaN	NaN	NaN	NaN	NaN	NaN	NaN	NaN	NaN	NaN	NaN	NaN	NaN	NaN	NaN	NaN	NaN	NaN	NaN	NaN	NaN	NaN	NaN	NaN
0.343749999999999	NaN	NaN	NaN	NaN	NaN	NaN	NaN	NaN	NaN	NaN	NaN	NaN	NaN	NaN	NaN	NaN	NaN	NaN	NaN	NaN	NaN	NaN	NaN	NaN	NaN	NaN	NaN	NaN	NaN	NaN	NaN	NaN	NaN	NaN	NaN	NaN	NaN	NaN	NaN	NaN
0.345833333333333	NaN	NaN	NaN	NaN	NaN	NaN	NaN	NaN	NaN	NaN	NaN	NaN	NaN	NaN	NaN	NaN	NaN	NaN	NaN	NaN	NaN	NaN	NaN	NaN	NaN	NaN	NaN	NaN	NaN	NaN	NaN	NaN	NaN	NaN	NaN	NaN	NaN	NaN	NaN	NaN
0.347916666666666	NaN	NaN	NaN	NaN	NaN	NaN	NaN	NaN	NaN	NaN	NaN	NaN	NaN	NaN	NaN	NaN	NaN	NaN	NaN	NaN	NaN	NaN	NaN	NaN	NaN	NaN	NaN	NaN	NaN	NaN	NaN	NaN	NaN	NaN	NaN	NaN	NaN	NaN	NaN	NaN
0.349999999999999	NaN	NaN	NaN	NaN	NaN	NaN	NaN	NaN	NaN	NaN	NaN	NaN	NaN	NaN	NaN	NaN	NaN	NaN	NaN	NaN	NaN	NaN	NaN	NaN	NaN	NaN	NaN	NaN	NaN	NaN	NaN	NaN	NaN	NaN	NaN	NaN	NaN	NaN	NaN	NaN
0.352083333333333	NaN	NaN	NaN	NaN	NaN	NaN	NaN	NaN	NaN	NaN	NaN	NaN	NaN	NaN	NaN	NaN	NaN	NaN	NaN	NaN	NaN	NaN	NaN	NaN	NaN	NaN	NaN	NaN	NaN	NaN	NaN	NaN	NaN	NaN	NaN	NaN	NaN	NaN	NaN	NaN
0.354166666666666	NaN	NaN	NaN	NaN	NaN	NaN	NaN	NaN	NaN	NaN	NaN	NaN	NaN	NaN	NaN	NaN	NaN	NaN	NaN	NaN	NaN	NaN	NaN	NaN	NaN	NaN	NaN	NaN	NaN	NaN	NaN	NaN	NaN	NaN	NaN	NaN	NaN	NaN	NaN	NaN
0.356249999999999	NaN	NaN	NaN	NaN	NaN	NaN	NaN	NaN	NaN	NaN	NaN	NaN	NaN	NaN	NaN	NaN	NaN	NaN	NaN	NaN	NaN	NaN	NaN	NaN	NaN	NaN	NaN	NaN	NaN	NaN	NaN	NaN	NaN	NaN	NaN	NaN	NaN	NaN	NaN	NaN
0.358333333333333	NaN	NaN	NaN	NaN	NaN	NaN	NaN	NaN	NaN	NaN	NaN	NaN	NaN	NaN	NaN	NaN	NaN	NaN	NaN	NaN	NaN	NaN	NaN	NaN	NaN	NaN	NaN	NaN	NaN	NaN	NaN	NaN	NaN	NaN	NaN	NaN	NaN	NaN	NaN	NaN
0.360416666666666	NaN	NaN	NaN	NaN	NaN	NaN	NaN	NaN	NaN	NaN	NaN	NaN	NaN	NaN	NaN	NaN	NaN	NaN	NaN	NaN	NaN	NaN	NaN	NaN	NaN	NaN	NaN	NaN	NaN	NaN	NaN	NaN	NaN	NaN	NaN	NaN	NaN	NaN	NaN	NaN
0.362499999999999	NaN	NaN	NaN	NaN	NaN	NaN	NaN	NaN	NaN	NaN	NaN	NaN	NaN	NaN	NaN	NaN	NaN	NaN	NaN	NaN	NaN	NaN	NaN	NaN	NaN	NaN	NaN	NaN	NaN	NaN	NaN	NaN	NaN	NaN	NaN	NaN	NaN	NaN	NaN	NaN
0.364583333333333	NaN	NaN	NaN	NaN	NaN	NaN	NaN	NaN	NaN	NaN	NaN	NaN	NaN	NaN	NaN	NaN	NaN	NaN	NaN	NaN	NaN	NaN	NaN	NaN	NaN	NaN	NaN	NaN	NaN	NaN	NaN	NaN	NaN	NaN	NaN	NaN	NaN	NaN	NaN	NaN
0.366666666666666	NaN	NaN	NaN	NaN	NaN	NaN	NaN	NaN	NaN	NaN	NaN	NaN	NaN	NaN	NaN	NaN	NaN	NaN	NaN	NaN	NaN	NaN	NaN	NaN	NaN	NaN	NaN	NaN	NaN	NaN	NaN	NaN	NaN	NaN	NaN	NaN	NaN	NaN	NaN	NaN
0.368749999999999	NaN	NaN	NaN	NaN	NaN	NaN	NaN	NaN	NaN	NaN	NaN	NaN	NaN	NaN	NaN	NaN	NaN	NaN	NaN	NaN	NaN	NaN	NaN	NaN	NaN	NaN	NaN	NaN	NaN	NaN	NaN	NaN	NaN	NaN	NaN	NaN	NaN	NaN	NaN	NaN
0.370833333333333	NaN	NaN	NaN	NaN	NaN	NaN	NaN	NaN	NaN	NaN	NaN	NaN	NaN	NaN	NaN	NaN	NaN	NaN	NaN	NaN	NaN	NaN	NaN	NaN	NaN	NaN	NaN	NaN	NaN	NaN	NaN	NaN	NaN	NaN	NaN	NaN	NaN	NaN	NaN	NaN
0.372916666666666	NaN	NaN	NaN	NaN	NaN	NaN	NaN	NaN	NaN	NaN	NaN	NaN	NaN	NaN	NaN	NaN	NaN	NaN	NaN	NaN	NaN	NaN	NaN	NaN	NaN	NaN	NaN	NaN	NaN	NaN	NaN	NaN	NaN	NaN	NaN	NaN	NaN	NaN	NaN	NaN
0.374999999999999	NaN	NaN	NaN	NaN	NaN	NaN	NaN	NaN	NaN	NaN	NaN	NaN	NaN	NaN	NaN	NaN	NaN	NaN	NaN	NaN	NaN	NaN	NaN	NaN	NaN	NaN	NaN	NaN	NaN	NaN	NaN	NaN	NaN	NaN	NaN	NaN	NaN	NaN	NaN	NaN
0.377083333333333	NaN	NaN	NaN	NaN	NaN	NaN	NaN	NaN	NaN	NaN	NaN	NaN	NaN	NaN	NaN	NaN	NaN	NaN	NaN	NaN	NaN	NaN	NaN	NaN	NaN	NaN	NaN	NaN	NaN	NaN	NaN	NaN	NaN	NaN	NaN	NaN	NaN	NaN	NaN	NaN
0.379166666666666	NaN	NaN	NaN	NaN	NaN	NaN	NaN	NaN	NaN	NaN	NaN	NaN	NaN	NaN	NaN	NaN	NaN	NaN	NaN	NaN	NaN	NaN	NaN	NaN	NaN	NaN	NaN	NaN	NaN	NaN	NaN	NaN	NaN	NaN	NaN	NaN	NaN	NaN	NaN	NaN
0.381249999999999	NaN	NaN	NaN	NaN	NaN	NaN	NaN	NaN	NaN	NaN	NaN	NaN	NaN	NaN	NaN	NaN	NaN	NaN	NaN	NaN	NaN	NaN	NaN	NaN	NaN	NaN	NaN	NaN	NaN	NaN	NaN	NaN	NaN	NaN	NaN	NaN	NaN	NaN	NaN	NaN
0.383333333333333	NaN	NaN	NaN	NaN	NaN	NaN	NaN	NaN	NaN	NaN	NaN	NaN	NaN	NaN	NaN	NaN	NaN	NaN	NaN	NaN	NaN	NaN	NaN	NaN	NaN	NaN	NaN	NaN	NaN	NaN	NaN	NaN	NaN	NaN	NaN	NaN	NaN	NaN	NaN	NaN
0.385416666666666	NaN	NaN	NaN	NaN	NaN	NaN	NaN	NaN	NaN	NaN	NaN	NaN	NaN	NaN	NaN	NaN	NaN	NaN	NaN	NaN	NaN	NaN	NaN	NaN	NaN	NaN	NaN	NaN	NaN	NaN	NaN	NaN	NaN	NaN	NaN	NaN	NaN	NaN	NaN	NaN
0.387499999999999	NaN	NaN	NaN	NaN	NaN	NaN	NaN	NaN	NaN	NaN	NaN	NaN	NaN	NaN	NaN	NaN	NaN	NaN	NaN	NaN	NaN	NaN	NaN	NaN	NaN	NaN	NaN	NaN	NaN	NaN	NaN	NaN	NaN	NaN	NaN	NaN	NaN	NaN	NaN	NaN
0.389583333333333	NaN	NaN	NaN	NaN	NaN	NaN	NaN	NaN	NaN	NaN	NaN	NaN	NaN	NaN	NaN	NaN	NaN	NaN	NaN	NaN	NaN	NaN	NaN	NaN	NaN	NaN	NaN	NaN	NaN	NaN	NaN	NaN	NaN	NaN	NaN	NaN	NaN	NaN	NaN	NaN
0.391666666666666	NaN	NaN	NaN	NaN	NaN	NaN	NaN	NaN	NaN	NaN	NaN	NaN	NaN	NaN	NaN	NaN	NaN	NaN	NaN	NaN	NaN	NaN	NaN	NaN	NaN	NaN	NaN	NaN	NaN	NaN	NaN	NaN	NaN	NaN	NaN	NaN	NaN	NaN	NaN	NaN
0.393749999999999	NaN	NaN	NaN	NaN	NaN	NaN	NaN	NaN	NaN	NaN	NaN	NaN	NaN	NaN	NaN	NaN	NaN	NaN	NaN	NaN	NaN	NaN	NaN	NaN	NaN	NaN	NaN	NaN	NaN	NaN	NaN	NaN	NaN	NaN	NaN	NaN	NaN	NaN	NaN	NaN
0.395833333333333	NaN	NaN	NaN	NaN	NaN	NaN	NaN	NaN	NaN	NaN	NaN	NaN	NaN	NaN	NaN	NaN	NaN	NaN	NaN	NaN	NaN	NaN	NaN	NaN	NaN	NaN	NaN	NaN	NaN	NaN	NaN	NaN	NaN	NaN	NaN	NaN	NaN	NaN	NaN	NaN
0.397916666666666	NaN	NaN	NaN	NaN	NaN	NaN	NaN	NaN	NaN	NaN	NaN	NaN	NaN	NaN	NaN	NaN	NaN	NaN	NaN	NaN	NaN	NaN	NaN	NaN	NaN	NaN	NaN	NaN	NaN	NaN	NaN	NaN	NaN	NaN	NaN	NaN	NaN	NaN	NaN	NaN
0.399999999999999	NaN	NaN	NaN	NaN	NaN	NaN	NaN	NaN	NaN	NaN	NaN	NaN	NaN	NaN	NaN	NaN	NaN	NaN	NaN	NaN	NaN	NaN	NaN	NaN	NaN	NaN	NaN	NaN	NaN	NaN	NaN	NaN	NaN	NaN	NaN	NaN	NaN	NaN	NaN	NaN
0.402083333333333	NaN	NaN	NaN	NaN	NaN	NaN	NaN	NaN	NaN	NaN	NaN	NaN	NaN	NaN	NaN	NaN	NaN	NaN	NaN	NaN	NaN	NaN	NaN	NaN	NaN	NaN	NaN	NaN	NaN	NaN	NaN	NaN	NaN	NaN	NaN	NaN	NaN	NaN	NaN	NaN
0.404166666666666	NaN	NaN	NaN	NaN	NaN	NaN	NaN	NaN	NaN	NaN	NaN	NaN	NaN	NaN	NaN	NaN	NaN	NaN	NaN	NaN	NaN	NaN	NaN	NaN	NaN	NaN	NaN	NaN	NaN	NaN	NaN	NaN	NaN	NaN	NaN	NaN	NaN	NaN	NaN	NaN
0.406249999999999	NaN	NaN	NaN	NaN	NaN	NaN	NaN	NaN	NaN	NaN	NaN	NaN	NaN	NaN	NaN	NaN	NaN	NaN	NaN	NaN	NaN	NaN	NaN	NaN	NaN	NaN	NaN	NaN	NaN	NaN	NaN	NaN	NaN	NaN	NaN	NaN	NaN	NaN	NaN	NaN
0.408333333333332	NaN	NaN	NaN	NaN	NaN	NaN	NaN	NaN	NaN	NaN	NaN	NaN	NaN	NaN	NaN	NaN	NaN	NaN	NaN	NaN	NaN	NaN	NaN	NaN	NaN	NaN	NaN	NaN	NaN	NaN	NaN	NaN	NaN	NaN	NaN	NaN	NaN	NaN	NaN	NaN
0.410416666666666	NaN	NaN	NaN	NaN	NaN	NaN	NaN	NaN	NaN	NaN	NaN	NaN	NaN	NaN	NaN	NaN	NaN	NaN	NaN	NaN	NaN	NaN	NaN	NaN	NaN	NaN	NaN	NaN	NaN	NaN	NaN	NaN	NaN	NaN	NaN	NaN	NaN	NaN	NaN	NaN
0.412499999999999	NaN	NaN	NaN	NaN	NaN	NaN	NaN	NaN	NaN	NaN	NaN	NaN	NaN	NaN	NaN	NaN	NaN	NaN	NaN	NaN	NaN	NaN	NaN	NaN	NaN	NaN	NaN	NaN	NaN	NaN	NaN	NaN	NaN	NaN	NaN	NaN	NaN	NaN	NaN	NaN
0.414583333333332	NaN	NaN	NaN	NaN	NaN	NaN	NaN	NaN	NaN	NaN	NaN	NaN	NaN	NaN	NaN	NaN	NaN	NaN	NaN	NaN	NaN	NaN	NaN	NaN	NaN	NaN	NaN	NaN	NaN	NaN	NaN	NaN	NaN	NaN	NaN	NaN	NaN	NaN	NaN	NaN
0.416666666666666	NaN	NaN	NaN	NaN	NaN	NaN	NaN	NaN	NaN	NaN	NaN	NaN	NaN	NaN	NaN	NaN	NaN	NaN	NaN	NaN	NaN	NaN	NaN	NaN	NaN	NaN	NaN	NaN	NaN	NaN	NaN	NaN	NaN	NaN	NaN	NaN	NaN	NaN	NaN	NaN
0.418749999999999	NaN	NaN	NaN	NaN	NaN	NaN	NaN	NaN	NaN	NaN	NaN	NaN	NaN	NaN	NaN	NaN	NaN	NaN	NaN	NaN	NaN	NaN	NaN	NaN	NaN	NaN	NaN	NaN	NaN	NaN	NaN	NaN	NaN	NaN	NaN	NaN	NaN	NaN	NaN	NaN
0.420833333333332	NaN	NaN	NaN	NaN	NaN	NaN	NaN	NaN	NaN	NaN	NaN	NaN	NaN	NaN	NaN	NaN	NaN	NaN	NaN	NaN	NaN	NaN	NaN	NaN	NaN	NaN	NaN	NaN	NaN	NaN	NaN	NaN	NaN	NaN	NaN	NaN	NaN	NaN	NaN	NaN
0.422916666666666	NaN	NaN	NaN	NaN	NaN	NaN	NaN	NaN	NaN	NaN	NaN	NaN	NaN	NaN	NaN	NaN	NaN	NaN	NaN	NaN	NaN	NaN	NaN	NaN	NaN	NaN	NaN	NaN	NaN	NaN	NaN	NaN	NaN	NaN	NaN	NaN	NaN	NaN	NaN	NaN
0.424999999999999	NaN	NaN	NaN	NaN	NaN	NaN	NaN	NaN	NaN	NaN	NaN	NaN	NaN	NaN	NaN	NaN	NaN	NaN	NaN	NaN	NaN	NaN	NaN	NaN	NaN	NaN	NaN	NaN	NaN	NaN	NaN	NaN	NaN	NaN	NaN	NaN	NaN	NaN	NaN	NaN
0.427083333333332	NaN	NaN	NaN	NaN	NaN	NaN	NaN	NaN	NaN	NaN	NaN	NaN	NaN	NaN	NaN	NaN	NaN	NaN	NaN	NaN	NaN	NaN	NaN	NaN	NaN	NaN	NaN	NaN	NaN	NaN	NaN	NaN	NaN	NaN	NaN	NaN	NaN	NaN	NaN	NaN
0.429166666666666	NaN	NaN	NaN	NaN	NaN	NaN	NaN	NaN	NaN	NaN	NaN	NaN	NaN	NaN	NaN	NaN	NaN	NaN	NaN	NaN	NaN	NaN	NaN	NaN	NaN	NaN	NaN	NaN	NaN	NaN	NaN	NaN	NaN	NaN	NaN	NaN	NaN	NaN	NaN	NaN
0.431249999999999	NaN	NaN	NaN	NaN	NaN	NaN	NaN	NaN	NaN	NaN	NaN	NaN	NaN	NaN	NaN	NaN	NaN	NaN	NaN	NaN	NaN	NaN	NaN	NaN	NaN	NaN	NaN	NaN	NaN	NaN	NaN	NaN	NaN	NaN	NaN	NaN	NaN	NaN	NaN	NaN
0.433333333333332	NaN	NaN	NaN	NaN	NaN	NaN	NaN	NaN	NaN	NaN	NaN	NaN	NaN	NaN	NaN	NaN	NaN	NaN	NaN	NaN	NaN	NaN	NaN	NaN	NaN	NaN	NaN	NaN	NaN	NaN	NaN	NaN	NaN	NaN	NaN	NaN	NaN	NaN	NaN	NaN
0.435416666666666	NaN	NaN	NaN	NaN	NaN	NaN	NaN	NaN	NaN	NaN	NaN	NaN	NaN	NaN	NaN	NaN	NaN	NaN	NaN	NaN	NaN	NaN	NaN	NaN	NaN	NaN	NaN	NaN	NaN	NaN	NaN	NaN	NaN	NaN	NaN	NaN	NaN	NaN	NaN	NaN
0.437499999999999	NaN	NaN	NaN	NaN	NaN	NaN	NaN	NaN	NaN	NaN	NaN	NaN	NaN	NaN	NaN	NaN	NaN	NaN	NaN	NaN	NaN	NaN	NaN	NaN	NaN	NaN	NaN	NaN	NaN	NaN	NaN	NaN	NaN	NaN	NaN	NaN	NaN	NaN	NaN	NaN
0.439583333333332	NaN	NaN	NaN	NaN	NaN	NaN	NaN	NaN	NaN	NaN	NaN	NaN	NaN	NaN	NaN	NaN	NaN	NaN	NaN	NaN	NaN	NaN	NaN	NaN	NaN	NaN	NaN	NaN	NaN	NaN	NaN	NaN	NaN	NaN	NaN	NaN	NaN	NaN	NaN	NaN
0.441666666666666	NaN	NaN	NaN	NaN	NaN	NaN	NaN	NaN	NaN	NaN	NaN	NaN	NaN	NaN	NaN	NaN	NaN	NaN	NaN	NaN	NaN	NaN	NaN	NaN	NaN	NaN	NaN	NaN	NaN	NaN	NaN	NaN	NaN	NaN	NaN	NaN	NaN	NaN	NaN	NaN
0.443749999999999	NaN	NaN	NaN	NaN	NaN	NaN	NaN	NaN	NaN	NaN	NaN	NaN	NaN	NaN	NaN	NaN	NaN	NaN	NaN	NaN	NaN	NaN	NaN	NaN	NaN	NaN	NaN	NaN	NaN	NaN	NaN	NaN	NaN	NaN	NaN	NaN	NaN	NaN	NaN	NaN
0.445833333333332	NaN	NaN	NaN	NaN	NaN	NaN	NaN	NaN	NaN	NaN	NaN	NaN	NaN	NaN	NaN	NaN	NaN	NaN	NaN	NaN	NaN	NaN	NaN	NaN	NaN	NaN	NaN	NaN	NaN	NaN	NaN	NaN	NaN	NaN	NaN	NaN	NaN	NaN	NaN	NaN
0.447916666666666	NaN	NaN	NaN	NaN	NaN	NaN	NaN	NaN	NaN	NaN	NaN	NaN	NaN	NaN	NaN	NaN	NaN	NaN	NaN	NaN	NaN	NaN	NaN	NaN	NaN	NaN	NaN	NaN	NaN	NaN	NaN	NaN	NaN	NaN	NaN	NaN	NaN	NaN	NaN	NaN
0.449999999999999	NaN	NaN	NaN	NaN	NaN	NaN	NaN	NaN	NaN	NaN	NaN	NaN	NaN	NaN	NaN	NaN	NaN	NaN	NaN	NaN	NaN	NaN	NaN	NaN	NaN	NaN	NaN	NaN	NaN	NaN	NaN	NaN	NaN	NaN	NaN	NaN	NaN	NaN	NaN	NaN
0.452083333333332	NaN	NaN	NaN	NaN	NaN	NaN	NaN	NaN	NaN	NaN	NaN	NaN	NaN	NaN	NaN	NaN	NaN	NaN	NaN	NaN	NaN	NaN	NaN	NaN	NaN	NaN	NaN	NaN	NaN	NaN	NaN	NaN	NaN	NaN	NaN	NaN	NaN	NaN	NaN	NaN
0.454166666666666	NaN	NaN	NaN	NaN	NaN	NaN	NaN	NaN	NaN	NaN	NaN	NaN	NaN	NaN	NaN	NaN	NaN	NaN	NaN	NaN	NaN	NaN	NaN	NaN	NaN	NaN	NaN	NaN	NaN	NaN	NaN	NaN	NaN	NaN	NaN	NaN	NaN	NaN	NaN	NaN
0.456249999999999	NaN	NaN	NaN	NaN	NaN	NaN	NaN	NaN	NaN	NaN	NaN	NaN	NaN	NaN	NaN	NaN	NaN	NaN	NaN	NaN	NaN	NaN	NaN	NaN	NaN	NaN	NaN	NaN	NaN	NaN	NaN	NaN	NaN	NaN	NaN	NaN	NaN	NaN	NaN	NaN
0.458333333333332	NaN	NaN	NaN	NaN	NaN	NaN	NaN	NaN	NaN	NaN	NaN	NaN	NaN	NaN	NaN	NaN	NaN	NaN	NaN	NaN	NaN	NaN	NaN	NaN	NaN	NaN	NaN	NaN	NaN	NaN	NaN	NaN	NaN	NaN	NaN	NaN	NaN	NaN	NaN	NaN
0.460416666666666	NaN	NaN	NaN	NaN	NaN	NaN	NaN	NaN	NaN	NaN	NaN	NaN	NaN	NaN	NaN	NaN	NaN	NaN	NaN	NaN	NaN	NaN	NaN	NaN	NaN	NaN	NaN	NaN	NaN	NaN	NaN	NaN	NaN	NaN	NaN	NaN	NaN	NaN	NaN	NaN
0.462499999999999	NaN	NaN	NaN	NaN	NaN	NaN	NaN	NaN	NaN	NaN	NaN	NaN	NaN	NaN	NaN	NaN	NaN	NaN	NaN	NaN	NaN	NaN	NaN	NaN	NaN	NaN	NaN	NaN	NaN	NaN	NaN	NaN	NaN	NaN	NaN	NaN	NaN	NaN	NaN	NaN
0.464583333333332	NaN	NaN	NaN	NaN	NaN	NaN	NaN	NaN	NaN	NaN	NaN	NaN	NaN	NaN	NaN	NaN	NaN	NaN	NaN	NaN	NaN	NaN	NaN	NaN	NaN	NaN	NaN	NaN	NaN	NaN	NaN	NaN	NaN	NaN	NaN	NaN	NaN	NaN	NaN	NaN
0.466666666666666	NaN	NaN	NaN	NaN	NaN	NaN	NaN	NaN	NaN	NaN	NaN	NaN	NaN	NaN	NaN	NaN	NaN	NaN	NaN	NaN	NaN	NaN	NaN	NaN	NaN	NaN	NaN	NaN	NaN	NaN	NaN	NaN	NaN	NaN	NaN	NaN	NaN	NaN	NaN	NaN
0.468749999999999	NaN	NaN	NaN	NaN	NaN	NaN	NaN	NaN	NaN	NaN	NaN	NaN	NaN	NaN	NaN	NaN	NaN	NaN	NaN	NaN	NaN	NaN	NaN	NaN	NaN	NaN	NaN	NaN	NaN	NaN	NaN	NaN	NaN	NaN	NaN	NaN	NaN	NaN	NaN	NaN
0.470833333333332	NaN	NaN	NaN	NaN	NaN	NaN	NaN	NaN	NaN	NaN	NaN	NaN	NaN	NaN	NaN	NaN	NaN	NaN	NaN	NaN	NaN	NaN	NaN	NaN	NaN	NaN	NaN	NaN	NaN	NaN	NaN	NaN	NaN	NaN	NaN	NaN	NaN	NaN	NaN	NaN
0.472916666666666	NaN	NaN	NaN	NaN	NaN	NaN	NaN	NaN	NaN	NaN	NaN	NaN	NaN	NaN	NaN	NaN	NaN	NaN	NaN	NaN	NaN	NaN	NaN	NaN	NaN	NaN	NaN	NaN	NaN	NaN	NaN	NaN	NaN	NaN	NaN	NaN	NaN	NaN	NaN	NaN
0.474999999999999	NaN	NaN	NaN	NaN	NaN	NaN	NaN	NaN	NaN	NaN	NaN	NaN	NaN	NaN	NaN	NaN	NaN	NaN	NaN	NaN	NaN	NaN	NaN	NaN	NaN	NaN	NaN	NaN	NaN	NaN	NaN	NaN	NaN	NaN	NaN	NaN	NaN	NaN	NaN	NaN
0.477083333333332	NaN	NaN	NaN	NaN	NaN	NaN	NaN	NaN	NaN	NaN	NaN	NaN	NaN	NaN	NaN	NaN	NaN	NaN	NaN	NaN	NaN	NaN	NaN	NaN	NaN	NaN	NaN	NaN	NaN	NaN	NaN	NaN	NaN	NaN	NaN	NaN	NaN	NaN	NaN	NaN
0.479166666666666	NaN	NaN	NaN	NaN	NaN	NaN	NaN	NaN	NaN	NaN	NaN	NaN	NaN	NaN	NaN	NaN	NaN	NaN	NaN	NaN	NaN	NaN	NaN	NaN	NaN	NaN	NaN	NaN	NaN	NaN	NaN	NaN	NaN	NaN	NaN	NaN	NaN	NaN	NaN	NaN
0.481249999999999	NaN	NaN	NaN	NaN	NaN	NaN	NaN	NaN	NaN	NaN	NaN	NaN	NaN	NaN	NaN	NaN	NaN	NaN	NaN	NaN	NaN	NaN	NaN	NaN	NaN	NaN	NaN	NaN	NaN	NaN	NaN	NaN	NaN	NaN	NaN	NaN	NaN	NaN	NaN	NaN
0.483333333333332	NaN	NaN	NaN	NaN	NaN	NaN	NaN	NaN	NaN	NaN	NaN	NaN	NaN	NaN	NaN	NaN	NaN	NaN	NaN	NaN	NaN	NaN	NaN	NaN	NaN	NaN	NaN	NaN	NaN	NaN	NaN	NaN	NaN	NaN	NaN	NaN	NaN	NaN	NaN	NaN
0.485416666666666	NaN	NaN	NaN	NaN	NaN	NaN	NaN	NaN	NaN	NaN	NaN	NaN	NaN	NaN	NaN	NaN	NaN	NaN	NaN	NaN	NaN	NaN	NaN	NaN	NaN	NaN	NaN	NaN	NaN	NaN	NaN	NaN	NaN	NaN	NaN	NaN	NaN	NaN	NaN	NaN
0.487499999999999	NaN	NaN	NaN	NaN	NaN	NaN	NaN	NaN	NaN	NaN	NaN	NaN	NaN	NaN	NaN	NaN	NaN	NaN	NaN	NaN	NaN	NaN	NaN	NaN	NaN	NaN	NaN	NaN	NaN	NaN	NaN	NaN	NaN	NaN	NaN	NaN	NaN	NaN	NaN	NaN
0.489583333333332	NaN	NaN	NaN	NaN	NaN	NaN	NaN	NaN	NaN	NaN	NaN	NaN	NaN	NaN	NaN	NaN	NaN	NaN	NaN	NaN	NaN	NaN	NaN	NaN	NaN	NaN	NaN	NaN	NaN	NaN	NaN	NaN	NaN	NaN	NaN	NaN	NaN	NaN	NaN	NaN
0.491666666666666	NaN	NaN	NaN	NaN	NaN	NaN	NaN	NaN	NaN	NaN	NaN	NaN	NaN	NaN	NaN	NaN	NaN	NaN	NaN	NaN	NaN	NaN	NaN	NaN	NaN	NaN	NaN	NaN	NaN	NaN	NaN	NaN	NaN	NaN	NaN	NaN	NaN	NaN	NaN	NaN
0.493749999999999	NaN	NaN	NaN	NaN	NaN	NaN	NaN	NaN	NaN	NaN	NaN	NaN	NaN	NaN	NaN	NaN	NaN	NaN	NaN	NaN	NaN	NaN	NaN	NaN	NaN	NaN	NaN	NaN	NaN	NaN	NaN	NaN	NaN	NaN	NaN	NaN	NaN	NaN	NaN	NaN
0.495833333333332	NaN	NaN	NaN	NaN	NaN	NaN	NaN	NaN	NaN	NaN	NaN	NaN	NaN	NaN	NaN	NaN	NaN	NaN	NaN	NaN	NaN	NaN	NaN	NaN	NaN	NaN	NaN	NaN	NaN	NaN	NaN	NaN	NaN	NaN	NaN	NaN	NaN	NaN	NaN	NaN
0.497916666666666	NaN	NaN	NaN	NaN	NaN	NaN	NaN	NaN	NaN	NaN	NaN	NaN	NaN	NaN	NaN	NaN	NaN	NaN	NaN	NaN	NaN	NaN	NaN	NaN	NaN	NaN	NaN	NaN	NaN	NaN	NaN	NaN	NaN	NaN	NaN	NaN	NaN	NaN	NaN	NaN
0.499999999999999	NaN	NaN	NaN	NaN	NaN	NaN	NaN	NaN	NaN	NaN	NaN	NaN	NaN	NaN	NaN	NaN	NaN	NaN	NaN	NaN	NaN	NaN	NaN	NaN	NaN	NaN	NaN	NaN	NaN	NaN	NaN	NaN	NaN	NaN	NaN	NaN	NaN	NaN	NaN	NaN
0.502083333333332	-9.03428485145994	NaN	NaN	0.272352163467817	-9.5782254497371	NaN	NaN	-1.09818471748647	-26.7927957849539	NaN	17.1298579907386	NaN	-11.1923886977005	NaN	NaN	NaN	-41.6632516280883	17.2637203726159	NaN	1.59190942074581	-2.8234492904305	8.59709787925557	NaN	-5.44474998391886	-11.6210779055593	-0.686516167206496	NaN	NaN	-2.30797667188983	-3.42124473854582	NaN	-3.45612423622368	NaN	-4.94411058611362	-7.9402798668012	-1.92721884535848	-5.21762955579381	-15.7189402385884	-11.5771946355926	-8.43474627308121
0.504166666666666	-8.82401331671157	NaN	NaN	0.786634744548978	-9.81001119755831	NaN	NaN	1.0616047343736	-26.8200431626975	NaN	18.0687240172672	NaN	-10.2981586433627	NaN	NaN	NaN	-41.6024542966237	17.4694346583302	NaN	1.96312430591969	-3.03717054133189	8.80281216496985	NaN	-5.24336408034159	-10.5936523868292	-1.92080188149222	NaN	NaN	-2.30135928803671	-4.14124473854582	NaN	-2.83905751446358	NaN	-6.17839630039934	-7.53155972083717	-1.72222295092115	-5.72711578911051	-16.130368810017	-11.1666793166118	-8.23281715729452
0.506249999999999	-8.52738796892483	NaN	NaN	0.786275706117685	-9.80821609289618	NaN	NaN	1.0616047343736	-26.842872046753	NaN	18.4033115419193	NaN	-10.4010081099563	NaN	NaN	NaN	-41.5396197711938	17.4694346583302	NaN	1.96312430591969	-3.03717054133189	8.80281216496985	NaN	-5.44762220387438	-10.0404232613592	-2.1265161672065	NaN	NaN	-2.09528721717299	-3.93553045283154	NaN	-2.73298184127562	NaN	-6.28125344325646	-7.73726617358178	-1.72258198989927	-6.13843846266041	-16.3360830957313	-11.3723857693564	-8.43851609048178
0.508333333333332	-8.18844925274932	NaN	NaN	0.992706815412703	-9.60612334778824	NaN	NaN	1.26155452797314	-26.852445449744	NaN	17.9913450386649	NaN	-10.5063707881504	NaN	NaN	NaN	-41.5106882243685	17.366577515473	NaN	1.96647478688802	-3.03447805522021	8.49424073639841	NaN	-5.65044421742934	-10.032345212456	-2.1265161672065	NaN	NaN	-2.30243640333059	-4.14124473854582	NaN	-3.2423572800671	NaN	-6.2812534432565	-7.73906134659861	-1.72276150938837	-5.9327771258855	-16.3360830957313	-11.3741809423732	-8.44354251368257
0.510416666666666	-7.67452336074351	NaN	NaN	0.991988738550158	-9.60971355711249	NaN	NaN	1.05586029446266	-26.852445449744	NaN	16.9695969172813	NaN	-10.4035213215567	NaN	NaN	NaN	-41.9088342727441	17.5722918011873	NaN	1.97269710868636	-2.83152674876549	8.69995502211269	NaN	-5.65044421742934	-9.92626953926803	-2.1265161672065	NaN	NaN	-1.99314877781931	-4.14124473854582	NaN	-3.23912606050582	NaN	-6.48696772897078	-7.73816376009021	-1.72312054836649	-6.13843846266041	-16.3360830957313	-11.1702696626454	-8.64924144686984
0.512499999999999	-5.92613411488701	NaN	NaN	1.09520429319767	-9.60971355711249	NaN	NaN	1.2601184179954	-26.852445449744	NaN	16.7604720745955	NaN	-10.4010081099563	NaN	NaN	NaN	-42.105753691883	17.7780060869016	NaN	1.9760475896547	-2.83152674876549	8.49424073639841	NaN	-5.65044421742934	-11.4689363436683	-2.33223045292078	NaN	NaN	-2.301718326468	-4.14124473854582	NaN	-3.23266362138322	NaN	-6.69268201468507	-7.94207503981803	-1.51776561495103	-6.14310557128111	-16.3360830957313	-11.1720648356622	-8.2378435804953
0.514583333333332	-6.64685109622086	NaN	NaN	0.993424892275289	-9.60971355711249	NaN	NaN	1.77722622172711	-27.3396300700433	NaN	16.9665450859673	NaN	-10.7045300865364	NaN	NaN	NaN	-41.9088342727441	17.7780060869016	NaN	1.75751152778733	-3.03178556910853	8.49424073639841	NaN	-5.95898556769509	-11.465705124107	-2.33223045292078	NaN	NaN	-2.50922655105686	-4.24410188140298	NaN	-3.95419040655066	NaN	-6.69268201468507	-7.73636858707338	-1.51830417341821	-5.7317828977312	-16.2332259528742	-10.9654607964092	-8.2378435804953
0.516666666666665	-6.23344843705398	NaN	NaN	0.994142969137833	-9.81539651154468	NaN	NaN	1.57009587823889	-27.7536101412878	NaN	17.5183463210664	NaN	-10.4988311533492	NaN	NaN	NaN	-41.7033004334095	17.7780060869016	NaN	2.18489118872082	-2.6178054978641	8.69995502211269	NaN	-5.95898556769509	-9.80565337805425	-2.33223045292078	NaN	NaN	-2.71817092937084	-4.14124473854582	NaN	-3.74527027973602	NaN	-6.69268201468507	-7.53066213432878	-1.31241068153557	-5.7317828977312	-16.130368810017	-11.0701091957983	-8.23533036889491
0.518749999999999	-5.5129109752092	NaN	NaN	1.19841984784518	-9.61330376643674	NaN	NaN	1.67294299499409	-26.7415460951258	NaN	17.9433274158587	NaN	-10.5000877591494	NaN	NaN	NaN	-41.6220695642315	17.7780060869016	NaN	1.96958594778721	-2.6178054978641	8.49424073639841	NaN	-6.16467980120557	-11.8722361092718	-2.33223045292078	NaN	NaN	-2.3056677492121	-4.14124473854582	NaN	-3.63919460654803	NaN	-6.69268201468507	-7.73906134659861	-1.31259020102463	-5.4232908925688	-16.130368810017	-11.5843753276599	-8.43851609048178
0.520833333333332	-7.36433672675152	NaN	NaN	1.30091732563014	-9.41300612599092	NaN	NaN	1.67150688501636	-26.1488470924316	NaN	17.9636165707195	NaN	-10.497574547549	NaN	NaN	NaN	-41.7248364838988	17.5722918011873	NaN	1.56482203338994	-2.8234492904305	8.49424073639841	NaN	-6.1618075812501	-12.1743070310293	-2.33223045292078	NaN	NaN	-2.30746294136849	-3.93553045283154	NaN	-3.63273216742547	NaN	-6.48696772897078	-7.42960408097322	-1.51794513444009	-5.2222966644145	-15.9246545243027	-11.380464047932	-7.71605661272587
0.522916666666665	-7.55397141479416	NaN	NaN	0.786993782980271	-9.41659633531517	NaN	NaN	1.2601184179954	-25.824226486912	NaN	17.9782384109553	NaN	-10.6982470575355	NaN	NaN	NaN	-41.5063810142706	17.5722918011873	NaN	1.2790186127276	-2.6178054978641	8.49424073639841	NaN	-6.1618075812501	-11.8641580603686	-2.1265161672065	NaN	NaN	-2.72032515995852	-3.93553045283154	NaN	-3.22296996269938	NaN	-6.48696772897078	-7.53335489385396	-1.7240181458118	-5.22463021872485	-15.7189402385884	-11.1765527682042	-7.92678196911397
0.524999999999999	-7.62157218846123	NaN	NaN	0.99234777698141	-8.49102304037041	NaN	NaN	1.46294043155041	-26.1380771479849	NaN	17.9878585230704	NaN	-10.6982470575355	NaN	NaN	NaN	-41.5613806031387	17.7780060869016	NaN	1.07340583459525	-2.8234492904305	8.08281216496985	NaN	-6.46747671156034	-11.8625424505879	-2.1265161672065	NaN	NaN	-2.1024679857986	-3.93553045283154	NaN	-3.62788533808352	NaN	-6.48696772897078	-7.73906134659861	-1.5190222513745	-4.91147110494175	-15.7189402385884	-11.5897608467103	-8.13248090230124
0.527083333333332	-7.6884981458077	NaN	NaN	1.71413858265143	-8.8987987399105	NaN	NaN	1.25724619803993	-26.1434621202083	NaN	17.9931424935695	NaN	-10.6982470575355	NaN	NaN	NaN	-41.6943783553496	17.5722918011873	NaN	1.28224943366137	-2.8234492904305	8.28852645068413	NaN	-6.57032382831558	-11.4495490263006	-1.92080188149222	NaN	NaN	-2.00140666173877	-4.14124473854582	NaN	-3.7307297917102	NaN	-6.48696772897078	-7.94656297236005	-1.93098875462885	-4.7058097681668	-15.5132259528742	-11.3840543939657	-8.13248090230124
0.529166666666665	-7.8761083848886	NaN	NaN	1.50878458865025	-8.8987987399105	NaN	NaN	1.25724619803993	-26.354490884998	NaN	17.9947559089571	NaN	-11.0093086689168	NaN	NaN	NaN	-41.8296835415416	17.7780060869016	NaN	0.877485519264137	-2.40677673307435	7.97995502211269	NaN	-6.36462959480511	-11.6487754944314	-1.71508759577794	NaN	NaN	-2.20640161730865	-4.14124473854582	NaN	-3.21973874313806	NaN	-6.48696772897078	-7.94656297236005	-1.92829596229289	-4.50014843139184	-15.5132259528742	-11.3840543939657	-7.92426875751361
0.531249999999999	-9.62252291636536	NaN	NaN	1.30127636406139	-9.10448169434264	NaN	NaN	1.46294043155041	-26.1461546063199	NaN	17.9946812288496	NaN	-11.2175208137045	NaN	NaN	NaN	-41.8916054323527	17.7780060869016	NaN	0.569066352065538	-2.60165058119408	7.97995502211269	NaN	-6.36462959480511	-11.8512331821234	-1.92080188149222	NaN	NaN	-2.2071196941712	-4.24410188140298	NaN	-3.21650752357678	NaN	-6.48696772897074	-7.94835814537688	-1.93134779360701	-3.98599508945445	-15.7189402385884	-11.5897608467103	-7.92426875751361
0.533333333333332	-6.74055258847539	NaN	NaN	-0.138714862965835	-9.31486781666806	NaN	NaN	1.44570711181751	-26.1478682614555	NaN	17.9945031455165	NaN	-11.4207065352914	NaN	NaN	NaN	-41.9088342727441	17.7780060869016	NaN	0.97751364928346	-2.39331430251604	8.49424073639841	NaN	-6.1618075812501	-11.8496175723428	-1.92080188149218	NaN	NaN	-1.79712978303142	-4.3469590242601	NaN	-3.00758739676211	NaN	-6.38411058611362	-8.25512265147696	-2.03420477980378	-3.98599508945445	-15.5132259528742	-11.3840543939657	-8.23281715729448
0.535416666666665	-7.06307461722685	NaN	NaN	0.27271120189911	-9.50536879041132	4.77582806642389	NaN	1.48735430117199	-26.1622138095411	NaN	17.9942905944414	NaN	-9.74872634798888	NaN	NaN	NaN	-41.9199451478491	17.7780060869016	NaN	1.73605862983104	-2.73005109553811	8.49424073639841	NaN	-3.492090875547	-11.3509717859901	-1.92080188149222	NaN	NaN	-1.9965596429165	-3.00981616711726	NaN	-1.62754260787239	NaN	-2.88696772897078	-7.24903005046392	-1.72186391194302	-3.06051907396714	-15.410368810017	-10.9771294210184	-8.24538321529645
0.537499999999999	-7.7726230804801	NaN	NaN	1.91590219233984	-9.5845820918428	3.95297092356673	NaN	1.48591819119425	-26.1949206662597	NaN	17.9941125111083	NaN	-9.46279685261153	NaN	NaN	NaN	-41.9295982761404	17.3665775154731	NaN	2.14450592704892	-3.06678788856022	8.80281216496985	NaN	-5.23618353045292	-10.4249153256207	-1.61223045292078	NaN	NaN	-2.19598950280153	-3.72981616711726	NaN	-2.8649072709539	NaN	-4.73839630039934	-7.0442211842277	-1.31115404511214	-4.7058097681668	-14.9989402385884	-10.6730576744435	-7.94186123871633
0.539583333333332	-8.48217154373331	NaN	NaN	1.81555894514255	-9.57919677785643	4.36439949499529	NaN	1.28022395768378	-26.2517182472943	NaN	17.9940378310008	NaN	-9.6659825741984	NaN	NaN	NaN	-41.9364070204048	17.4694346583302	NaN	2.14450592704892	-3.05601794411355	8.80281216496985	NaN	-5.43900554400792	-9.92626953926803	-1.71508759577794	NaN	NaN	-2.0934920250166	-3.93553045283154	NaN	-2.54991147095127	NaN	-4.84125344325646	-7.0442211842277	-1.51668849801662	-4.91147110494175	-15.410368810017	-10.8787641271881	-8.04722391691036
0.541666666666665	-8.80469357248478	NaN	NaN	2.02055390071248	-9.78487973228861	4.46725663785245	NaN	1.48304597123878	-26.338335968328	NaN	17.4808300169512	NaN	-9.56313310760477	NaN	NaN	NaN	-41.9389847434291	17.5722918011873	NaN	2.10469629982023	-3.25896925056827	8.69995502211269	NaN	-5.84895790105114	-10.0210359439915	-1.92080188149222	NaN	NaN	-2.29992313431162	-4.14124473854582	NaN	-2.9580580658967	NaN	-5.04696772897078	-7.0442211842277	-1.51668849801662	-4.4978148770815	-15.6160830957313	-10.8805593002049	-8.25669266749824
0.543749999999999	-8.18719261632589	NaN	NaN	1.91733834606497	-9.9905626867208	4.36439949499529	NaN	1.2744795177728	-29.2173490642576	NaN	18.0003210131181	NaN	-9.46279685261149	NaN	NaN	NaN	-41.9389847434291	17.5722918011873	NaN	2.03247720795641	-2.84768166543548	8.80281216496985	NaN	-5.6446997775184	-10.0210359439915	-2.1265161672065	NaN	NaN	-1.78564055323046	-3.93553045283154	NaN	-2.75398476842397	NaN	-5.25268201468506	-7.04332359771931	-1.51686801750573	-4.70347621385641	-15.6160830957313	-10.6748528474603	-8.46113499488533
0.545833333333332	-7.36559336317495	NaN	NaN	2.02019486228119	-9.78308462762649	4.57011378070961	NaN	1.47873764130554	-26.338335968328	NaN	16.9678017223907	NaN	-9.4640534584117	NaN	NaN	NaN	-41.943291953527	17.7780060869016	NaN	1.99866333619096	-2.84768166543548	8.49424073639841	NaN	-5.64326366754066	-10.737715899817	-2.1265161672065	NaN	NaN	-1.99135358566293	-3.72981616711726	NaN	-2.54506464160933	NaN	-5.45839630039934	-7.24813246395552	-1.5165089785276	-4.50014843139184	-15.410368810017	-10.4709415677325	-8.15132998930417
0.547916666666665	-7.36631144113123	NaN	NaN	1.91841546135881	-9.79026504627499	4.46725663785245	NaN	1.78440677161582	-27.7509176551761	NaN	17.6878006257683	NaN	-9.46154024681131	NaN	NaN	NaN	-41.9519063737227	17.7780060869016	NaN	2.00512497805845	-2.84498917932384	8.49424073639841	NaN	-5.84895790105114	-12.0714625774026	-1.92080188149222	NaN	NaN	-1.99243070095677	-3.93553045283154	NaN	-3.06251812930403	NaN	-5.66411058611362	-7.24903005046392	-1.51668849801662	-4.50248198570219	-15.5132259528742	-10.4700439812241	-8.25292285009767
0.549999999999999	-6.43862385098038	NaN	NaN	1.71198435206375	-9.99953821003138	5.29011378070957	NaN	1.78440677161582	-26.8389830191857	NaN	17.7832259004815	NaN	-9.25709791942422	NaN	NaN	NaN	-41.9519063737227	17.7780060869016	NaN	1.30809600113135	-2.43639408030268	8.49424073639841	NaN	-5.75041911422915	-10.7231754117912	-1.92080188149222	NaN	NaN	-1.99530300840699	-3.6269590242601	NaN	-2.95321123655476	NaN	-5.56125344325651	-7.24992763697235	-1.51668849801662	-4.50248198570219	-15.410368810017	-10.1623818886155	-8.25040963849728
0.552083333333332	-7.56843502374351	NaN	NaN	1.09484525476641	-9.58996740582917	5.29011378070957	NaN	1.78727899157129	-26.338335968328	NaN	17.8576938503081	NaN	-9.4552572178103	NaN	NaN	NaN	-41.7549869545838	17.9837203726159	NaN	1.59389942179369	-2.63126792842241	8.49424073639841	NaN	-6.16898813113878	-12.7865269234475	-1.71508759577794	NaN	NaN	-2.50814943576302	-3.52410188140298	NaN	-2.53860220248673	NaN	-5.76696772897079	-7.25172280998914	-1.72312054836649	-4.4978148770815	-15.410368810017	-10.8823544732217	-8.45359536008415
0.554166666666665	-6.64236310899425	NaN	NaN	1.30055828719885	-9.59714782447766	4.87868520928101	NaN	1.98722878517079	-25.8376889174703	NaN	17.9134921763913	NaN	-9.24955828462303	NaN	NaN	NaN	-41.7463725343881	17.9837203726159	NaN	1.43939989778748	-2.63126792842241	8.49424073639841	NaN	-6.38473513449348	-12.8893713770742	-1.71508759577794	NaN	NaN	-2.50958558948815	-3.52410188140298	NaN	-2.74429110974012	NaN	-5.56125344325651	-6.84210507751672	-1.92847548178195	-4.39731776300431	-15.2046545243027	-10.4718391542409	-7.93557820971533
0.556249999999999	-7.08685566437125	NaN	NaN	0.581998827410343	-9.18937212493754	5.08439949499529	NaN	1.9901010051263	-25.2072951092128	NaN	17.9529085798738	NaN	-9.5568500786038	NaN	NaN	NaN	-41.6220695642315	17.7780060869016	NaN	1.51312889844993	-2.4202391636327	8.49424073639841	NaN	-5.99345220716086	-12.3654554502569	-1.61223045292078	NaN	NaN	-2.30351351862443	-3.72981616711726	NaN	-2.73944428039818	NaN	-5.45839630039934	-7.04870911676972	-1.92883452076007	-4.19632353485009	-14.7932259528742	-10.4736343272577	-8.04471070530997
0.558333333333332	-7.91286016129223	NaN	NaN	0.99091162325632	-8.37202562119521	4.87868520928101	NaN	2.19292301868126	-25.8349964313587	NaN	17.9782307618986	NaN	-9.65844293939722	NaN	NaN	NaN	-41.633899590019	17.9837203726159	NaN	1.65089443697354	-2.83152674876549	8.28852645068413	NaN	-5.70501639658348	-12.3686866698182	-1.61223045292078	NaN	NaN	-1.9949439699757	-3.72981616711726	NaN	-2.84228873402486	NaN	-5.25268201468506	-7.04870911676972	-1.72312054836649	-3.68217019291269	-14.7932259528742	-10.8850472327469	-8.25543606169806
0.560416666666665	-8.35736172988486	NaN	NaN	1.9198516150839	-8.47127688908709	4.87868520928101	NaN	1.98722878517079	-25.8349964313587	NaN	17.9917464236087	NaN	-9.4552572178103	NaN	NaN	NaN	-41.6685667090659	17.9837203726159	NaN	2.30915356269564	-2.63126792842241	8.28852645068413	NaN	-4.38810941845372	-12.0585376991574	-1.61223045292078	NaN	NaN	-1.99709820056341	-3.72981616711726	NaN	-3.04797764127825	NaN	-5.25268201468506	-7.25441556951437	-2.13490753213178	-3.4811759647584	-14.690368810017	-10.8850472327469	-8.25292285009767
0.562499999999999	-8.18928460886646	NaN	NaN	1.92021065351519	-8.16634266676306	4.67297092356673	NaN	1.9901010051263	-25.9512807582002	NaN	17.9957432661469	NaN	-9.76129240599089	NaN	NaN	NaN	-41.7248364838988	17.9837203726159	NaN	2.99972089775521	-2.32280223957281	8.08281216496985	NaN	-3.37256324070096	-11.8431551332202	-1.61223045292078	NaN	NaN	-2.20281123299585	-3.72981616711726	NaN	-2.73944428039818	NaN	-4.84125344325651	-7.05050428978655	-1.92937307922726	-3.27551462798349	-14.690368810017	-11.0907536854916	-8.150073383504
0.564583333333332	-7.76997764840402	NaN	NaN	1.9198516150839	-8.16454756210094	4.57011378070957	NaN	2.19579523863677	-26.0594876267067	NaN	17.9745618866966	NaN	-9.657186333597	NaN	NaN	NaN	-41.9217559030377	17.9837203726159	NaN	3.60363594841731	-2.41485419140938	8.28852645068413	NaN	-2.45124751983698	-11.8415395234396	-1.81794473863506	NaN	NaN	-1.99817531585725	-3.72981616711726	NaN	-2.53052415358351	NaN	-4.84125344325651	-7.05229946280334	-2.13508705162084	-3.0698532912085	-14.690368810017	-11.0907536854916	-8.04471070530997
0.566666666666665	-7.22506289579953	NaN	NaN	-0.137278709240745	-8.15494820809214	5.44439949499529	NaN	1.96425102552694	-26.3814157461147	NaN	17.9533805072463	NaN	-9.76003580019063	NaN	NaN	NaN	-41.9217559030377	17.7780060869016	NaN	4.35235806028442	-2.30395483679115	8.49424073639841	NaN	-1.4227763522846	-11.6326193966249	-1.71508759577794	NaN	NaN	-1.79389843714991	-3.52410188140298	NaN	-2.11591511951548	NaN	-4.94411058611362	-7.05229946280334	-2.23812355730667	-3.0698532912085	-14.4846545243027	-10.885047232747	-8.2478964268968
0.568749999999999	-6.68016239835502	12.2697912310431	NaN	0.0641258620164172	-8.1400017338132	5.44439949499529	NaN	2.01738709470335	-26.1326921757616	NaN	17.9885685788711	NaN	-8.71520525885167	NaN	NaN	NaN	-41.8956982548418	17.3665775154731	NaN	4.9625509939993	-2.52746905904899	9.00852645068413	NaN	2.08120616728237	-10.8779663350757	-1.61223045292078	NaN	NaN	-1.86403957490213	-2.49553045283154	NaN	-0.936712408537178	NaN	-1.65268201468506	-3.67519713617666	-1.51399570568071	-2.1280423955488	-14.2789402385884	-10.167767407666	-7.95317069091809
0.570833333333332	-6.26089820337244	12.1143710629759	NaN	2.02019486228119	-8.13223567818275	4.87868520928101	NaN	2.22020910825835	-26.0638812318446	NaN	18.0786654002969	NaN	-8.21855040708618	NaN	NaN	NaN	-41.8383714288108	17.7780060869016	NaN	5.57667847723289	-2.8638365821055	8.80281216496985	NaN	0.748501979397438	-9.73593520080933	-1.61223045292078	NaN	NaN	-1.98560897076245	-3.21553045283154	NaN	-1.86715932051929	NaN	-3.81268201468506	-5.63299878328425	-0.999890294185793	-3.677503084292	-13.970368810017	-9.96744647397175	-7.75124157513139
0.572916666666665	-6.09289235815378	12.0519761049926	NaN	2.02270813130011	-8.13223567818275	5.59868520928101	NaN	2.01451487474788	-26.0223261468407	NaN	18.2004698813507	NaN	-8.32014326787963	NaN	NaN	NaN	-41.7810446027797	17.7780060869016	NaN	6.14351081084454	-3.0694803746719	8.59709787925557	NaN	0.75424641930842	-8.98128213926014	-1.81794473863506	NaN	NaN	-2.08918356384125	-3.42124473854582	NaN	-2.07284822777264	NaN	-4.01839630039934	-5.94155846240116	-1.00024933316392	-3.4695081932067	-14.1760830957313	-9.96744647397175	-7.75124157513139
0.574999999999999	-7.12038510318733	12.3605475335641	NaN	2.02270813130016	-7.92296251442636	5.90725663785241	NaN	2.21733688830288	-25.9811518174485	NaN	18.4061838537442	NaN	-8.52332898946651	NaN	NaN	NaN	-41.7549869545838	17.7780060869016	NaN	6.6118182956936	-3.06678788856022	8.69995502211269	NaN	0.2428830554877	-8.7658995733229	-1.4065161672065	NaN	NaN	-2.29561467313627	-3.42124473854582	NaN	-2.38138158865271	NaN	-3.81268201468506	-5.83870523602886	-1.00024933316392	-3.4695081932067	-14.2789402385884	-10.378859379461	-7.75375478673178
0.577083333333332	-5.68128489387751	12.5662618192784	NaN	1.81699509886768	-8.1286454688585	6.11297092356673	NaN	2.01164265479241	-25.9324333554185	NaN	17.8972845074322	NaN	-8.11193112309193	NaN	NaN	NaN	-41.9519063737227	17.7780060869016	NaN	6.93037123263947	-2.86652906821718	8.80281216496985	NaN	0.0343166020217132	-8.76428396354224	-1.4065161672065	NaN	NaN	-1.98704512448754	-3.21553045283154	NaN	-2.37815036909143	NaN	-4.01839630039934	-5.83691006301207	-1.00024933316392	-3.67983663860235	-13.970368810017	-9.96744647397175	-7.75124157513139
0.579166666666665	-5.68128489387751	12.5662618192784	NaN	2.02199005443757	-8.13223567818275	6.31868520928101	NaN	2.01307876477014	-25.9324333554185	NaN	17.8940531566291	NaN	-8.11444433469232	NaN	NaN	NaN	-41.7463725343881	17.9837203726159	NaN	7.04793992254159	-3.06678788856022	8.59709787925557	NaN	-0.0685305147335248	-8.75782152441968	-1.4065161672065	NaN	NaN	-2.50168674399999	-3.21553045283154	NaN	-2.16761463249609	NaN	-4.01839630039934	-5.83870523602886	-1.00024933316392	-3.677503084292	-14.1760830957313	-9.96744647397175	-7.34235692035721
0.581249999999999	-5.16699996289354	12.5662618192784	NaN	2.02306716973141	-8.135825887507	6.31868520928101	NaN	2.01307876477014	-26.8335980469623	NaN	18.2029831541976	NaN	-8.11444433469232	NaN	NaN	NaN	-41.5408386950535	18.1894346583302	NaN	6.42787076721071	-2.85575912377051	8.59709787925557	NaN	-0.277096968199512	-8.95866360233109	-1.4065161672065	NaN	NaN	-2.2981279421552	-3.21553045283154	NaN	-2.57576122744156	NaN	-4.01839630039934	-5.83691006301207	-1.00060837214204	-3.47417530182739	-14.0732259528742	-9.76174002122715	-7.54554264194408
0.583333333333332	-4.96146550998902	12.5662618192784	NaN	2.22913924059517	-8.14480141081762	6.52439949499529	NaN	2.01164265479241	-26.1246147174266	NaN	18.2001118041431	NaN	-8.01159486809869	NaN	NaN	NaN	-41.7463725343881	18.0865775154731	NaN	6.86171207001173	-2.65011533120411	8.59709787925557	NaN	-0.168505411533292	-8.54082334870179	-1.4065161672065	NaN	NaN	-2.30064121117417	-2.80410188140298	NaN	-2.15953658359291	NaN	-4.01839630039934	-5.63389636979265	-0.794894399748455	-3.4695081932067	-14.1760830957313	-9.5560335684825	-7.75124157513139
0.585416666666665	-4.75593105708449	12.5662618192784	NaN	2.23021635588901	-7.73702571127753	6.11297092356673	NaN	2.22020910825835	-25.1179356434879	NaN	18.1916287844921	NaN	-8.0065684448979	NaN	NaN	NaN	-41.6608344551122	18.1894346583302	NaN	7.15720795347527	-2.65011533120411	8.49424073639841	NaN	-0.267044198355325	-10.6074060799193	-1.4065161672065	NaN	NaN	-1.99027647036909	-3.00981616711726	NaN	-2.05346091040491	NaN	-3.81268201468506	-5.63569154280944	-1.00096741112016	-3.05818551965679	-14.2789402385884	-10.2760061530887	-8.05602015751176
0.587499999999999	-4.96164502947808	13.0805475335641	NaN	2.02450332345654	-7.74241102526386	5.90725663785245	NaN	2.22308132821383	-25.1340905601579	NaN	18.1791226986464	NaN	-8.10816130569136	NaN	NaN	NaN	-41.5494531152492	17.9837203726159	NaN	6.64963765001184	-2.34164964235447	8.49424073639841	NaN	0.0458054818436358	-10.1863346067287	-1.61223045292078	NaN	NaN	-1.99135358566293	-2.80410188140298	NaN	-2.04699847128235	NaN	-3.81268201468506	-5.22248346430339	-1.00060837214204	-3.06285262827749	-13.970368810017	-9.96744647397175	-7.53925961294311
0.589583333333332	-4.44610346207067	13.1955181060628	NaN	1.50268093531851	-7.94809397969605	6.11297092356673	NaN	2.22308132821383	-24.9095993648099	NaN	18.164182150008	NaN	-8.51704596046554	NaN	NaN	NaN	-41.219616305758	17.9837203726159	NaN	6.16468309308463	-1.92497708499836	8.49424073639841	NaN	-0.15988875166684	-10.0818745433214	-1.4065161672065	NaN	NaN	-2.50707232046918	-2.80410188140298	NaN	-1.84130956402896	NaN	-3.60696772897079	-5.63569154280944	-1.20632234453562	-2.95768840557965	-13.5589402385884	-9.76174002122715	-7.74872836353099
0.591666666666665	-4.75359730372666	13.2637471055277	NaN	2.43664746518403	-7.22820363918344	5.90725663785245	NaN	2.22020910825835	-25.2180650536595	NaN	18.1483957419785	NaN	-8.51955917206594	NaN	NaN	NaN	-41.3019219664814	18.0865775154731	NaN	5.94614703121726	-2.13062087756476	8.69995502211269	NaN	-0.261299758444343	-10.3871766846402	-1.4065161672065	NaN	NaN	-1.99278973938802	-3.00981616711726	NaN	-2.04376725172103	NaN	-3.40125344325651	-5.84139799555408	-1.2068609030028	-2.54869928634009	-13.7646545243027	-10.1740505132248	-7.95568390251848
0.593749999999999	-5.88574222984767	13.2862618192784	NaN	2.95272523842157	-7.43747680293983	5.90725663785245	NaN	2.22308132821383	-24.9042143925865	NaN	18.1333520779599	NaN	-8.51955917206594	NaN	NaN	NaN	-41.482994420073	18.2922918011873	NaN	5.7405342530849	-1.92497708499836	8.59709787925557	NaN	-0.264171978399813	-10.1863346067287	-1.4065161672065	NaN	NaN	-1.78815382224943	-3.00981616711726	NaN	-2.04699847128235	NaN	-3.50411058611362	-5.84050040904565	-1.51579090057132	-2.54636573202974	-13.3532259528742	-9.96834406048015	-7.74747175773078
0.595833333333332	-5.4743142850605	13.2862618192784	NaN	2.95200716155899	-7.43747680293983	6.11297092356673	NaN	2.52875045852411	-25.3289644082776	NaN	18.1206397613538	NaN	-8.72274489365281	NaN	NaN	NaN	-41.6640668736646	18.2922918011873	NaN	5.95260867308475	-2.12523590534141	8.69995502211269	NaN	-0.261299758444343	-9.97256765057215	-1.4065161672065	NaN	NaN	-1.78815382224943	-3.00981616711726	NaN	-2.04538286150169	NaN	-3.29839630039934	-5.84139799555408	-1.51614993954944	-2.13504305847984	-13.3532259528742	-10.1758456862416	-7.74495854613038
0.597916666666665	-6.60340737986739	13.3891189621355	NaN	2.95093004626515	-7.64315975737202	6.01011378070957	NaN	2.5258782385686	-25.2261425119945	NaN	18.1118473955622	NaN	-8.51453274886515	NaN	NaN	NaN	-41.7463725343881	17.9837203726159	NaN	5.43857672775379	-2.11715844700641	8.69995502211269	NaN	-0.46986621191033	-10.3839454650789	-1.4065161672065	NaN	NaN	-1.58387694354209	-3.00981616711726	NaN	-2.04215164194041	NaN	-3.09268201468507	-5.84139799555413	-1.92757788433665	-1.82655105331739	-13.4560830957313	-10.1758456862416	-7.95065747931773
0.599999999999999	-5.98608594319759	13.5523057753223	NaN	-0.134047363359191	-7.95077827795945	6.11297092356673	NaN	2.17712580892613	-25.3167174316964	NaN	18.1085635839868	NaN	-8.92593061523973	NaN	NaN	NaN	-41.7248364838988	17.9837203726159	NaN	5.44826919055508	-2.1117734747831	8.69995502211269	NaN	-0.267044198355284	-10.5831719332097	-1.20080188149218	NaN	NaN	-1.47741616776857	-2.80410188140298	NaN	-1.83646273468702	NaN	-3.09268201468507	-6.04889962131552	-2.13293281775207	-1.6208897165424	-13.0446545243027	-9.96834406048015	-7.74495854613038
0.602083333333332	-5.63661854254929	13.7570310500476	NaN	0.0659210541727998	-8.2805803758861	6.01011378070957	NaN	2.4672741303023	-25.484927996857	NaN	18.25485820468	NaN	-7.57757809732056	NaN	NaN	NaN	-41.7295474949433	17.9837203726159	NaN	5.57555716151216	-2.24680765985508	8.80281216496985	NaN	0.240010835532189	-9.97619719221233	0.033483832793504	NaN	NaN	-1.39725360272199	-2.80410188140298	NaN	-2.09546676470168	NaN	-0.624110586113625	-5.76150619276753	-0.99773606031702	-0.88940726627839	-12.8389402385884	-9.66337472739682	-7.76003781573279
0.604166666666665	-5.47736611637458	13.9320859951026	NaN	3.67128469821003	-8.43178458652041	5.90725663785245	NaN	2.75742245167843	-25.5755029165589	NaN	18.5824139609313	NaN	-6.8752243123678	NaN	NaN	NaN	-41.7399117192413	17.7780060869016	NaN	5.86157363805432	-2.47139639975437	8.80281216496985	NaN	0.75424641930842	-8.84895838750297	-0.686516167206496	NaN	NaN	-1.36559756601481	-2.49553045283154	NaN	-1.48163126250286	NaN	-1.96125344325651	-5.2255520494613	-0.99773606031702	-2.22620595531559	-12.8389402385884	-8.84503684896032	-7.35366637255896
0.606249999999999	-5.47736611637458	14.0062618192784	NaN	3.87843388436764	-8.32535289998011	6.11297092356673	NaN	2.55172821816791	-25.6185826943456	NaN	18.9242386939986	NaN	-7.08092324555507	NaN	NaN	NaN	-41.7502759435393	17.9837203726159	NaN	6.17437555588588	-2.67704019232076	8.80281216496985	NaN	0.75424641930842	-8.2419836465056	-0.892230452920776	NaN	NaN	-1.77738266931101	-2.49553045283154	NaN	-1.89300907700961	NaN	-2.16696772897079	-4.93815862091335	-0.792022087923438	-2.22620595531559	-12.8389402385884	-9.25465458143279	-7.55936530574627
0.608333333333332	-5.6829005692791	14.0062618192784	NaN	3.87771580750505	-8.12326015487217	6.11297092356673	NaN	2.54885599821244	-25.3615279536376	NaN	19.2333482110562	NaN	-7.28410896714199	NaN	NaN	NaN	-41.7549869545838	17.9837203726159	NaN	6.50145739581842	-2.88268398488716	8.59709787925557	NaN	0.651399302553182	-8.235521207383	-0.686516167206496	NaN	NaN	-1.98381377860603	-2.49553045283154	NaN	-2.09546676470168	NaN	-2.06411058611362	-4.93995379393018	-0.791842568434336	-2.22620595531559	-12.8389402385884	-9.46215620719422	-7.76506423893358
0.610416666666665	-5.88879406116175	13.8005475335641	NaN	3.87771580750505	-8.12685036419638	6.01011378070957	NaN	2.54885599821244	-27.0580892423104	NaN	19.0472816752646	NaN	-7.07841003395468	NaN	NaN	NaN	-41.9519063737227	17.7780060869016	NaN	6.8602399442673	-2.57421829603757	8.59709787925557	NaN	0.648527082597711	-8.235521207383	-0.686516167206496	NaN	NaN	-1.77881882303614	-2.49553045283154	NaN	-2.09061993535974	NaN	-2.06411058611362	-5.14386507365799	-0.791663048945315	-2.1280423955488	-12.530368810017	-9.05074330170497	-7.55685209414587
0.612499999999998	-5.47646851892924	13.8005475335641	NaN	4.18628535615378	-8.13223567818275	6.11297092356673	NaN	2.96024446523344	-25.310117005496	NaN	18.701193264154	NaN	-7.28410896714199	NaN	NaN	NaN	-41.9519063737227	18.0865775154731	NaN	7.16366959534276	-2.46870391364269	8.80281216496985	NaN	0.439960629131724	-8.23228998782172	-0.686516167206496	NaN	NaN	-2.19024488790109	-2.70124473854582	NaN	-1.88169980854507	NaN	-1.96125344325651	-4.94085138043857	-0.791483529456213	-2.029878835782	-12.530368810017	-9.25465458143279	-7.4540026275522
0.614583333333332	-4.96218358794526	13.5948332478498	NaN	4.18700343301632	-8.54719179637137	6.11297092356673	NaN	3.26591359554368	-26.1003823424216	NaN	18.5147854635911	NaN	-7.07841003395468	NaN	NaN	NaN	-41.7463725343881	18.2922918011873	NaN	7.38543647814393	-2.45793396919602	8.59709787925557	NaN	0.438524519153989	-8.33836566100968	-0.686516167206496	NaN	NaN	-1.78061401519252	-2.9069590242601	NaN	-2.39592207667849	NaN	-2.16696772897079	-4.93905620742174	-0.792022087923438	-2.23554017255699	-12.530368810017	-9.46036103417739	-7.55433888254548
0.616666666666665	-4.65325359037674	14.0062618192784	NaN	4.18700343301632	-8.5525771103577	6.31868520928101	NaN	3.47304393903189	-25.9055084943019	NaN	18.5147854635911	NaN	-6.87271110076741	NaN	NaN	NaN	-41.7549869545838	18.2922918011873	NaN	7.07055566907785	-2.34703461457783	8.28852645068413	NaN	0.641346532708994	-8.02175425122643	-0.686516167206496	NaN	NaN	-1.98812223978138	-2.70124473854582	NaN	-2.08738871579846	NaN	-2.37268201468506	-4.73694010071075	-0.792740165879682	-2.02521172716134	-12.530368810017	-8.84413926245193	-7.34863994935817
0.618749999999998	-5.26949791011223	14.0062618192784	NaN	3.98200847744644	-8.14121120149337	6.31868520928101	NaN	3.26734970552141	-25.2046026231011	NaN	18.5147854635911	NaN	-6.87145449496719	NaN	NaN	NaN	-42.166054633253	18.0865775154731	NaN	7.07701731094533	-2.35241958680114	8.49424073639841	NaN	0.432780079243007	-8.95220116320853	-0.892230452920776	NaN	NaN	-1.98776320135013	-2.80410188140298	NaN	-1.87846858898379	NaN	-2.57839630039934	-4.73873527372758	-0.998813177251386	-1.81955039038639	-12.7360830957313	-9.56231667404134	-7.95945371991905
0.620833333333332	-4.54949900673467	14.3148332478498	NaN	4.18700343301632	-7.93911845638543	6.11297092356673	NaN	3.26447748556594	-24.9149843370332	NaN	18.5147854635911	NaN	-7.0771534281545	NaN	NaN	NaN	-42.166054633253	17.9837203726159	NaN	6.87140453281298	-1.93843951555671	8.49424073639841	NaN	0.435652299198518	-8.43636328529445	-0.995087595777936	NaN	NaN	-1.98955839350651	-2.70124473854582	NaN	-1.87846858898379	NaN	-2.37268201468506	-4.43107318111903	-0.998454138273264	-1.61388905361144	-12.530368810017	-9.25375699492439	-7.44269317535045
0.622916666666665	-3.82788442795552	14.1814999145165	NaN	4.18714084278634	-7.78326434802245	6.52439949499529	NaN	3.67299373263143	-24.5903637315136	NaN	18.5147854635911	NaN	-7.58386112632153	NaN	NaN	NaN	-41.7377581141924	17.9837203726159	NaN	6.17437555588588	-1.73279572299031	8.69995502211269	NaN	0.227085845732531	-8.7416654266132	-0.995087595777936	NaN	NaN	-1.78456343793662	-2.9069590242601	NaN	-1.87846858898379	NaN	-2.16696772897079	-4.53572158050816	-1.20452714964497	-1.41289482545718	-12.3246545243027	-9.25555216794118	-7.75626799833218
0.624999999999998	-4.44700105951598	13.9338808668974	NaN	4.18751761151049	-7.63996348396763	6.52439949499529	NaN	3.77584084938666	-24.4929268074537	NaN	18.5147854635911	NaN	-7.58260452052135	NaN	NaN	NaN	-41.7955114015288	18.2922918011873	NaN	6.18083719775341	-2.14139082201143	8.69995502211269	NaN	0.227085845732531	-9.46319221178065	-0.995087595777936	NaN	NaN	-1.27063989528675	-2.9069590242601	NaN	-2.38622841799465	NaN	-1.85839630039934	-4.94892965901421	-0.998992696740447	-1.31006415706969	-12.3246545243027	-9.66606748692204	-7.96196693151949
0.627083333333332	-5.88484463240232	13.8005475335641	NaN	4.18808054831016	-7.43747680293983	6.62725663785245	NaN	3.98153508289714	-24.9095993648099	NaN	18.5147854635911	NaN	-7.58511773212175	NaN	NaN	NaN	-41.902767506582	18.2922918011873	NaN	6.38644997588577	-1.93574702944503	8.49424073639841	NaN	0.224213625777061	-9.46157660200001	-0.995087595777936	NaN	NaN	-1.58064559766057	-2.70124473854582	NaN	-2.07931066689524	NaN	-1.85839630039934	-4.94892965901421	-1.51327762772442	-1.31239771137999	-11.9132259528742	-9.46036103417739	-7.75375478673178
0.629166666666665	-5.4732371681261	13.8005475335641	NaN	3.88094715338661	-7.02970110339975	6.73011378070957	NaN	4.18435709645215	-25.1152431573763	NaN	18.5147854635911	NaN	-7.58637433792192	NaN	NaN	NaN	-41.9605207939184	18.2922918011873	NaN	6.60175521681937	-1.93036205722168	8.49424073639841	NaN	0.0185193922665849	-9.45511416287743	-0.892230452920776	NaN	NaN	-1.58100463609187	-2.9069590242601	NaN	-2.38461280821399	NaN	-1.85839630039934	-4.950724832031	-1.51327762772442	-0.905742146450789	-12.1189402385884	-9.97642233905578	-7.54554264194408
0.631249999999998	-5.21824893650288	13.8005475335641	NaN	3.88022907652402	-7.03149620806187	6.73011378070957	NaN	3.97866286294167	-25.1206281295996	NaN	18.6324538558003	NaN	-7.27782593814098	NaN	NaN	NaN	-41.7420653242902	18.1894346583302	NaN	5.77607328335614	-2.13062087756476	8.49424073639841	NaN	-0.084327724488694	-9.65918746035016	-1.09794473863506	NaN	NaN	-1.47958427360074	-2.80410188140298	NaN	-2.07284822777264	NaN	-1.85839630039939	-4.95252000504783	-0.793637763324987	-0.695413701055181	-12.1189402385884	-9.77071588631114	-7.54554264194408
0.633333333333332	-5.26949791011223	13.8005475335641	NaN	3.9820084774464	-7.18495627421697	6.57582806642389	NaN	3.99015174276359	-25.4425562490075	NaN	18.9130477141451	NaN	-7.58888754952228	NaN	NaN	NaN	-41.7463725343881	17.9837203726159	NaN	5.68295935709123	-1.71125583409697	8.69995502211269	NaN	0.631293762864807	-9.67211233859535	-1.09794473863506	NaN	NaN	-1.20103403322095	-2.9069590242601	NaN	-1.66147041326589	NaN	-1.65268201468506	-4.95162241853943	-0.793637763324987	-0.594916586978074	-12.0160830957313	-9.56321426054974	-7.54177282454347
0.635416666666665	-5.21887725471462	13.8005475335641	NaN	3.97626386254596	-7.4699535399336	6.53814333735982	NaN	4.20556988900153	-25.0963957545946	NaN	19.2479500612019	NaN	-6.34338449819679	NaN	NaN	NaN	-41.7540076212534	17.5722918011873	NaN	5.92416816445803	-1.87398634110134	8.80281216496985	NaN	0.622677102998355	-8.98240303276746	0.239198118507784	NaN	NaN	-0.829311616853261	-1.36410188140298	NaN	-1.92370566284183	NaN	0.301603699600655	-3.22196688688656	-0.686651828879731	0.0267345319675178	-11.810368810017	-8.84683202197715	-6.01411009524116
0.637499999999998	-5.16825659931701	13.8005475335641	NaN	3.98452174646537	-7.6234136060887	6.52439949499529	NaN	4.41733741953971	-25.6295463279149	NaN	19.5285439195467	NaN	-5.84295982903073	NaN	NaN	NaN	-41.7640469482379	17.7780060869016	NaN	6.49935839740958	-2.17908562757475	8.80281216496985	NaN	1.3440430302628	-7.69712285752118	-0.686516167206496	NaN	NaN	-0.643088683482251	-2.08410188140298	NaN	-1.41594583383097	NaN	-0.726967728970785	-3.73982336478174	-0.584153881661082	-0.898741483519784	-11.6046545243027	-8.75026190116365	-7.25081690596533
0.639583333333332	-5.27111358551378	13.8005475335641	NaN	4.08845537797546	-7.6234136060887	6.73011378070957	NaN	4.21307929600697	-26.6196831069383	NaN	19.6462123117559	NaN	-6.04865876221804	NaN	NaN	NaN	-41.7727866859688	17.7780060869016	NaN	7.18587577222273	-2.59037321270755	8.80281216496985	NaN	0.926910123330863	-7.00461898342408	-0.892230452920776	NaN	NaN	-1.0541557099159	-2.28981616711726	NaN	-1.62163474108437	NaN	-0.932682014685065	-3.73982336478174	-0.584153881661041	-0.693080146744792	-11.810368810017	-9.05882158028061	-7.25081690596533
0.641666666666665	-5.37361153273247	13.8005475335641	NaN	4.19131189419168	-7.42132086098076	6.83297092356673	NaN	4.20733485609599	-27.1528336802586	NaN	19.646750870223	NaN	-6.05117197381843	NaN	NaN	NaN	-41.7765230050731	17.7780060869016	NaN	7.76106600517429	-1.96805686278504	9.00852645068413	NaN	0.926910123330863	-7.10423221748948	-0.686516167206496	NaN	NaN	-1.26130489607347	-2.49553045283154	NaN	-1.92693688240312	NaN	-0.726967728970785	-3.84447176417083	-0.48129689546427	-0.683745929503439	-11.810368810017	-9.06061675329739	-7.25081690596533
0.643749999999998	-6.40254043367854	13.8005475335641	NaN	4.08737826268162	-7.63059402473715	7.03868520928101	NaN	4.00164062258551	-25.0963957545946	NaN	19.5902205212013	NaN	-5.84547304063112	NaN	NaN	NaN	-41.9820568444078	17.5722918011873	NaN	8.00227481254105	-2.17370065535144	9.00852645068413	NaN	0.924037903375392	-7.1010009979282	-0.480801881492216	NaN	NaN	-1.26130489607347	-2.28981616711726	NaN	-1.92370566284183	NaN	-0.932682014685065	-3.84267659115404	-0.687010867857853	-0.786576597890935	-11.6046545243027	-8.75205707418044	-6.83941903959075
0.645833333333332	-5.99075344991321	14.2119761049926	NaN	3.98452174646537	-7.4320914889535	7.03868520928101	NaN	4.20733485609599	-25.0344685740263	NaN	19.4651188480484	NaN	-5.94580929562436	NaN	NaN	NaN	-41.7679085848774	17.5722918011873	NaN	7.61366500281255	-2.16831568312808	9.00852645068413	NaN	0.718343669864917	-7.30668990518155	-0.377944738635097	NaN	NaN	-1.36487948915227	-2.49553045283154	NaN	-1.92047444328055	NaN	-1.13839630039934	-3.84447176417083	-0.48129689546427	-0.375253924340991	-11.810368810017	-8.75205707418044	-6.63372010640344
0.647916666666665	-4.96218358794526	13.8005475335641	NaN	3.9855988617592	-7.43029638429138	7.24439949499529	NaN	4.20733485609599	-26.7119287478975	NaN	19.3397955870342	NaN	-6.04865876221804	NaN	NaN	NaN	-41.7722157949753	17.7780060869016	NaN	6.91017438401797	-2.16023822479309	8.80281216496985	NaN	0.71403533993167	-7.6119920465003	-0.377944738635056	NaN	NaN	-1.46953119752491	-2.28981616711726	NaN	-2.3318522577873	NaN	-1.13839630039934	-3.74161853779853	-0.27594196204881	-0.580915261115942	-11.810368810017	-8.54635062143583	-6.83690582799035
0.649999999999998	-4.96164502947808	14.0062618192784	NaN	4.19131189419168	-7.43747680293983	7.45011378070957	NaN	4.20446263614052	-25.5970428054523	NaN	19.2258850406295	NaN	-5.84044661743033	NaN	NaN	NaN	-41.9691352141142	17.9837203726159	NaN	7.62012664468004	-1.93843951555671	8.69995502211269	NaN	0.611188223176432	-7.5010695439704	-0.377944738635056	NaN	NaN	-1.47132638968129	-2.1869590242601	NaN	-2.12454774075329	NaN	-0.932682014685065	-3.53680967156232	-0.482194492909575	-0.375253924340991	-11.6046545243027	-8.34064416869123	-6.52584421660902
0.652083333333332	-4.24056900916615	13.8005475335641	NaN	4.19131189419168	-7.23179384850769	7.45011378070957	NaN	4.40728464969553	-24.3766424806122	NaN	19.0958824431775	NaN	-5.63474768424307	NaN	NaN	NaN	-41.6651416652101	18.1894346583302	NaN	7.11578716215033	-2.35511207291282	8.59709787925557	NaN	0.402621769710445	-7.61037643671968	-0.480801881492216	NaN	NaN	-1.26453624195498	-2.28981616711726	NaN	-1.71155431646588	NaN	-0.932682014685065	-3.53860484457915	-0.482553531887697	-0.169592587566081	-11.810368810017	-9.06241192631422	-7.03632173217666
0.654166666666665	-5.16699996289354	14.1091189621355	NaN	4.39702492662415	-7.4428621169262	7.55297092356673	NaN	4.40728464969553	-24.4929268074537	NaN	18.9594289287574	NaN	-5.84044661743033	NaN	NaN	NaN	-41.7636013747795	18.2922918011873	NaN	7.11578716215033	-1.94920946000338	8.69995502211269	NaN	0.505468886465724	-7.71322089034636	-0.480801881492216	NaN	NaN	-1.06133647854148	-1.98124473854582	NaN	-1.40140534580519	NaN	-0.932682014685065	-3.33469356485133	-0.482194492909575	-0.178926804807434	-11.6046545243027	-8.75295466068888	-6.5220743992084
0.656249999999998	-3.82788442795552	14.1091189621355	NaN	4.50950809964793	-7.03867662671037	7.55297092356673	NaN	4.51300398640627	-24.1656137158224	NaN	18.8261656314483	NaN	-5.937013055023	NaN	NaN	NaN	-41.5408386950535	18.2922918011873	NaN	6.41875818522328	-1.73818069521363	8.69995502211269	NaN	0.60544378326545	-7.71322089034636	-0.480801881492216	NaN	NaN	-1.06241359383531	-2.08410188140298	NaN	-1.60709425305854	NaN	-0.726967728970785	-3.54040001759594	-0.482194492909575	0.124898091734317	-11.3989402385884	-8.85760306007801	-6.83439261638996
0.658333333333332	-4.03198272494751	14.1091189621355	NaN	4.59407529584537	-6.5244692406299	7.75868520928101	NaN	4.410156869651	-24.4740794046721	NaN	18.7057336853294	NaN	-6.03986252161664	NaN	NaN	NaN	-41.6474117969307	18.2922918011873	NaN	5.82130477642866	-1.73818069521363	8.80281216496985	NaN	0.60544378326545	-8.54082334870179	-0.480801881492216	NaN	NaN	-0.548131012754193	-1.98124473854582	NaN	-1.70670748712394	NaN	-0.726967728970785	-3.74610647034059	-0.482194492909575	0.335226537129965	-11.3989402385884	-8.85760306007801	-6.83187940478957
0.660416666666665	-5.88376751546796	14.1091189621355	NaN	4.70703062899797	-6.73015219506209	7.75868520928101	NaN	4.20302652616278	-24.5822862731786	NaN	18.6077742244798	NaN	-6.14271198821031	NaN	NaN	NaN	-41.8453332718455	18.2922918011873	NaN	6.63729424709065	-1.73279572299031	8.69995502211269	NaN	0.60544378326545	-8.7416654266132	-0.480801881492216	NaN	NaN	-0.858136715128012	-1.77553045283154	NaN	-1.40140534580519	NaN	-0.726967728970785	-3.95181292308519	-0.585051479106387	0.330559428509268	-11.090368810017	-8.75474983370567	-6.83313601058974
0.662499999999998	-5.16358909260134	13.8005475335641	NaN	4.91382077672428	-6.42162776341381	7.45011378070957	NaN	4.40297631976232	-24.4875418352304	NaN	18.5419283829787	NaN	-6.34841092139758	NaN	NaN	NaN	-41.9519063737227	18.0865775154731	NaN	6.23576115362714	-1.93574702944503	8.49424073639841	NaN	0.395441219821769	-8.52628286067601	-0.275087595777936	NaN	NaN	-1.06456782442303	-2.1869590242601	NaN	-1.71155431646588	NaN	-0.726967728970785	-3.74790164335738	-0.585410518084509	0.741882102059171	-11.1932259528742	-8.8593982330948	-6.62241065420169
0.664583333333332	-4.96092695152183	13.8005475335641	NaN	4.70810774429181	-6.42162776341381	7.45011378070957	NaN	3.99158785274133	-24.9042143925865	NaN	18.5178372949052	NaN	-6.14019877660992	NaN	NaN	NaN	-41.7377581141924	17.9837203726159	NaN	5.92088034456106	-1.72471826465528	8.49424073639841	NaN	0.186874766355781	-9.04050512880943	-0.480801881492216	NaN	NaN	-1.06492686285428	-1.98124473854582	NaN	-1.40302095558581	NaN	-0.932682014685065	-3.74790164335742	-0.68826750428128	0.536220765284261	-11.090368810017	-8.75654500672254	-6.51956118760805
0.666666666666665	-5.47521188250577	13.8809046764212	NaN	4.39702492662415	-6.4139011859054	7.45011378070957	NaN	4.40943881466215	-25.2261425119945	NaN	19.4935425078622	NaN	-6.75729557617176	NaN	NaN	NaN	-41.943291953527	17.9837203726159	NaN	5.72172920829622	-1.61651139614877	8.80281216496985	NaN	-0.0216916871102057	-9.24942525562402	-0.480801881492175	NaN	NaN	-1.00870824927596	-2.1869590242601	NaN	-1.1957164385518	NaN	-0.726967728970744	-4.05646132247429	-0.996838462871674	0.847046324756975	-11.090368810017	-8.75654500672254	-6.51704797600766
0.668749999999998	-5.37298321452073	14.057690390707	NaN	4.69877274507852	-6.39859527760138	7.34725663785245	NaN	4.41948486474038	-24.8907519620282	NaN	20.0269215709724	NaN	-5.6196684146407	NaN	NaN	NaN	-36.8705476584163	17.5722918011873	NaN	5.86306920082844	-1.73994744688125	9.21424073639841	NaN	0.693929800243295	-8.04760400771675	0.959198118507784	NaN	NaN	-0.904302252630464	-0.644101881402976	NaN	-0.532351605487574	NaN	1.02160369960066	-3.04498320241088	1.6812130875153	0.865714759239722	-8.72465452430273	-6.39361355968445	-5.09097810749876
0.670833333333332	-5.27075454653565	14.2344761049926	NaN	4.9127436614304	-6.38752077483354	7.24439949499529	NaN	4.42595407940617	-24.736450282122	NaN	20.4203407405345	NaN	-5.11170411067345	NaN	NaN	NaN	-25.4394181624642	17.7780060869016	NaN	6.21641918215904	-1.98151929334335	8.80281216496985	NaN	1.41098739757453	-6.59000994935606	0.239198118507784	NaN	NaN	-0.848083639052138	-1.77553045283154	NaN	-1.25387839065501	NaN	0.198746556743495	-2.84196950919145	0.24049720280394	0.557222754077316	-10.6789402385884	-8.04644587370872	-5.91628705184827
0.672916666666665	-5.47646851892924	14.3148332478498	NaN	4.91310269986169	-6.2810890882932	7.45011378070957	NaN	4.42308185945069	-24.6263683430072	NaN	20.5737203824177	NaN	-5.11170411067345	NaN	NaN	NaN	-13.3305585497407	17.7780060869016	NaN	6.67577415788878	-2.39280687847619	9.21424073639841	NaN	1.09957382735331	-7.01269703232731	0.033483832793504	NaN	NaN	-1.05451474834716	-1.98124473854582	NaN	-1.46279851746968	NaN	-0.00696772897078517	-3.04947113495289	0.240676722293001	0.557222754077316	-11.090368810017	-8.35321037980884	-6.01913651844199
0.674999999999998	-5.16699996289354	14.3148332478498	NaN	5.32668299531427	-6.49215735671175	7.55297092356673	NaN	4.62303165305019	-24.5849787592902	NaN	20.5737203824177	NaN	-5.11421732227381	NaN	NaN	NaN	-6.22462390431552	17.5722918011873	NaN	7.13512913361851	-2.18447059979811	9.31709787925557	NaN	1.09957382735331	-6.90662135913931	0.033483832793504	NaN	NaN	-1.26058681921092	-1.77553045283154	NaN	-1.46602973703096	NaN	-0.00696772897078517	-3.05126630796968	0.446211175197523	0.346894308681667	-11.090368810017	-8.14750392706423	-6.01787991264177
0.677083333333332	-5.68218249132282	14.3148332478498	NaN	4.91453885358682	-6.70143052046815	7.55297092356673	NaN	4.7273148797832	-24.5863250023461	NaN	20.1642671520102	NaN	-4.90851838908654	NaN	NaN	NaN	-3.68222948392317	17.7780060869016	NaN	7.48847911494907	-1.77049052855364	9.21424073639841	NaN	0.89100737388736	-6.90177452979741	-0.172230452920776	NaN	NaN	-1.25986874234834	-1.4669590242601	NaN	-1.4595672979084	NaN	-0.00696772897078517	-3.04947113495289	0.446570214175645	0.349227862992016	-10.6789402385884	-7.83894424794728	-5.60773865206737
0.679166666666665	-5.27003646857941	14.7262618192784	NaN	5.11917477072542	-6.49933777536025	7.34725663785241	NaN	4.7273148797832	-24.5863250023461	NaN	19.8558757129089	NaN	-5.10919089907302	NaN	NaN	NaN	-1.54000469538882	17.9837203726159	NaN	7.62981910748129	-1.97344183500836	9.21424073639841	NaN	0.89387959384283	-6.90177452979741	-0.172230452920776	NaN	NaN	-1.46558177478081	-1.4669590242601	NaN	-1.24580034175179	NaN	-0.00696772897078517	-3.05126630796968	0.446570214175645	0.55022209114627	-10.8846545243027	-8.04465070069193	-5.60522544046697
0.681249999999998	-4.44700105951598	14.3148332478498	NaN	5.32596491845173	-6.50472308934658	7.75868520928101	NaN	4.72444265982773	-25.8866610915202	NaN	20.1631900350758	NaN	-5.31488983226033	NaN	NaN	NaN	0.107374153581413	18.1894346583302	NaN	7.14486455055408	-1.76779804244196	9.21424073639841	NaN	1.30526806086382	-7.31315234430415	0.033483832793504	NaN	NaN	-1.2623820113673	-1.26124473854582	NaN	-1.44987363922452	NaN	-0.00696772897078517	-2.84376468220824	0.651925147591105	0.134232308975711	-10.6789402385884	-8.04644587370872	-5.80841116205385
0.683333333333332	-4.24092804814427	14.5205475335641	NaN	5.52988275872778	-6.19978886702255	7.75868520928101	NaN	4.93013689333821	-24.8665195870232	NaN	20.145346890159	NaN	-5.417739298854	NaN	NaN	NaN	1.1652307552814	17.9837203726159	NaN	6.7497930989581	-1.85715750816685	8.80281216496985	NaN	1.09670160739784	-7.30668990518155	0.033483832793504	NaN	NaN	-1.47096735125	-1.26124473854582	NaN	-1.24095351240985	NaN	-0.00696772897078517	-2.63985340248043	0.446031655708462	0.545554982525614	-10.6789402385884	-7.83894424794728	-5.60019901726619
0.685416666666665	-3.93181853108666	14.5205475335641	NaN	5.32416972629534	-5.99769612191465	8.17011378070957	NaN	4.72444265982773	-23.9599699232561	NaN	20.0979309892664	NaN	-5.10919089907302	NaN	NaN	NaN	1.53888880200499	17.9837203726159	NaN	7.15132619242161	-1.96267189056169	9.21424073639841	NaN	0.892443483865095	-7.51561003199622	0.033483832793504	NaN	NaN	-1.26381816509243	-1.36410188140298	NaN	-1.24095351240985	NaN	-0.00696772897078517	-2.63985340248043	0.239958644336757	0.746549210679868	-10.6789402385884	-8.35141520679205	-5.80212813305288
0.687499999999998	-4.44592394258157	14.5205475335641	NaN	5.32596491845173	-5.99769612191465	7.96439949499529	NaN	4.72444265982773	-24.3847199389472	NaN	20.0293950108618	NaN	-5.11170411067341	NaN	NaN	NaN	1.50873833131999	17.9837203726159	NaN	6.73363899428936	-1.65959117393541	9.00852645068413	NaN	0.89387959384283	-7.51561003199622	0.239198118507784	NaN	NaN	-1.26561335724882	-1.36410188140298	NaN	-1.21187253635824	NaN	-0.00696772897078517	-2.43594212275261	0.24049720280394	0.847046324757016	-10.4732259528742	-7.83714907493049	-5.38821705507791
0.689583333333332	-3.92984381670698	14.5205475335641	NaN	5.33656021173252	-5.79739848146884	8.27297092356673	NaN	4.71869821991675	-24.3766424806122	NaN	19.9481916334087	NaN	-5.21204036566669	NaN	NaN	NaN	1.47858786063495	17.9837203726159	NaN	6.4413739317595	-1.45394738136901	8.80281216496985	NaN	0.691057580287825	-7.5123788124349	0.239198118507784	NaN	NaN	-1.05990032481639	-1.56981616711726	NaN	-1.47032199403836	NaN	0.198746556743495	-2.64164857549726	0.240317683314879	1.25370188968622	-10.4732259528742	-7.83894424794728	-5.80464134465328
0.691666666666665	-4.03557311472881	14.7262618192784	NaN	5.36984935007881	-5.4924642591448	8.06725663785245	NaN	4.71726210993902	-24.3766424806122	NaN	19.8627735353709	NaN	-5.10919089907302	NaN	NaN	NaN	1.37952202838414	17.9837203726159	NaN	6.45429721549451	-1.44856240914569	8.80281216496985	NaN	0.691057580287825	-8.34321249035166	0.239198118507784	NaN	NaN	-0.752048853030242	-1.4669590242601	NaN	-2.19015694636916	NaN	0.0958894138863752	-2.84915020125869	0.240676722293001	1.25370188968622	-10.5760830957313	-8.0428555276751	-5.90497759964656
0.693749999999998	-4.96128599049996	14.7262618192784	NaN	5.42953951153053	-5.28498620005053	8.06725663785245	NaN	4.7143898899835	-24.4821568630071	NaN	19.7815933952121	NaN	-5.62092502044088	NaN	NaN	NaN	0.651539170517253	18.0865775154731	NaN	6.25514607922964	-1.44586992303402	8.69995502211269	NaN	0.482491126821878	-8.44444133419767	0.444912404222064	NaN	NaN	-1.06241359383531	-1.26124473854582	NaN	-3.14698017968806	NaN	0.301603699600655	-2.84915020125869	0.13799925558525	1.24903478106552	-10.1646545243027	-7.83535390191366	-5.79961492145249
0.695833333333332	-4.54985804571279	14.7262618192784	NaN	5.84204269168927	-5.0757130362941	7.96439949499529	NaN	4.71151767002803	-24.1844611186041	NaN	19.713103891396	NaN	-5.82788055942836	NaN	NaN	NaN	2.0902760458596	18.2922918011873	NaN	6.2583769001634	-1.22945618602095	8.69995502211269	NaN	0.378207900088864	-8.74974347551642	0.342055261364944	NaN	NaN	-0.856700561402881	-1.26124473854582	NaN	-3.59986539947804	NaN	0.301603699600614	-2.85004778776709	-0.273608208690976	1.34719834083236	-10.1646545243027	-8.14570875404744	-6.00531385463976
0.697916666666665	-5.98985585246791	14.7262618192784	NaN	5.63632965925684	-5.07930324561835	7.96439949499529	NaN	4.70577323011709	-23.9842022982611	NaN	19.6657577023862	NaN	-5.61715520304031	NaN	NaN	NaN	2.70687756386344	18.0865775154731	NaN	5.94026527016355	-1.01842742123124	8.80281216496985	NaN	0.58102991364387	-8.95220116320853	0.342055261364944	NaN	NaN	-0.858136715128012	-1.26124473854582	NaN	-3.56432198430383	NaN	0.301603699600614	-2.85004778776709	-0.478783622617416	1.45002900921978	-9.85608309573129	-8.04285552767514	-6.0028006430394
0.699999999999998	-4.75557201810633	14.6941189621355	NaN	5.42630816564902	-5.25849512196766	7.96439949499529	NaN	4.72013432989449	-23.8552408286036	NaN	19.6480075066465	NaN	-5.92570360282125	NaN	NaN	NaN	2.11181209634887	17.2637203726159	NaN	5.72172920829622	-1.1131718591794	9.00852645068413	NaN	0.372463460177964	-9.05504561683521	0.547769547079183	NaN	NaN	-0.840679726113949	-1.4669590242601	NaN	-4.17007943759943	NaN	0.507317985314935	-3.05575424051174	-0.78771362018585	1.54819256898658	-9.85608309573129	-8.04106035465831	-5.79584510405192
0.702083333333332	-4.52628002935556	14.6234046764212	NaN	5.42953951153053	-5.59128003518775	8.06725663785245	NaN	4.93549468825516	-23.7319277535588	NaN	19.6822250653031	NaN	-5.10290787007205	NaN	NaN	NaN	1.88474220652497	17.7780060869016	NaN	5.82895033232027	-1.34591637913503	9.31709787925557	NaN	1.08808494753138	-7.62168570518418	1.67919811850778	NaN	NaN	-0.797573212364164	-0.129816167117256	NaN	-3.79790621849559	NaN	2.15303227102921	-0.196508391780194	1.89033793020113	1.46636388939222	-9.75322595287417	-7.83894424794728	-4.36851862974285
0.704166666666665	-4.44718057900504	14.552690390707	NaN	5.63704773611938	-5.77047191153702	8.17011378070957	NaN	5.14588389669287	-23.6394612473991	NaN	19.7621269201322	NaN	-4.18354569973023	NaN	NaN	NaN	1.76905365656411	17.9837203726159	NaN	6.10831101564857	-1.6865160350521	9.21424073639841	NaN	1.80514254486262	-6.40370835947043	1.16491240422206	NaN	NaN	-0.742713853816954	-1.05553045283154	NaN	-3.42971990739881	NaN	1.43303227102921	-1.6382487340094	0.65605409583959	1.46636388939222	-9.23894023858845	-7.33096122164452	-5.29416382908564
0.706249999999998	-4.44753961798316	14.5205475335641	NaN	5.43133470368691	-5.56658406176696	8.17011378070957	NaN	5.14588389669287	-23.6030394843965	NaN	19.8531829205729	NaN	-4.18103248812984	NaN	NaN	NaN	1.76905365656407	17.7780060869016	NaN	6.4743527150218	-2.20062551646809	9.21424073639841	NaN	1.18662373435342	-6.60939726672378	0.959198118507784	NaN	NaN	-0.64021637603199	-1.26124473854582	NaN	-3.43456673674075	NaN	1.22731798531493	-1.43433745428158	0.65605409583959	1.56452744915902	-9.65036881001701	-7.63772572774469	-5.39450008407888
0.708333333333331	-3.7275407146056	14.5205475335641	NaN	5.84419692227695	-5.6730157483073	8.47868520928101	NaN	4.93444522327141	-26.6400704418984	NaN	19.9562194262587	NaN	-4.18103248812984	NaN	NaN	NaN	1.76905365656407	17.7780060869016	NaN	6.84161688718078	-1.79203041744698	9.41995502211269	NaN	1.18949595430889	-6.60778165694316	0.959198118507784	NaN	NaN	-0.744509045973377	-1.05553045283154	NaN	-3.54064240992875	NaN	1.22731798531493	-1.63914632051779	0.862127107211295	1.25603544399657	-9.65036881001701	-7.63772572774469	-5.39450008407888
0.710416666666665	-4.96182454896714	14.3148332478498	NaN	5.63704773611938	-5.68019616695579	8.89011378070957	NaN	5.14013945678189	-26.4874375525494	NaN	19.3910445606436	NaN	-4.3867314213171	NaN	NaN	NaN	1.95735865550729	17.7780060869016	NaN	7.12464498886628	-1.48356472859738	9.21424073639841	NaN	1.2937791810419	-6.60131921782056	0.753483832793504	NaN	NaN	-0.538796013540905	-0.849816167117256	NaN	-3.33495350267536	NaN	1.22731798531493	-1.6382487340094	0.862127107211295	1.25603544399657	-9.65036881001701	-7.32916604862773	-5.18754454509139
0.712499999999998	-4.55039660417997	14.7262618192784	NaN	6.25418683341676	-5.58274000372603	8.89011378070957	NaN	5.34439758031463	-25.3671666378809	NaN	19.362950388302	NaN	-4.69779303269844	NaN	NaN	NaN	1.75182481617265	17.9837203726159	NaN	7.23797847681903	-1.47279478415071	9.21424073639841	NaN	0.879518494065437	-6.80377690551263	0.753483832793504	NaN	NaN	-0.643088683482251	-1.05553045283154	NaN	-3.12926459542201	NaN	1.02160369960066	-1.84485277326244	0.759629159992646	1.56219389484867	-9.65036881001701	-7.43201927500008	-5.18503133349104
0.714583333333331	-4.03593215370694	14.5205475335641	NaN	6.25490491027935	-5.79201316748246	8.99297092356673	NaN	5.14013945678189	-25.1803702480961	NaN	19.3383885761592	NaN	-4.90097875428536	NaN	NaN	NaN	1.8632061560357	17.9837203726159	NaN	6.62114014242191	-1.25638104713764	9.41995502211269	NaN	1.29090696108639	-7.11554148595398	0.959198118507784	NaN	NaN	-0.542027359422418	-0.849816167117256	NaN	-3.64510247333605	NaN	1.02160369960066	-1.43254228126479	0.965343132386229	1.04804055291127	-9.65036881001701	-7.53487250137234	-5.38570384347752
0.716666666666665	-3.72736119511654	14.7262618192784	NaN	6.35776142649556	-5.69814721357699	9.40439949499529	NaN	5.65293893058038	-24.6743382250151	NaN	19.3171267998239	NaN	-4.90223536008557	NaN	NaN	NaN	2.08166162566387	18.1894346583302	NaN	6.93925177242172	-1.45394738136901	9.21424073639841	NaN	1.08521272757591	-7.72776137837214	1.06205526136494	NaN	NaN	-0.749535584011273	-0.849816167117256	NaN	-3.54548923927065	NaN	0.815889413886375	-1.43343986777319	0.656413134817712	1.45936322646117	-9.75322595287417	-7.32916604862773	-5.07715544369657
0.718749999999998	-3.31449709441685	14.7262618192784	NaN	6.35847950335811	-5.28678130471266	9.19868520928101	NaN	5.65006671062487	-23.8759954297545	NaN	19.2989327349045	NaN	-4.4883242821106	NaN	NaN	NaN	2.00473796658371	17.9837203726159	NaN	6.93279013055424	-1.46471732581568	9.21424073639841	NaN	1.29090696108639	-8.03467912947159	0.959198118507784	NaN	NaN	-0.748458468717436	-0.849816167117256	NaN	-3.44910722476658	NaN	0.815889413886375	-1.43523504078998	0.862127107211295	1.45936322646117	-9.75322595287417	-7.8416370074725	-5.38193402607695
0.720833333333331	-3.93145949210853	14.7262618192784	NaN	6.35704334963302	-5.08468855960472	9.61011378070957	NaN	5.4443724771144	-23.6838140677465	NaN	19.2835740570097	NaN	-4.69402321529787	NaN	NaN	NaN	2.0902760458596	17.7780060869016	NaN	6.63083260522312	-1.05612222679456	8.80281216496985	NaN	1.18518762437568	-8.03306351969093	0.959198118507784	NaN	NaN	-0.85239210022753	-0.746959024260095	NaN	-3.34949399070114	NaN	1.02160369960066	-1.22952858804537	0.759988198970809	1.55752678622797	-9.65036881001701	-7.43022410198325	-4.8651734815083
0.722916666666665	-3.93020285568511	14.7795951526117	NaN	6.46383335870086	-4.57407138284854	9.40439949499529	NaN	5.44150025715893	-23.4593228723984	NaN	19.2708184417481	NaN	-4.89720893688474	NaN	NaN	NaN	2.29150267509636	17.7780060869016	NaN	6.44783557362703	-1.05612222679456	8.80281216496985	NaN	0.876646274109926	-8.02983230012965	0.959198118507784	NaN	NaN	-0.853110177090075	-0.644101881402976	NaN	-3.13088020520262	NaN	0.815889413886375	-1.43703021380681	0.758911082036402	1.96418235115718	-9.85608309573129	-7.63772572774469	-5.38193402607695
0.724999999999998	-3.92894621926164	14.8786427716593	NaN	6.66229074113734	-4.05627378744383	9.71297092356673	NaN	5.2314976937152	-23.7731735334713	NaN	19.2604335647282	NaN	-4.89720893688474	NaN	NaN	NaN	2.29580988519424	17.7780060869016	NaN	6.04630248016352	-0.953300330511361	8.80281216496985	NaN	1.08234050762044	-8.75782152441968	0.753483832793504	NaN	NaN	-0.338827596008914	-0.335530452831535	NaN	-2.92680690772989	NaN	0.815889413886375	-1.64273666655141	0.964984093408107	2.16517657931143	-9.65036881001701	-7.43022410198325	-5.38193402607695
0.727083333333331	-4.54698573388777	14.9319761049926	NaN	6.76954652979176	-3.85059083301168	9.61011378070957	NaN	5.43431970727021	-23.2590640520553	NaN	19.2521871015587	NaN	-5.411456269853	NaN	NaN	NaN	2.29150267509636	17.7780060869016	NaN	6.24868443736215	-0.953300330511361	8.69995502211269	NaN	0.879518494065437	-8.54890139760501	0.959198118507784	NaN	NaN	-0.648474259951481	-0.335530452831535	NaN	-3.12603337586068	NaN	1.02160369960066	-1.84664794627923	0.65605409583959	2.26567369338862	-9.65036881001701	-7.42932651547485	-5.37690760287616
0.729166666666665	-4.54698573388777	14.8291189621355	NaN	6.77170076037944	-3.43922492414735	9.40439949499529	NaN	5.63426950086975	-23.269833996502	NaN	19.2458467278481	NaN	-5.4089430582526	NaN	NaN	NaN	2.29580988519424	17.9837203726159	NaN	6.24868443736215	-0.945222872176369	8.59709787925557	NaN	0.675260370532696	-8.33836566100972	1.06205526136494	NaN	NaN	-0.544899666872639	-0.541244738545815	NaN	-3.1228021562994	NaN	1.02160369960061	-1.64094149353462	0.45069916242413	2.47133503016357	-9.65036881001705	-7.83894424794728	-5.37439439127572
0.731249999999998	-4.24146660661146	15.2405475335641	NaN	6.56526965108442	-3.64849808790374	9.40439949499529	NaN	5.42713915738153	-23.2644490242787	NaN	19.241180119205	NaN	-5.61464199143991	NaN	NaN	NaN	2.29580988519424	17.7780060869016	NaN	5.93380362829607	-0.728809135163301	8.59709787925557	NaN	0.879518494065437	-9.05504561683521	1.26776954707922	NaN	NaN	-0.339904711302752	-0.541244738545815	NaN	-2.61181110772726	NaN	1.02160369960061	-1.64094149353466	0.451058201402252	2.26567369338858	-9.44465452430273	-7.63323779520263	-5.16995206388867
0.733333333333331	-4.65289455139862	15.2405475335641	NaN	6.24987837224141	-3.74330867763	9.59106616166194	NaN	5.64073199576957	-24.2086934936091	NaN	19.237954951238	NaN	-6.13391574760887	NaN	NaN	NaN	1.87612778632928	17.7780060869016	NaN	5.73465249203124	-0.920990497171351	9.00852645068413	NaN	0.67382426055492	-9.26073452408856	1.4734838327935	NaN	NaN	-0.192296003505139	-0.746959024260095	NaN	-2.71465556135398	NaN	1.02160369960061	-1.94770599963475	0.244985190030507	2.46666792154288	-9.65036881001705	-7.6314426221858	-5.06458938569464
0.735416666666665	-4.34486215127541	15.2405475335641	NaN	6.25418683341676	-3.80185237030319	9.93773282832863	NaN	6.07124098333073	-23.9325376380995	NaN	19.2359388995557	NaN	-4.89972214848514	NaN	NaN	NaN	1.97458749589871	17.4694346583302	NaN	5.88030652998628	-0.953300330511361	9.41995502211269	NaN	1.28803474113092	-8.65334092129622	2.1934838327935	8.27030886079597	NaN	-0.0702894693100279	0.384469547168464	NaN	-1.43907083587152	NaN	2.46160369960065	0.399966476760383	2.40875180943355	1.77252234024432	-9.44465452430273	-5.88563053338174	-3.84547505617319
0.737499999999998	-4.03682975115224	15.2405475335641	NaN	6.56670580480955	-3.82186915841774	10.1243994949953	NaN	6.37143263788932	-23.8154271751328	NaN	19.2348996397667	NaN	-3.97659016074274	NaN	NaN	NaN	1.77336086666196	17.7780060869016	NaN	6.22763538972524	-1.29138336658929	9.21424073639841	NaN	2.11081167517286	-7.52532423039619	1.67919811850778	8.28801014196017	NaN	-0.0194868944218069	-0.541244738545815	NaN	-2.05452194785099	NaN	2.15303227102921	-0.938920639096477	1.48339797264053	2.27734146494032	-9.03322595287417	-6.9204459026637	-4.56542132232876
0.739583333333331	-4.75646961555168	15.2405475335641	NaN	6.77277787567327	-3.82186915841774	10.1243994949953	NaN	6.1643022944011	-23.7237048686384	NaN	19.2346048474796	NaN	-3.87374069414907	NaN	NaN	NaN	1.37090760818841	17.7780060869016	NaN	6.64218919005882	-1.49164218693237	9.21424073639841	NaN	1.80227032490715	-6.91793062760385	1.67919811850778	8.29398294149888	NaN	-0.0209230481469376	-0.541244738545815	NaN	-2.45620610367386	NaN	1.94731798531493	-0.732316599843475	1.68947098401227	2.27267435631963	-9.44465452430273	-7.33275639466135	-4.66827078892239
0.741666666666665	-4.75611057657356	15.6519761049926	NaN	6.77277787567327	-3.82545936774199	10.638685209281	NaN	6.0585829576904	-23.6703516371881	NaN	19.4403188198732	NaN	-3.76963462175522	NaN	NaN	NaN	1.37952202838414	17.9837203726159	NaN	6.98951804979778	-1.28599839436597	9.41995502211269	NaN	2.00796455841762	-7.02077508123053	1.4734838327935	7.98559150239754	NaN	-0.124138602794446	-0.129816167117256	NaN	-2.24567036707856	NaN	2.15303227102921	-0.734111772860265	1.89500543691679	2.06467946523433	-9.23894023858845	-7.12704994191671	-4.66827078892239
0.743749999999998	-4.24182564558958	15.5491189621355	NaN	6.97813186967445	-3.61977641330985	10.4329709235667	NaN	6.36712430795611	-26.0869199118633	NaN	18.6232075539489	NaN	-4.18354569973023	NaN	NaN	NaN	1.37090760818841	17.9837203726159	NaN	7.13517208775283	-0.977532705516337	9.21424073639841	NaN	1.80514254486262	-6.81185495441585	1.4734838327935	7.7427347294329	NaN	-0.330569712089464	-0.0269590242600952	NaN	-2.24082353773666	NaN	2.15303227102921	-0.732316599843475	1.68965050350133	2.16284302500113	-9.23894023858845	-6.9213434891721	-4.46005864413469
0.745833333333331	-4.44789865696128	15.7548332478498	NaN	6.87527535345824	-3.62516172729618	10.3301137807096	NaN	6.36137986804513	-23.6030394843964	NaN	18.6197966836567	NaN	-4.18228909393001	NaN	NaN	NaN	1.15675934865808	18.1894346583302	NaN	6.93925177242172	-1.06958465735287	9.21424073639841	NaN	1.39375407784163	-7.01592825188859	1.26776954707922	7.52662077287939	NaN	-0.125574756519577	0.0758981185970651	NaN	-2.23112987905278	NaN	1.94731798531493	-0.941613398621703	1.89536447589492	2.15817591638043	-9.44465452430273	-7.12704994191671	-4.86894329890891
0.747916666666665	-3.31575373084032	15.4462618192784	NaN	6.97741379281191	-4.043708054809	9.91868520928101	NaN	6.35994375806739	-24.8719045592465	NaN	18.9263929278674	NaN	-4.58866053710384	NaN	NaN	NaN	1.25521905822751	18.0865775154731	NaN	6.55064196269323	-0.969455247181345	9.00852645068413	NaN	1.39375407784163	-7.1187727055153	1.4734838327935	7.32833536060001	NaN	-0.332364904245887	0.178755261454185	NaN	-2.43358756674485	NaN	1.94731798531493	-0.734111772860265	1.89518495640586	1.95251457960548	-9.23894023858845	-6.91954831615531	-4.45628882673412
0.749999999999998	-3.31611276981844	15.7548332478498	NaN	6.76918749136047	-3.84700062368744	8.76800507122411	NaN	6.7655877851774	-23.8571480269729	NaN	18.9262134083783	NaN	-4.5886605371038	NaN	NaN	NaN	1.36660039809056	17.7780060869016	NaN	6.26483854203089	-0.953300330511361	9.00852645068413	NaN	1.28803474113092	-7.52368808089945	1.67919811850778	7.13896422045768	NaN	-0.128088025538545	0.178755261454185	NaN	-2.42874073740291	NaN	1.94731798531493	-0.732316599843475	1.58589591985922	2.26100658476792	-9.44465452430273	-6.91954831615531	-4.55913829332775
0.752083333333331	-3.10986023895763	15.7548332478498	NaN	6.15240743249438	-3.84700062368744	6.81040302099999	NaN	6.55558522173368	-23.1562421557721	NaN	18.8496466598593	NaN	-4.38296160391653	NaN	NaN	NaN	1.06260684918649	17.0580060869016	NaN	6.7497930989581	-0.753041510168277	9.41995502211269	NaN	1.39375407784163	-7.8354526613408	1.4734838327935	6.94959308031538	NaN	-0.126651871813415	-0.0269590242600952	NaN	-2.22305183014956	NaN	1.74160369960065	-0.525712560590432	1.37982290848747	2.26100658476792	-9.44465452430273	-7.12345959588313	-4.86014705830751
0.754166666666665	-3.83021818131335	15.9605475335641	NaN	6.35955661865195	-3.85059083301168	4.52299818266145	NaN	6.55845744168919	-23.1750895585538	NaN	18.6585930350281	NaN	-4.38296160391653	NaN	NaN	NaN	1.16106655875597	15.2065775154731	NaN	6.45429721549451	-0.444575821318681	9.21424073639841	NaN	1.60232053130761	-8.24359925628622	1.4734838327935	6.75130766803601	NaN	-0.334519134833563	0.178755261454185	NaN	-2.11374493740028	NaN	1.74160369960065	-0.525712560590432	1.58589591985922	2.46200081292218	-9.23894023858845	-6.91775314313848	-4.34841293693965
0.756249999999998	-3.72610455869307	16.2444293901042	NaN	6.57709806182624	-3.65388340189012	2.3829096802613	NaN	6.55702133171142	-23.1616271279954	NaN	18.4103156069848	NaN	-4.4883242821106	NaN	NaN	NaN	1.35798597789483	12.3265775154731	NaN	6.04953330109728	-0.54739771760188	9.21424073639841	NaN	1.1923681742644	-8.2419836465056	1.67919811850778	6.54559369564242	NaN	-0.129165140832383	-0.0269590242600952	NaN	-2.10889810805834	NaN	1.74160369960065	-0.525712560590432	1.37982290848747	2.66066148676613	-9.44465452430273	-6.91954831615531	-4.8651734815083
0.758333333333331	-4.23931237274268	16.5424884618341	NaN	6.78217231503933	-3.13967601580969	0.867256637852447	NaN	6.55271300177821	-22.9559833354291	NaN	18.1620774488297	NaN	-4.68522697469651	NaN	NaN	NaN	1.05399242899076	9.54943465833017	NaN	6.26483854203089	-0.233547056528969	9.21424073639841	NaN	1.40093462773034	-8.96351043167303	1.4734838327935	6.13470430932244	NaN	0.179404407816305	0.590183832882744	NaN	-2.20366451278184	NaN	1.43303227102921	-0.73141901333508	1.48267989468428	2.66066148676613	-9.23894023858845	-6.91775314313848	-4.65947454832099
0.760416666666665	-4.95967031509836	16.6805475335641	NaN	6.87312112287056	-3.34894917956608	0.0443994949952867	NaN	6.75409890535548	-22.3390519577299	NaN	17.9711416336631	NaN	-5.30358038005853	NaN	NaN	NaN	1.24660463803178	7.18372037261589	NaN	6.26483854203089	-0.336368952812168	9.00852645068413	NaN	1.19524039421987	-8.96351043167303	1.26776954707922	6.85595984912343	NaN	-0.131319371420059	0.384469547168464	NaN	-2.40612220047391	NaN	1.63874655674349	-0.73141901333508	0.763040030284847	2.86632282354104	-9.23894023858845	-7.1216644228663	-4.55411187012696
0.762499999999998	-4.44502634513627	16.6805475335641	NaN	6.77205979881073	-3.34894917956608	-0.675600505004713	NaN	6.85120158219978	-22.7691869456443	NaN	17.8947712345853	NaN	-5.20575733666573	NaN	NaN	NaN	1.35798597789483	5.33229180118733	NaN	6.07537986856727	-0.230854570417291	9.21424073639841	NaN	1.29808751097511	-8.75297469507774	1.4734838327935	7.06203286049517	NaN	-0.0277447783412572	0.384469547168464	NaN	-2.40289098091263	NaN	1.43303227102926	-0.72962384031825	0.763040030284847	2.75882504653292	-9.44465452430273	-7.32737087561094	-4.44874919193293
0.764583333333331	-4.23805573631926	16.8862618192784	NaN	6.77170076037944	-3.34894917956608	-0.469886219290433	NaN	6.85407380215525	-23.1858595030005	NaN	17.9268626142787	NaN	-5.411456269853	NaN	NaN	NaN	1.15245213856023	4.81800608690161	NaN	5.96288101669982	-0.220084625970621	9.21424073639841	NaN	1.39806240777487	-9.16758372914577	1.67919811850778	7.26792635237782	NaN	0.0740346225811209	0.384469547168464	NaN	-1.88866871277917	NaN	1.22731798531493	-0.72962384031825	0.969113041656551	2.75882504653292	-9.23894023858841	-7.1216644228663	-4.45000579773315
0.766666666666665	-4.54608813644243	16.6423814450222	NaN	6.14630377916261	-3.39389723488455	-0.469886219290433	NaN	6.10498013114592	-23.5077876224084	NaN	18.0033882120091	NaN	-5.6196684146407	NaN	NaN	NaN	0.848458589656161	4.61229180118729	NaN	5.75080659669997	-0.249701973198953	7.97995502211269	NaN	1.08808494753142	-9.26719696321112	1.67919811850782	8.50238970622837	NaN	0.113695480477727	0.178755261454144	NaN	-1.9882819468446	NaN	1.22731798531493	-0.933535120046108	0.866256055459739	3.17014772008283	-9.44465452430273	-7.1216644228663	-4.44749258613272
0.768749999999998	-4.29193922892252	15.9683658422367	NaN	6.15133031720054	-3.47737219476166	-1.08702907643327	NaN	6.49029779148364	-23.2127843641171	NaN	18.0947252157519	NaN	-4.5911737487042	NaN	NaN	NaN	1.04107079869718	6.97800608690161	NaN	5.94596895052747	-0.352523869482152	8.28852645068413	NaN	3.04218016588099	-8.76561914429355	2.50205526136494	8.45284354498945	NaN	0.141284348304666	1.31018383288274	NaN	-2.25374841598179	NaN	1.43303227102921	0.899871224487501	2.82394966349112	2.47833569309458	-9.44465452430273	-5.47960314694285	-3.22209522761034
0.770833333333331	-4.03808638757567	14.9506532908965	NaN	6.56455157422187	-3.52232025008008	0.352970923566727	NaN	6.87561545182136	-23.1050849196505	NaN	18.1712508134823	NaN	-3.46359943357471	NaN	NaN	NaN	0.321702361026028	5.22943465833017	NaN	6.42104309982268	-0.574322578718575	6.64281216496985	NaN	2.52938069208253	-7.83411748058945	1.98776954707922	8.33317022404747	NaN	0.188021330167048	0.795898118597024	NaN	-1.73629492828708	NaN	2.35874655674349	0.18079622638973	2.61859473007561	2.67699636693852	-8.93036881001701	-6.40977011683573	-3.63349309398492
0.772916666666665	-4.03844542655383	13.6756820709765	NaN	6.97669571594932	-3.42306898218824	0.867256637852447	NaN	6.67135732828862	-22.1743028808783	NaN	18.2033421931757	NaN	-3.4598296161741	NaN	NaN	NaN	0.518621780164935	4.81800608690161	NaN	6.99031430840279	-0.777273885173295	3.76281216496985	NaN	2.11799222506154	-7.33253966167188	1.98776954707922	8.18681748756452	NaN	0.393016285736935	0.795898118597024	NaN	-2.04644389894777	NaN	2.15303227102921	0.180796226389689	2.61859473007561	2.46666792154288	-9.23894023858845	-6.9204459026637	-3.94204149376591
0.774999999999998	-3.9352294013789	12.2298904624515	NaN	6.97669571594936	-3.63234214594467	1.58725663785245	NaN	6.5627657716224	-26.2791012738713	NaN	17.9976282207821	NaN	-3.66552854936141	NaN	NaN	NaN	0.424469280693306	4.61229180118733	NaN	7.46806784008496	-0.566245120383542	0.88281216496985	NaN	2.329430898483	-7.53499734936395	1.98776954707922	7.98164207363812	NaN	0.187303253304462	1.10446954716846	NaN	-1.94198383554044	NaN	1.94731798531493	0.487560732489851	2.61913328854284	2.26100658476792	-9.23894023858845	-6.8175926762914	-3.73885577217899
0.777083333333331	-4.03808638757571	10.699716745296	NaN	6.87276208443927	-3.52950066872858	1.79297092356673	NaN	6.87417934184362	-24.8557496425765	NaN	17.9538231858101	NaN	-3.97407694914235	NaN	NaN	NaN	0.835536959362585	4.61229180118733	NaN	7.66858895868629	-0.365986300040499	-1.27718783503015	NaN	2.329430898483	-7.53499734936395	1.98776954707922	7.67414823198213	NaN	0.187303253304462	1.10446954716846	NaN	-1.73144809894514	NaN	1.74160369960065	0.283649452761992	2.61877424956472	2.46666792154288	-9.23894023858845	-6.61188622354675	-3.83919202717227
0.779166666666665	-3.9352294013789	9.17159919948479	NaN	7.28347007244163	-3.53309087805283	1.27868520928101	NaN	6.87130712188815	-22.8940561548607	NaN	17.9316796327479	NaN	-3.97533355494253	NaN	NaN	NaN	0.826922539166853	5.22943465833021	NaN	7.26382504428901	-0.365986300040499	-2.30575926360159	NaN	2.32655867852753	-7.7358394272754	1.78205526136494	8.18142921917374	NaN	0.186944214873211	0.898755261454185	NaN	-1.72498565982258	NaN	1.74160369960065	0.487560732489851	2.82484726093642	2.46200081292218	-9.44465452430273	-6.81759267629136	-3.7363425605786
0.781249999999998	-3.72969494847438	7.73197610499264	NaN	7.28275199557908	-3.53668108737707	1.69011378070961	NaN	7.07412913544312	-23.4377829835051	NaN	17.8949507540744	NaN	-4.18228909393001	NaN	NaN	NaN	0.621388699832214	5.84657751547305	NaN	7.49205356895768	-0.252394459310631	-2.82004497788727	NaN	2.32368645857206	-7.84191510046336	1.98776954707922	9.12284056534393	NaN	0.184789984285535	0.898755261454185	NaN	-2.03190341092199	NaN	1.53588941388638	0.488458318998246	2.61895376905374	2.45733370430152	-9.23894023858845	-6.40797494381889	-3.83667881557184
0.783333333333331	-3.83255193467119	6.18911896213552	NaN	7.6934599835814	-3.13429070182332	1.58725663785245	NaN	7.07269302546538	-23.8490705686379	NaN	17.7911961704323	NaN	-3.97156373754196	NaN	NaN	NaN	1.04107079869718	6.77229180118733	NaN	7.49851521082516	-0.238932028752283	-3.02575926360159	NaN	2.32368645857206	-8.04437278815543	2.1934838327935	9.62968760614469	NaN	0.388348786130291	0.898755261454185	NaN	-2.43358756674485	NaN	1.63874655674349	0.488458318998246	2.41252171870391	2.66532859538678	-9.44465452430273	-6.2004733180575	-3.83416560397144
0.785416666666665	-3.72951542898531	5.88054753356408	NaN	6.86629939267624	-3.13967601580969	1.99868520928101	NaN	7.06982080550991	-22.0252012966569	NaN	17.4826252118419	NaN	-3.76209498695408	NaN	NaN	NaN	0.638617540223677	6.97800608690161	NaN	7.48236110615643	-0.249701973198953	-2.82004497788731	NaN	2.12373666497252	-8.45575060266217	2.1934838327935	7.46807522061043	NaN	0.390143978286715	0.898755261454185	NaN	-2.22951426927212	NaN	1.63874655674349	0.695959944759684	2.30930569352898	2.66066148676613	-9.23894023858845	-6.61278381005515	-4.13643097475142
0.787499999999998	-4.24380035996929	6.08626181927836	NaN	6.76021153057847	-3.13967601580969	2.20439949499529	NaN	6.86125435204397	-21.8330199346489	NaN	17.4158262911496	NaN	-4.38547481551693	NaN	NaN	NaN	0.608467069538638	7.49229180118733	NaN	6.96832916082547	0.158893125822165	-3.23147354931587	NaN	2.12804499490577	-8.34967492947422	1.98776954707922	7.26200220923868	NaN	0.182276715266566	0.898755261454185	NaN	-2.43197195696419	NaN	1.53588941388638	0.488458318998246	2.10430979909164	2.86165571492038	-9.23894023858845	-6.40528218429371	-3.93073204156411
0.789583333333331	-3.93397276495543	5.57197610499264	NaN	5.31352110227201	-2.83474179348566	1.99868520928101	NaN	6.65556011853349	-22.0305862688802	NaN	17.3689413206771	NaN	-4.89972214848514	NaN	NaN	NaN	0.814000908873277	7.49229180118733	NaN	6.77887048736185	0.158893125822165	-3.43718783503015	NaN	1.81950364464001	-8.34644370991294	1.98776954707922	6.85039474496245	NaN	0.387630709267746	0.795898118597024	NaN	-2.42227829828035	NaN	1.53588941388638	0.283649452762033	2.10448931858074	2.85698860629968	-9.44465452430273	-6.61278381005515	-4.34464311953908
0.791666666666665	-4.03575263421787	5.6748332478498	NaN	3.24549709609395	-2.63623925770197	2.20439949499529	NaN	6.54984078182274	-22.4364888817897	NaN	17.336887256703	NaN	-4.89092590788378	NaN	NaN	NaN	0.826922539166853	7.38943465833017	NaN	6.5861809929645	0.261715022105404	-3.64290212074443	NaN	2.02519787815049	-9.06635488529971	1.98776954707922	6.7477172782547	NaN	0.592625664837633	0.898755261454185	NaN	-2.42066268849969	NaN	1.43303227102921	0.386502679134337	2.10430979909164	2.75415793791223	-9.23894023858845	-6.40528218429371	-4.13894418635181
0.793749999999998	-5.16753852136072	6.60054753356408	NaN	2.00834659404893	-2.63623925770197	2.20439949499529	NaN	6.64981567862251	-22.0305862688802	NaN	17.3145810555057	NaN	-5.20198751926512	NaN	NaN	NaN	0.826922539166853	7.28657751547305	NaN	6.6857565610969	0.161585611933842	-3.43718783503015	NaN	1.81663142468454	-9.06958610486103	1.98776954707922	7.05700631480138	NaN	0.180481523110143	0.590183832882744	NaN	-2.62312037619176	NaN	1.43303227102921	0.281854279745244	1.69288185430447	3.15847994853109	-9.44465452430273	-6.60919346402153	-4.13894418635181
0.795833333333331	-4.96146550998902	7.32054753356408	NaN	-0.153794477079564	-2.63264904837772	2.41011378070957	NaN	6.85407380215525	-21.8330199346489	NaN	17.2969396733635	NaN	-5.30483698585875	NaN	NaN	NaN	1.03245637850145	7.18372037261589	NaN	6.69221820296438	0.37799934894691	-2.71718783503015	NaN	1.81663142468454	-9.16758372914577	1.78205526136494	7.26272028719497	NaN	0.592625664837633	0.590183832882744	NaN	-2.20528012256246	NaN	1.22731798531493	0.487560732489851	1.69288185430447	3.36414128530604	-9.44465452430273	-6.61098863703836	-4.34212990793873
0.797916666666664	-4.03467551728347	7.62911896213552	NaN	-1.59486281940063	-2.83833200280991	2.30725663785245	NaN	6.85120158219978	-22.0440486994386	NaN	17.2788800665549	NaN	-5.19947430766472	NaN	NaN	NaN	0.814000908873277	6.97800608690161	NaN	6.2583769001634	0.283254910998703	-2.51147354931587	NaN	1.81663142468454	-9.47611709002582	1.88491240422206	7.46861377907761	NaN	0.591189511112502	0.795898118597024	NaN	-1.6926734642097	NaN	1.02160369960061	0.4893559055066	1.69288185430447	3.35947417668542	-9.44465452430273	-6.19778055853223	-4.33961669633833
0.799999999999998	-4.75431538168286	7.83483324784976	NaN	-3.03305885427147	-2.8720942887522	1.69011378070957	NaN	5.97528857898143	-21.8518673374305	NaN	17.2553191913585	NaN	-5.6196684146407	NaN	NaN	NaN	0.300166310536761	7.18372037261593	NaN	6.28099264669966	0.359151946165248	-1.99718783503019	NaN	1.61380941112954	-9.67857477771793	1.88491240422206	8.49754268002364	NaN	0.685489344302318	0.590183832882785	NaN	-1.89513115190181	NaN	1.02160369960061	0.179898639881335	1.38431089571412	3.45763773645214	-9.65036881001705	-6.40348701127688	-4.33710348473794
0.802083333333331	-4.60317149344632	8.96626181927836	NaN	-2.51698108103389	-2.87945130038498	2.51297092356673	NaN	6.7833140487202	-22.0871284772253	NaN	17.2211740040525	NaN	-4.4795280415092	NaN	NaN	NaN	0.796772068481814	8.00657751547305	NaN	6.32619365371016	0.115813348035485	1.08852645068413	NaN	2.12660888492799	-9.48821092504857	1.78205526136494	8.46934016501066	NaN	0.896786930324292	1.61875526145418	NaN	-0.722390880046023	NaN	1.53588941388638	1.60099449241725	3.13629053135183	3.38280971978882	-9.44465452430273	-4.45376364274496	-2.90726379882843
0.804166666666664	-4.45202760520977	8.04054753356408	NaN	-3.74802792974713	-2.91963222408056	2.51297092356673	NaN	7.5969813790858	-21.466604402815	NaN	17.1713614609155	NaN	-3.76837801595504	NaN	NaN	NaN	0.282937470145257	7.18372037261589	NaN	6.45244287225883	-0.282011806538962	-1.07147354931587	NaN	2.64228057868196	-8.97738583023978	2.1934838327935	8.4169640657008	NaN	1.11767939885717	1.31018383288274	NaN	-1.54514650905951	NaN	2.35874655674349	1.19047917343635	2.93129463691449	3.38047616547844	-9.13608309573129	-5.69159270524635	-3.21581219860938
0.806249999999998	-4.55488459140658	8.24626181927836	NaN	-3.95050961629809	-3.53668108737707	2.41011378070957	NaN	7.29562057870876	-20.8376182291967	NaN	17.0686839942078	NaN	-3.87122748254867	NaN	NaN	NaN	0.291551890340988	6.97800608690161	NaN	6.64570959862144	-0.379448730598847	-1.07147354931587	NaN	2.53943346192672	-8.23649918809053	1.98776954707922	8.38876155068778	NaN	1.32195627756451	1.10446954716846	NaN	-1.9549087137856	NaN	1.94731798531493	1.18688882740273	2.82861717020674	3.17481482870348	-9.23894023858845	-5.89550398497413	-3.62469685338356
0.808333333333331	-4.55488459140654	8.5548332478498	NaN	-1.06873197008725	-3.4356347148231	2.71868520928101	NaN	5.97871360057896	-24.7340803435116	NaN	16.5538605047567	NaN	-3.97533355494253	NaN	NaN	NaN	0.805386488677545	6.97800608690161	NaN	6.8919631290738	-0.065598069525895	-1.07147354931587	NaN	2.75087213534818	-7.35595069339985	1.98776954707922	8.49215709535177	NaN	1.11516612983824	1.4130409757399	NaN	-1.74921980653225	NaN	1.94731798531493	1.59830173289203	2.82933524816303	2.96915349192853	-9.03322595287417	-5.68979753222952	-3.21078577540859
0.810416666666664	-4.0405996604226	8.76054753356408	NaN	-3.74228331484665	-3.12352007385062	2.71868520928101	NaN	4.97752852260363	-23.6272718594014	NaN	16.6869430347787	NaN	-4.18354569973023	NaN	NaN	NaN	0.291551890340988	6.97800608690161	NaN	7.17717275989159	0.140045723040503	-1.07147354931587	NaN	2.54805012179317	-6.42614004096668	1.88491240422206	8.49251613432989	NaN	0.908735020543227	1.31018383288274	NaN	-1.74275736740964	NaN	1.53588941388633	1.60009690590882	2.82897620918487	2.96448638330784	-9.23894023858845	-5.69159270524635	-3.21078577540859
0.812499999999998	-3.83542424649616	8.76054753356408	NaN	-3.02228770133305	-3.13070049249907	2.71868520928101	NaN	3.05359161378655	-22.5016159725096	NaN	16.9343876125641	NaN	-4.3892446329175	NaN	NaN	NaN	0.497085729675628	7.18372037261589	NaN	7.68797388428878	-0.065598069525895	-0.86575926360159	NaN	2.5466140118154	-5.53746692559003	1.88491240422206	8.90430311809522	NaN	0.908735020543227	1.51589811859702	NaN	-1.53222163081435	NaN	1.43303227102921	1.6993597862475	2.82897620918487	2.86165571492038	-9.44465452430273	-5.89550398497413	-3.4139714969955
0.814583333333331	-3.73220822132127	8.96626181927836	NaN	-2.81729274576317	-3.13429070182332	2.92439949499529	NaN	1.21526850199189	-21.8114800457555	NaN	17.0674273577844	NaN	-4.69527982109809	NaN	NaN	NaN	0.488471309479855	7.38943465833017	NaN	7.29936407456029	0.145430695263817	-1.07147354931587	NaN	2.54517790183766	-4.78033104206886	1.88491240422206	8.69894818467976	NaN	0.59908835660066	1.61875526145418	NaN	-1.73144809894514	NaN	1.22731798531493	1.90506623899215	2.82825813122862	2.86165571492038	-9.44465452430273	-5.69159270524635	-3.41020167959489
0.816666666666664	-3.73238774081033	8.96626181927836	NaN	-2.0998104012685	-2.62187842040502	2.92439949499529	NaN	-0.223155022603792	-23.2482941076087	NaN	16.9636727741422	NaN	-4.69653642689826	NaN	NaN	NaN	0.805386488677545	7.28657751547305	NaN	7.69766634709003	-0.0467506667442331	-0.86575926360159	NaN	2.33948366832718	-4.24513208520219	1.67919811850778	9.41984468550262	NaN	0.699790642229241	1.51589811859702	NaN	-1.72498565982258	NaN	1.22731798531493	1.90327106597536	2.41593258899615	2.95981927468718	-9.75322595287417	-5.89729915799096	-3.6159006127822
0.818749999999998	-4.24595459383806	9.06911896213552	NaN	-1.89553352256116	-2.9339930613775	2.92439949499529	NaN	-1.96868378748745	-21.0158297366066	NaN	16.3244146456625	NaN	-4.48581107051021	NaN	NaN	NaN	0.411547650399771	7.18372037261589	NaN	7.48559192709019	-0.0521356389675475	-0.86575926360159	NaN	2.54805012179317	-3.93659872432212	1.67919811850778	8.18502229267391	NaN	0.598370279738115	1.51589811859702	NaN	-1.21399461125044	NaN	1.22731798531493	2.10897751871997	2.41557355001803	2.95515216606648	-9.65036881001701	-6.09941526470198	-3.91942258936232
0.820833333333331	-4.2455955548599	9.48054753356408	NaN	-1.79447219850133	-2.73190031626961	3.13011378070957	NaN	-2.68861360477415	-20.6126196098088	NaN	15.7240033551088	NaN	-5.10290787007205	NaN	NaN	NaN	0.582623808951484	7.28657751547305	NaN	7.17394193895787	0.148123181375495	-1.27718783503015	NaN	2.55235845172638	-3.711522499701	1.88491240422206	8.18502229267391	NaN	0.18550806114808	1.31018383288274	NaN	-1.41483668916185	NaN	1.22731798531493	2.10807993221157	2.31343464177746	3.36414128530604	-9.85608309573129	-6.10121043771877	-3.61338740118177
0.822916666666664	-3.83327001262743	9.17197610499264	NaN	-1.79626739065771	-2.22307824417551	2.71868520928101	NaN	-3.20715751848359	-20.8101859440402	NaN	15.6724851022659	NaN	-5.61464199143991	NaN	NaN	NaN	0.578316598853639	7.49229180118733	NaN	6.97802162362672	0.250945077658735	-1.27718783503015	NaN	2.34953643817137	-3.7002132312365	1.98776954707922	7.97930832028032	NaN	0.596575087581691	0.898755261454185	NaN	-1.30552979641262	NaN	1.02160369960066	1.90416865248375	2.10843874734012	3.35480706806468	-9.85608309573129	-6.10300561073556	-4.13014794575041
0.824999999999998	-4.03826590706477	8.96626181927836	NaN	-1.89840583001142	-1.91814402185148	2.71868520928101	NaN	-3.42290452183825	-20.6099271236971	NaN	15.6610352052949	NaN	-5.61464199143991	NaN	NaN	NaN	0.58693101904933	7.38943465833017	NaN	6.77887048736185	0.456588870225132	-1.27718783503015	NaN	2.55523067168185	-4.00551537255529	1.98776954707922	8.18502229267391	NaN	1.11013959180031	1.10446954716846	NaN	-1.50637187432407	NaN	1.02160369960066	1.80041783960301	2.31415271973371	3.35947417668534	-9.65036881001701	-6.10121043771877	-3.92193580096275
0.827083333333331	-4.55273035753781	8.96626181927836	NaN	-1.38304613363642	-1.71246106741934	2.51297092356673	NaN	-3.43582951163791	-20.4123607894657	NaN	15.6542426524486	NaN	-5.61715520304031	NaN	NaN	NaN	0.569702178657908	7.38943465833017	NaN	6.77240884549436	0.359151946165248	-1.27718783503015	NaN	2.3466642182159	-4.71896410881951	1.78205526136494	8.18520181216297	NaN	1.10870343807518	0.898755261454185	NaN	-1.50314065476275	NaN	0.815889413886375	1.59381380034997	1.69719032204202	3.66329907322713	-9.95894023858845	-5.99835721134647	-3.91942258936232
0.829166666666664	-4.24397987945835	8.96626181927836	NaN	-1.17805117806653	-1.71605127674358	2.51297092356673	NaN	-3.44301006152663	-20.6233895542555	NaN	15.6504977081363	NaN	-5.41396948145339	NaN	NaN	NaN	0.578316598853639	7.18372037261589	NaN	6.68252574016313	0.467358814671761	-1.07147354931587	NaN	2.3466642182159	-5.12711070376493	1.67919811850778	8.49413180973148	NaN	1.10834439964388	0.898755261454185	NaN	-1.50314065476275	NaN	0.713032271029256	1.38990252062219	1.9029042944356	3.66329907322713	-9.95894023858841	-6.20226849107429	-3.91690937776188
0.831249999999998	-3.93451132342265	8.96626181927836	NaN	-1.17841021649779	-1.92532444049998	2.51297092356673	NaN	-3.4458822814821	-21.0400621116116	NaN	15.6481906367673	NaN	-5.41396948145339	NaN	NaN	NaN	0.796772068481814	7.18372037261593	NaN	6.27130018389842	0.475436273006794	-1.27718783503015	NaN	2.1438422046609	-5.43402845486434	1.8849124042221	8.90627783247489	NaN	0.901195213486321	0.898755261454185	NaN	-1.19460729388268	NaN	0.713032271029256	1.18419606787751	1.9029042944356	3.86896041000204	-9.95894023858841	-5.99656203832968	-3.71246705037487
0.833333333333331	-3.83111577875866	8.45197610499264	NaN	-0.149126977472961	-1.91787808042006	2.71868520928101	NaN	-2.52456656061812	-21.3619902310195	NaN	15.6457117027511	NaN	-5.6196684146407	NaN	NaN	NaN	0.282937470145298	7.18372037261593	NaN	6.052764122031	0.242867619323702	-0.865759263601549	NaN	1.83817307435069	-5.21703027914648	1.88491240422206	9.42038324396981	NaN	0.903987734618481	0.590183832882785	NaN	-1.18814485476016	NaN	1.43303227102926	0.876533975269031	1.59433333584521	4.07228819246673	-10.1646545243027	-5.99476686531289	-4.12260831094923
0.835416666666664	-3.83410933673074	8.96626181927836	NaN	-1.0769898540067	-1.90404912598595	2.71868520928101	NaN	-1.47742596335506	-21.0804494032866	NaN	15.6414511704968	NaN	-4.4883242821106	NaN	NaN	NaN	0.989384277522877	7.49229180118733	NaN	6.12522697536551	0.310687196155254	-0.557187835030149	NaN	2.35240865812684	-2.22807868485003	1.88491240422206	9.53378290314687	NaN	0.909173845292539	1.82446954716846	NaN	-0.013788973123751	NaN	1.43303227102921	2.29583465478812	3.14006044062216	3.88996239879514	-9.65036881001701	-4.45735398877858	-3.72000668517605
0.837499999999998	-3.83739896087588	9.06911896213552	NaN	-1.59055435822528	-1.89660276590604	2.71868520928101	NaN	-1.68024797691007	-20.8856414458672	NaN	15.6337993044141	NaN	-3.98287318974371	NaN	NaN	NaN	0.270015839851681	7.49229180118733	NaN	6.32395267909526	-0.100600388977582	-0.557187835030149	NaN	2.35097254814911	-2.74068534320279	1.78205526136494	9.59939627081162	NaN	0.91196636642474	1.31018383288274	NaN	-0.629240085103229	NaN	1.94731798531493	1.88621692231565	3.3461334519939	3.88996239879514	-9.65036881001701	-5.68979753222952	-2.89972416402725
0.839583333333331	-4.45489991703479	9.17197610499264	NaN	-1.17733310120395	-2.20512719755432	2.51297092356673	NaN	-1.88737832039832	-20.7590287079185	NaN	15.621146368912	NaN	-3.88002372315007	NaN	NaN	NaN	0.252786999460259	7.49229180118733	NaN	6.60884537675705	-0.0898304445309122	-0.35147354931587	NaN	2.35097254814911	-2.73745412364151	1.78205526136494	9.62053211220246	NaN	1.11696132199463	1.31018383288274	NaN	-0.834928992356581	NaN	1.63874655674354	1.88531933580726	3.34649249097202	3.67963395339953	-9.85608309573129	-5.89999191751618	-3.2082725638082
0.841666666666664	-4.0431129332695	9.06911896213552	NaN	-1.17733310120395	-2.6200833157429	2.92439949499529	NaN	-1.79314786350949	-24.3389476750489	NaN	15.5181098632261	NaN	-4.18857212293102	NaN	NaN	NaN	0.252786999460259	7.69800608690161	NaN	6.9398092118877	0.121198320258841	-0.557187835030149	NaN	2.55953900161509	-2.73745412364151	1.88491240422206	9.41535669827606	NaN	0.704817180267137	1.4130409757399	NaN	-0.82846655323402	NaN	1.63874655674349	2.09102578855186	3.14131707704562	3.67496684477883	-9.65036881001701	-5.48409107948491	-3.10542309721456
0.843749999999998	-4.66043436993931	9.2748332478498	NaN	-1.3848413257928	-2.41440036131071	2.51297092356673	NaN	-1.69460907668746	-22.9209810159774	NaN	15.5322490693376	NaN	-4.18982872873119	NaN	NaN	NaN	0.561087758462177	7.49229180118733	NaN	7.27674832802403	0.115813348035485	-0.660044977887269	NaN	2.55953900161509	-2.53338082616878	1.78205526136494	9.21071984281684	NaN	0.807673696483393	1.51589811859702	NaN	-1.03092424092609	NaN	1.53588941388638	2.0919233750603	3.14131707704562	3.67730039908918	-9.75322595287417	-5.48409107948491	-3.00006041902049
0.845833333333331	-4.04365149173668	9.2748332478498	NaN	-0.974133337790445	-2.62546862972923	2.51297092356673	NaN	-1.90317553015345	-22.2066127142183	NaN	15.5692707700872	NaN	-4.3980408735189	NaN	NaN	NaN	0.552473338266445	7.49229180118733	NaN	7.68797388428878	0.326842112825238	-0.660044977887269	NaN	2.76810545508104	-2.94637425045618	1.78205526136494	9.21125840128403	NaN	0.807314658052101	1.51589811859702	NaN	-0.51347075323135	NaN	1.63874655674349	2.29493706827968	3.14167611602375	3.57446973070173	-9.65036881001701	-5.18001933290997	-3.2057593522078
0.847916666666664	-3.52918704126364	9.2748332478498	NaN	-1.17984637022292	-2.41978567529708	2.51297092356673	NaN	-1.70322573655391	-21.1105741745548	NaN	15.6207873299339	NaN	-4.91228820648711	NaN	NaN	NaN	0.753699967503198	7.49229180118733	NaN	6.96186751895798	0.437741467443429	-0.86575926360159	NaN	2.56241122157056	-3.25490761133625	1.88491240422206	9.41733141265573	NaN	0.39373436259948	1.51589811859702	NaN	-1.02284619202287	NaN	1.53588941388638	2.60349674739663	3.14131707704562	3.57446973070169	-9.65036881001701	-4.97251770714854	-3.41020167959489
0.849999999999998	-3.32347306887006	8.96626181927836	NaN	-1.38663651794923	-1.91275870786511	2.92439949499529	NaN	-1.49896761302117	-22.4553362845714	NaN	15.7222081602181	NaN	-4.91228820648711	NaN	NaN	NaN	0.972155437131414	7.69800608690161	NaN	7.47589946428894	0.443126439666785	-0.557187835030149	NaN	2.56241122157056	-3.03790943561836	1.98776954707922	10.1380483939896	NaN	0.700508719091786	1.31018383288274	NaN	-1.01638375290027	NaN	1.43303227102921	2.60349674739663	2.83184852100988	3.56980262208099	-9.85608309573129	-4.97162012064014	-3.6159006127822
0.852083333333331	-3.52918704126364	8.96626181927836	NaN	-1.17984637022292	-2.22666845349976	3.23297092356673	NaN	-1.70466184653165	-20.1038951006161	NaN	15.6729293690918	NaN	-4.49712052271196	NaN	NaN	NaN	0.569702178657908	7.69800608690161	NaN	7.47589946428894	0.849029052576225	-0.557187835030149	NaN	2.56528344152603	-3.25490761133625	1.98776954707922	9.62304538504931	NaN	0.59908835660066	1.31018383288274	NaN	-0.502161484766848	NaN	1.43303227102921	2.60439433390507	2.62577550963818	3.36414128530604	-9.65036881001701	-5.17553140036796	-3.81405991116829
0.854166666666664	-3.3231140298919	8.96626181927836	NaN	-0.975210453084323	-2.02098549906757	3.13011378070957	NaN	-1.70466184653165	-19.4977336673636	NaN	15.6144143880721	NaN	-4.90600517748614	NaN	NaN	NaN	0.539551707972869	8.10943465833017	NaN	7.16748029709034	0.849029052576225	-0.557187835030149	NaN	2.15389497450508	-3.66305420628168	1.78205526136494	9.41769045163385	NaN	0.597652202875529	1.31018383288274	NaN	-0.70623478223958	NaN	1.63874655674349	2.60439433390507	2.42077961520084	3.66329907322713	-9.65036881001701	-5.17553140036796	-3.60836097798098
0.856249999999998	-3.52793040484018	8.5548332478498	NaN	-1.07950312302563	-1.92532444049998	2.92439949499529	NaN	-1.70753406648716	-19.408016048704	NaN	15.5951303480622	NaN	-5.11170411067341	NaN	NaN	NaN	0.745085547307508	7.90372037261589	NaN	6.77240884549436	1.06005781736598	-0.35147354931587	NaN	2.0510478577498	-3.97643439650369	1.98776954707922	9.41769045163385	NaN	0.699790642229241	1.31018383288274	NaN	-0.285163309048994	NaN	1.53588941388638	2.39868788116046	2.2148861233182	3.45530418214183	-9.65036881001701	-4.97162012064014	-3.91942258936232
0.858333333333331	-3.73220822132127	8.5548332478498	NaN	-1.38807267167436	-1.71964148606779	2.92439949499529	NaN	-1.70753406648716	-19.3706793960754	NaN	15.5777680038712	NaN	-5.21455357726709	NaN	NaN	NaN	0.753699967503198	7.49229180118733	NaN	6.26483854203089	1.06005781736598	-0.557187835030149	NaN	1.84535362423933	-4.38781221101039	1.98776954707922	9.21197647924027	NaN	0.904426559367835	1.4130409757399	NaN	-0.280316479707053	NaN	1.43303227102921	2.40048305417725	2.42042057622272	3.65163130167539	-9.44465452430273	-4.96982494762335	-3.71372365617505
0.860416666666664	-4.76149616124547	8.96626181927836	NaN	-0.666640904435594	-1.92891464982422	3.13011378070957	NaN	-1.71040628644263	-19.389526798857	NaN	15.5623528413602	NaN	-5.21455357726709	NaN	NaN	NaN	0.732163917013931	7.28657751547305	NaN	6.66314081456063	0.654155204456497	-0.557187835030149	NaN	2.36102531799329	-4.49065666463711	1.78205526136494	9.41769045163385	NaN	0.902272328780159	1.10446954716846	NaN	-0.481158557618464	NaN	1.43303227102921	2.60439433390507	2.11184961763232	3.85262552982964	-9.65036881001701	-4.76232332186187	-4.12260831094923
0.862499999999998	-4.45292520265507	8.5548332478498	NaN	-0.66735898129818	-2.02996102237819	3.02725663785245	NaN	-1.91610051995311	-19.3949117710804	NaN	15.54891034639	NaN	-5.10919089907302	NaN	NaN	NaN	0.7235494968182	7.28657751547305	NaN	6.66314081456063	0.86518396924625	-0.35147354931587	NaN	1.84678973421706	-4.38458099144911	1.78205526136494	9.62340442402743	NaN	1.10798536121263	1.10446954716846	NaN	-0.277085260145773	NaN	1.22731798531493	2.40048305417725	2.11184961763237	3.85262552982964	-9.65036881001705	-4.76232332186187	-4.12135170514901
0.864583333333331	-3.73131062387597	8.96626181927836	NaN	-0.66735898129818	-1.93429996381059	3.02725663785245	NaN	-1.50902038286536	-19.9144062247197	NaN	15.5374660048221	NaN	-5.10667768747262	NaN	NaN	NaN	0.51801565748352	7.49229180118729	NaN	6.45752803642828	0.873261427581242	-0.557187835030149	NaN	1.84535362423933	-4.59188550848312	1.67919811850778	9.93215490210689	NaN	1.10690824591879	1.10446954716846	NaN	-0.0681651333310992	NaN	1.02160369960061	2.50513145356635	1.90613564523874	3.44130285627974	-9.85608309573129	-4.96802977460652	-4.12135170514901
0.866666666666664	-4.24541603537084	8.96626181927836	NaN	-1.38735459481177	-1.92883154312691	2.92439949499529	NaN	-2.43751665361805	-20.3391562404109	NaN	15.5280453025173	NaN	-5.41522608725357	NaN	NaN	NaN	0.209714898481684	7.49229180118729	NaN	6.24868443736215	1.08967516459431	-0.145759263601549	NaN	1.63678717077338	-4.58865428892184	1.4734838327935	10.1787288777775	NaN	1.19103815722297	0.898755261454144	NaN	-0.0665495235504386	NaN	1.02160369960061	2.30122017383857	2.83220755998801	3.44130285627974	-9.95894023858841	-4.96713218809813	-4.11883849354866
0.868749999999998	-3.73508053314629	8.96626181927836	NaN	-0.66879513502327	-1.9177783523833	2.92439949499529	NaN	-1.2789122797333	-20.0441529821196	NaN	15.5206737253369	NaN	-4.48958088791078	NaN	NaN	NaN	0.714935076622469	7.69800608690161	NaN	6.36847263931747	0.816719219236256	-0.35147354931587	NaN	2.15102275454961	-1.813469650782	2.1934838327935	10.4091920994557	NaN	1.36914924511958	2.03018383288274	NaN	0.903733060613194	NaN	1.53588941388638	3.51840474664663	3.14383034989252	3.87829462724344	-9.65036881001701	-3.32596849868312	-3.61338740118177
0.870833333333331	-3.73669620854788	8.96626181927836	NaN	-1.18271867767314	-1.9091684985409	2.71868520928101	NaN	-1.07321804622279	-17.4633430546328	NaN	15.515376759142	NaN	-3.9853864013441	NaN	NaN	NaN	-0.00443336104868649	7.69800608690161	NaN	6.64852849241077	0.822104191459571	0.162812164969851	NaN	2.56815566148155	-2.4305363725421	1.67919811850778	10.5796554125192	NaN	1.52982354058466	1.31018383288274	NaN	0.391126402260434	NaN	1.94731798531493	3.31269829390202	3.3495443222861	3.87362751862274	-9.65036881001701	-4.46004674830377	-2.89092792342585
0.872916666666664	-3.94241018094146	8.96626181927836	NaN	-1.07806696930054	-2.21410272086489	2.92439949499529	NaN	-1.48604262322151	-19.3275996182887	NaN	15.5121798897935	NaN	-3.4686258567755	NaN	NaN	NaN	0.19248605809018	7.69800608690161	NaN	6.96186751895798	0.624537857228165	0.0599550221126901	NaN	2.36389753794876	-2.74230095298345	1.67919811850778	10.6462296623454	NaN	1.63268005680088	1.31018383288274	NaN	0.600046529075066	NaN	1.94731798531493	3.10519666814058	3.55525829467968	3.56046840483963	-9.85608309573129	-4.56110480165928	-3.09914006821356
0.874999999999998	-3.11991333034521	8.96626181927836	NaN	-0.976646606809413	-2.21769293018914	3.23297092356673	NaN	-1.48891484317699	-23.421628066835	NaN	15.5111086031526	NaN	-3.67432478996277	NaN	NaN	NaN	0.19248605809018	7.69800608690161	NaN	7.37421806859865	0.835566622017918	-0.35147354931587	NaN	2.36676975790428	-2.74230095298345	1.88491240422206	10.6462296623454	NaN	1.52910546372212	1.4130409757399	NaN	0.603277748636347	NaN	1.74160369960065	3.31090312088519	3.55597637263593	3.35480706806468	-9.65036881001701	-4.66395802803163	-3.61087418958137
0.877083333333331	-3.53134127513238	9.17197610499268	NaN	-1.38735459481177	-2.1184416622973	2.92439949499529	NaN	-1.69748129664297	-21.3948074883994	NaN	15.5113413136014	NaN	-3.4686258567755	NaN	NaN	NaN	0.2952529777575	7.69800608690161	NaN	7.6427423912163	0.835566622017877	-0.35147354931587	NaN	2.1610755243938	-2.74068534320279	1.88491240422206	10.8526617126952	NaN	1.52910546372212	1.61875526145418	NaN	0.608124577978288	NaN	1.74160369960065	3.10699184115737	3.55561733365781	3.56046840483963	-9.75322595287417	-4.66395802803163	-2.89092792342585
0.879166666666664	-3.01669730517028	9.06911896213552	NaN	-0.977005645240706	-2.22666845349976	2.71868520928101	NaN	-1.28896504957749	-20.675054214417	NaN	15.5117734901492	NaN	-3.88253693475047	NaN	NaN	NaN	0.500786817092139	7.69800608690161	NaN	7.44682207588519	0.835566622017877	-0.14575926360159	NaN	2.15533108448282	-2.94637425045618	1.88491240422206	10.6469477403016	NaN	1.52838738685957	1.82446954716846	NaN	0.717431470727565	NaN	1.63874655674349	3.31180070739363	3.34990336126422	3.14914573128973	-9.65036881001701	-4.45735398877858	-2.88841471182546
0.881249999999998	-3.73633716956971	9.2748332478498	NaN	-1.3891497869682	-2.23025866282401	2.92439949499529	NaN	-1.18755404279999	-19.8740189330447	NaN	15.5120062005979	NaN	-4.60373980670621	NaN	NaN	NaN	0.415248737816241	7.69800608690161	NaN	7.13194126681911	0.943773490524431	-0.35147354931587	NaN	2.15389497450508	-3.45736529902832	1.88491240422206	10.441233767908	NaN	1.32159723913322	1.82446954716846	NaN	0.208056031936085	NaN	1.43303227102921	3.52109750617181	3.3495443222861	3.14447862266903	-9.85608309573129	-4.45735398877858	-3.19821971740662
0.883333333333331	-3.73543957212441	9.2748332478498	NaN	-1.18343675453572	-2.02457570839182	3.13011378070957	NaN	-1.19042626275546	-21.5164767874643	NaN	15.5105700446855	NaN	-4.18982872873119	NaN	NaN	NaN	0.325403448442539	7.90372037261589	NaN	7.65889649588504	1.36852350621557	0.0599550221126901	NaN	2.15676719446055	-3.44605603056378	1.67919811850778	10.8528412321843	NaN	1.4222995247618	1.82446954716846	NaN	0.423438597873319	NaN	1.22731798531493	3.72680395891646	2.93721878005363	3.55346774190859	-9.95894023858845	-4.45735398877858	-3.40140543899349
0.885416666666664	-3.01579970772497	9.2748332478498	NaN	-1.38843171010561	-2.23743908147246	3.43868520928101	NaN	-1.49896761302117	-18.8646473729944	NaN	15.5102110057073	NaN	-4.39427105611829	NaN	NaN	NaN	0.23125094897091	7.69800608690161	NaN	7.64920403308379	1.3577535617689	-0.35147354931587	NaN	2.36389753794876	-3.45090285990572	1.67919811850778	10.1319447313614	NaN	1.32087916227068	1.82446954716846	NaN	0.831585192818743	NaN	1.22731798531493	3.83145235830564	2.83436179385682	3.55346774190859	-9.85608309573129	-4.76232332186187	-3.81531651696846
0.887499999999998	-3.32472970529349	8.96626181927836	NaN	-0.977723722103251	-2.23923418613459	3.02725663785245	NaN	-1.29614559946617	-18.2665633980769	NaN	15.5324144094776	NaN	-4.49460731111157	NaN	NaN	NaN	0.312481818148963	7.69800608690161	NaN	7.13840290868659	1.36313853399226	-0.35147354931587	NaN	2.15820330443829	-3.65174493781717	1.67919811850778	10.3372996647768	NaN	1.318724931683	1.61875526145418	NaN	0.630743114907332	NaN	1.22731798531493	3.73129189145848	2.4234724075368	3.34313929651294	-9.75322595287417	-4.5584120421341	-3.6096175837812
0.889583333333331	-3.32365258835912	9.06911896213552	NaN	-1.18343675453572	-2.04252675501306	2.71868520928101	NaN	-1.50758427288762	-17.9050099148942	NaN	15.5774749212916	NaN	-4.90349196588575	NaN	NaN	NaN	0.714935076622469	7.69800608690161	NaN	6.74010063615685	1.57416729878197	-0.14575926360159	NaN	2.36389753794876	-3.44605603056378	1.67919811850778	10.3374791842659	NaN	1.42050433260542	1.82446954716846	NaN	0.839663241721964	NaN	1.43303227102921	3.52558543871387	2.21811747412138	3.13281085111733	-9.65036881001701	-4.45555881576175	-3.91313956036135
0.891666666666664	-3.7334648577447	9.2748332478498	NaN	-1.3891497869682	-2.2553901280937	2.92439949499529	NaN	-1.50614816290989	-17.7336065138792	NaN	15.6130679919041	NaN	-4.90349196588575	NaN	NaN	NaN	0.526630077679292	7.69800608690161	NaN	6.23253033269338	1.37390847843889	-0.14575926360159	NaN	1.95250907092781	-3.96512512803914	1.67919811850778	10.5428341176814	NaN	1.62298601915634	2.03018383288274	NaN	0.645283602933114	NaN	1.43303227102921	3.11776287925823	2.42383144651496	3.54413352466724	-9.65036881001701	-4.55661686911727	-3.6096175837812
0.893749999999997	-3.73382389672282	9.2748332478498	NaN	-1.07986216145692	-2.04970717366151	2.71868520928101	NaN	-1.50902038286536	-18.0528421471755	NaN	15.632725976439	NaN	-4.90600517748614	NaN	NaN	NaN	0.50940123728783	7.90372037261589	NaN	6.22929951175965	1.38198593677392	-0.14575926360159	NaN	1.6439677206621	-4.17081403529254	1.67919811850778	10.6462296623454	NaN	1.48985116482042	1.61875526145418	NaN	0.444441525021703	NaN	1.43303227102921	3.22061610563054	1.90954651553094	3.43896930196943	-9.65036881001701	-4.55482169610048	-3.81531651696846
0.895833333333331	-4.04239485531321	9.06911896213552	NaN	-0.668077058160725	-2.25898033741795	3.13011378070957	NaN	-2.02181985666386	-18.4641297323083	NaN	15.6512295602305	NaN	-4.49460731111157	NaN	NaN	NaN	0.303867397953231	8.10943465833017	NaN	6.24222279549463	1.59301470156363	-0.14575926360159	NaN	2.06110062759399	-4.37327172298461	1.88491240422206	11.0580166461107	NaN	1.13184266460604	1.82446954716846	NaN	0.957048183374463	NaN	1.43303227102926	3.11955805227507	2.11490144894644	3.33147152496124	-9.44465452430273	-4.55661686911727	-3.81531651696846
0.897916666666664	-3.52631472943863	8.96626181927836	NaN	-0.874867205887035	-1.74118274201323	2.92439949499529	NaN	-1.91897273990858	-18.675158497098	NaN	15.6681266893489	NaN	-4.70030624429888	NaN	NaN	NaN	0.201100478285953	7.90372037261593	NaN	6.03014837549478	1.59839967378699	-0.35147354931587	NaN	1.85540639408352	-2.93506498199168	1.78205526136494	11.7787336274445	NaN	0.597368912499273	1.82446954716846	NaN	1.57411490513456	NaN	1.22731798531493	3.01760241241116	1.90954651553094	3.63996353012365	-9.65036881001705	-4.76232332186187	-3.90936974296074
0.899999999999997	-3.73166966285409	8.96626181927836	NaN	-1.38843171010561	-1.74477295133748	3.13011378070957	NaN	-2.43320832368485	-18.9970866165059	NaN	15.6829653098642	NaN	-4.90600517748614	NaN	NaN	NaN	-0.00443336104868649	7.69800608690161	NaN	5.81484313456113	1.4062183117789	-0.145759263601549	NaN	1.6439677206621	-3.03790943561836	1.88491240422206	11.7785541079555	NaN	-0.0651616975138904	1.82446954716846	NaN	1.37004160766187	NaN	1.22731798531493	3.02119275844478	1.60097555694059	3.63996353012365	-9.65036881001705	-4.65947009548957	-4.32076760933536
0.902083333333331	-3.73436245519004	8.96626181927836	NaN	-1.08129831518205	-2.02816591771607	3.23297092356673	NaN	-1.28034838971104	-18.8049052544978	NaN	15.6952933678466	NaN	-4.39175784451789	NaN	NaN	NaN	0.702013446328892	7.69800608690161	NaN	5.98939185986543	1.33890615898724	0.0599550221126901	NaN	2.15820330443829	-2.21192258704359	1.78205526136494	11.7768897822859	NaN	-0.807340771447384	2.54446954716846	NaN	1.62849106534191	NaN	1.63874655674349	4.03267087850819	3.14706170069566	3.46697195369353	-9.65036881001701	-3.22401285881921	-2.67894596123758
0.904166666666664	-3.737055247526	8.76054753356408	NaN	-1.59629897312576	-1.51395853163564	3.43868520928101	NaN	-1.48891484317699	-17.4579580824094	NaN	15.7046588093662	NaN	-3.88128032895025	NaN	NaN	NaN	-0.0259694115379943	7.90372037261589	NaN	6.37093027328904	0.930311059966125	-0.0429021207444293	NaN	2.16107552439376	-2.72291363561573	2.39919811850778	11.7741016354245	NaN	-2.04664550408007	2.23589811859702	NaN	1.62525984578063	NaN	2.15303227102921	4.03267087850819	3.14706170069566	3.56513551346033	-9.44465452430273	-3.84292739006986	-3.19570650580622
0.906249999999997	-3.53134127513238	8.76054753356408	NaN	-1.59450378096938	-1.92891464982422	3.23297092356673	NaN	-1.69748129664297	-20.7617211940302	NaN	15.7106095804932	NaN	-3.47113906837589	NaN	NaN	NaN	-0.0259694115379943	7.90372037261589	NaN	6.72717735242184	1.14941728309083	0.162812164969851	NaN	2.16394774434927	-2.93183376243036	2.39919811850778	11.7726299648163	NaN	-2.25379469023764	2.33875526145418	NaN	1.32318892402316	NaN	1.94731798531493	3.82696442576358	3.3529551925783	3.56046840483963	-9.44465452430273	-3.94578061644221	-3.40391865059389
0.908333333333331	-3.53170031411054	8.96626181927836	NaN	-1.80021681340181	-1.72143659072991	3.64439949499529	NaN	-1.70035351659844	-22.2825097493849	NaN	15.7126936272978	NaN	-3.67809460736338	NaN	NaN	NaN	-0.0216622014401491	8.10943465833022	NaN	7.02953878497157	1.15210976920251	-0.0429021207444293	NaN	2.16394774434927	-2.71968241605441	2.39919811850778	11.7729890037945	NaN	-2.55913289300481	2.54446954716846	NaN	1.3280357533651	NaN	1.94731798531493	4.0308757054914	3.14795929814096	3.14681217697938	-9.65036881001701	-3.73827899068077	-2.99126417841909
0.910416666666664	-3.53152079462148	8.76054753356408	NaN	-1.69736029718559	-1.93070975448635	3.43868520928101	NaN	-1.70322573655391	-20.4532555051806	NaN	15.6862131696058	NaN	-3.68060781896377	NaN	NaN	NaN	0.18387163789449	8.10943465833022	NaN	7.31221778354576	1.15210976920251	0.162812164969851	NaN	2.1610755243938	-2.72291363561573	2.1934838327935	11.7738866012398	NaN	-2.55410635496687	2.33875526145418	NaN	1.54018709974106	NaN	1.74160369960065	4.03356846501662	3.35367327053459	3.55813485052929	-9.85608309573129	-3.74007416369756	-2.99126417841909
0.912499999999997	-3.32580682222786	8.76054753356408	NaN	-1.59486281940063	-2.03714144102665	3.43868520928101	NaN	-1.9074838600867	-18.4075875239633	NaN	15.6370351767492	NaN	-3.88630675215108	NaN	NaN	NaN	0.286638557561769	8.00657751547305	NaN	7.43712961308394	1.36313853399226	0.162812164969851	NaN	2.36102531799329	-2.51399350880105	2.1934838327935	11.7738866012398	NaN	-3.06515759016652	2.54446954716846	NaN	1.3393450218296	NaN	1.63874655674349	4.23927491776123	3.55974628190629	3.55346774190859	-9.65036881001701	-3.53257253793612	-3.09537025081294
0.914583333333331	-2.8109833327767	8.76054753356408	NaN	-1.59486281940063	-2.2482097094452	3.23297092356673	NaN	-1.4960953930657	-18.8323375396544	NaN	15.6105547190572	NaN	-4.19485515193198	NaN	NaN	NaN	0.492172396896408	8.00657751547305	NaN	7.24767093962028	1.36852350621557	-0.0429021207444293	NaN	2.15676719446055	-2.9253713233078	2.1934838327935	11.9796005736334	NaN	-3.68121957217006	2.33875526145418	NaN	0.931198426884139	NaN	1.53588941388638	4.44677654352267	3.55902820395001	3.55346774190859	-9.75322595287417	-3.53436771095295	-3.19821971740662
0.916666666666664	-2.81062429379857	8.96626181927836	NaN	-1.69843741247943	-2.46107308252585	3.43868520928101	NaN	-1.49896761302117	-19.1381107423923	NaN	15.609836641101	NaN	-3.78345728555741	NaN	NaN	NaN	0.706320656426737	8.00657751547305	NaN	7.25413258148781	1.59301470156363	0.162812164969851	NaN	1.94963685097234	-2.92860254286908	2.39919811850778	12.4947831020627	NaN	-3.68121957217006	2.03018383288274	NaN	1.14011855369881	NaN	1.63874655674349	4.65248299626728	2.94116820881301	3.55346774190859	-9.75322595287417	-3.12474997848053	-3.19570650580622
0.918749999999997	-2.39919634901141	9.17197610499264	NaN	-1.80129392869565	-2.46466329185009	3.85011378070957	NaN	-1.70466184653165	-17.5198852629778	NaN	15.7121550688306	NaN	-3.98664300714432	NaN	NaN	NaN	0.303867397953231	7.90372037261589	NaN	7.12871044588534	1.58762972934032	-0.0429021207444293	NaN	2.05822840763852	-2.92052449396586	2.39919811850778	11.9796005736333	NaN	-2.03407915898527	1.51589811859702	NaN	1.54826514864424	NaN	1.74160369960065	4.54962976989501	3.04384567552072	3.14214506835869	-9.85608309573129	-3.3286612582083	-3.3963790157927
0.920833333333331	-3.73633716956971	9.48054753356408	NaN	-1.59665801155705	-2.05688759231001	3.64439949499529	NaN	-2.0132031967974	-17.7309140277675	NaN	15.6052036099429	NaN	-4.18982872873119	NaN	NaN	NaN	0.487865186798563	7.69800608690161	NaN	6.70456160588557	1.38198593677392	0.36852645068413	NaN	1.84966195417257	-3.02336894759258	2.39919811850778	11.7737070817507	NaN	-2.03479723584782	0.384469547168464	NaN	1.35388550985539	NaN	1.74160369960065	4.65427816928411	2.83902930057245	3.34313929651294	-9.75322595287417	-3.33045643122513	-3.3988922273931
0.922916666666664	-3.52936656075271	8.96626181927836	NaN	-1.39058594069329	-2.47363881516071	3.23297092356673	NaN	-2.42171944386288	-17.7201440833209	NaN	15.4069002264251	NaN	-4.39678426771868	NaN	NaN	NaN	0.702013446328892	7.69800608690161	NaN	6.62437096335564	1.59301470156363	0.57424073639841	NaN	1.84822584419484	-3.43797798166056	2.1934838327935	11.3619200979854	NaN	-3.06192624428501	-0.746959024260095	NaN	1.66565009029678	NaN	1.74160369960065	4.24286526379485	2.63367436715699	3.33847218789228	-9.65036881001701	-3.12474997848053	-3.6096175837812
0.924999999999997	-3.9395378691164	9.06911896213552	NaN	-1.59486281940063	-1.96302163840449	3.43868520928101	NaN	-2.0132031967974	-17.7201440833209	NaN	15.3000090460871	NaN	-4.5999699893056	NaN	NaN	NaN	0.706320656426737	7.69800608690161	NaN	6.72717735242184	1.38737090899724	0.36852645068413	NaN	1.84822584419484	-3.74812695232129	1.4734838327935	11.3619200979854	NaN	-2.34085351547754	-1.4669590242601	NaN	1.4680392319466	NaN	1.74160369960065	4.03985157057547	2.83902930057245	3.64696419305473	-9.85608309573129	-3.53616288396974	-3.6071043721808
0.927083333333331	-4.45382280010038	9.06911896213552	NaN	-1.18343675453572	-1.96302163840449	3.43868520928101	NaN	-2.42746388377383	-17.5252702352011	NaN	15.3117337997476	NaN	-4.49712052271196	NaN	NaN	NaN	0.693399026133161	7.90372037261589	NaN	6.72717735242184	1.59839967378699	0.36852645068413	NaN	1.84966195417257	-3.95704707913592	0.898903114542677	11.5681726288462	NaN	-2.54764366320385	-1.56981616711726	NaN	1.57411490513456	NaN	1.74160369960065	4.03985157057547	2.32474436958847	3.64463063874434	-9.85608309573129	-3.33045643122513	-3.70995383877448
0.929166666666664	-4.04203581633509	8.96626181927836	NaN	-1.3891497869682	-1.7609288932966	3.85011378070957	NaN	-2.42746388377383	-17.7362989999909	NaN	15.3443385128262	NaN	-4.70281945589923	NaN	NaN	NaN	0.903240075565645	8.10943465833017	NaN	6.63083260522312	1.9122503348599	0.162812164969851	NaN	1.95538129088332	-3.74489573276001	0.394576842876218	11.7742456402179	NaN	-2.34121255390883	-1.56981616711726	NaN	1.4680392319466	NaN	1.53588941388638	4.24555802332008	2.63331532817886	3.63996353012369	-9.65036881001705	-3.32866125820826	-3.60710437218084
0.931249999999997	-4.76077808328922	8.76054753356408	NaN	-1.59486281940063	-1.55345083420229	3.64439949499529	NaN	-2.22176965026335	-17.3277039009697	NaN	15.3931777550347	NaN	-4.70030624429888	NaN	NaN	NaN	0.702013446328892	7.90372037261593	NaN	6.41229654335575	1.81750589691169	0.0599550221126901	NaN	1.85253417412805	-4.15950476682804	-0.0796019268077089	12.0831756377864	NaN	-2.13765375206407	-1.56981616711726	NaN	1.87941704645335	NaN	1.63874655674349	4.45305964908156	2.22224642236982	3.84562486689864	-9.75322595287417	-3.53436771095295	-3.9156527719617
0.933333333333331	-4.04059966042256	9.06911896213548	NaN	-1.59486281940067	-1.75913378863447	1.99868520928101	NaN	-2.43320832368485	-17.9607901953389	NaN	15.4536060960846	NaN	-4.70030624429879	NaN	NaN	NaN	0.2952529777575	7.90372037261593	NaN	6.20345294428963	1.41968074233725	0.16281216496981	NaN	2.15533108448282	-4.15950476682804	-0.563740139110896	12.0772270276261	NaN	-1.82944324184664	-1.36410188140298	NaN	1.88264826601463	NaN	1.43303227102926	4.25184112887888	1.91403450275755	3.84562486689864	NaN	-3.32686608519147	-4.12135170514901
0.935416666666664	-3.98743716556113	9.06911896213552	NaN	-1.08058023831947	-2.04073165035089	3.64439949499529	NaN	-1.4917870631325	-17.5683500129878	NaN	15.5209781056878	NaN	-3.98412979554393	-9.7521327026724	NaN	NaN	0.693399026133161	7.69800608690161	NaN	6.29451120235482	1.36313853399226	0.36852645068413	NaN	2.1610755243938	-1.80054477253684	-1.09794473863506	12.0582625432049	NaN	-1.82316006929924	0.178755261454185	NaN	2.03986887984865	NaN	3.07874655674349	4.95296439680859	3.35672510184867	3.86896041000204	NaN	-2.09801288777416	-2.68522899023858
0.937499999999997	-3.94330777838677	8.76054753356408	NaN	-1.90486852177445	-1.7357974280269	4.15868520928101	NaN	-2.20884466046369	-16.6717704622956	NaN	15.5906483535559	NaN	-3.68312103056417	-9.20737079791048	NaN	NaN	-0.0216622014401491	7.90372037261589	NaN	6.49933127263238	1.15210976920251	0.57424073639841	NaN	1.85540639408356	-2.52045594792361	-1.71508759577794	12.0246042036128	NaN	-1.81687689675184	-0.849816167117256	NaN	2.34840224072872	NaN	2.46160369960065	5.36617247531468	3.6649370214609	3.66329907322709	NaN	-3.02458951163337	-3.1994763232068
0.939583333333331	-3.73759380599318	8.96626181927836	NaN	-2.31414035605168	-2.04611696433727	4.15868520928101	NaN	-2.62023312748464	-16.0292214788913	NaN	15.6579714094005	NaN	-3.47490888577646	-8.91403746457716	NaN	NaN	-0.0173549913423039	7.90372037261589	NaN	6.70456160588557	1.06005781736598	0.57424073639841	NaN	2.06110062759403	-2.71968241605441	-1.4065161672065	11.9745740279396	NaN	-1.81759497361438	-1.05553045283154	NaN	2.14594455303665	NaN	2.46160369960065	5.26331924894238	3.56243907424225	3.55813485052933	NaN	-2.81888305888876	-3.20198953480719
0.941666666666664	-3.53134127513238	8.96626181927836	NaN	-2.10986347734433	-2.15254865087761	4.15868520928101	NaN	-2.41453889397417	-21.3242954254562	NaN	15.7183018429335	NaN	-3.68060781896377	-8.91403746457716	NaN	NaN	-0.0216622014401491	7.69800608690161	NaN	6.90982811542836	1.57955227100529	0.57424073639841	NaN	2.06110062759403	-2.71968241605441	-1.09794473863506	11.5635051221305	NaN	-2.12795971441949	-1.26124473854582	NaN	2.04310009940993	NaN	2.46160369960065	5.26331924894238	3.56279811322037	3.45063707352113	NaN	-3.02458951163337	-3.20198953480719
0.943749999999997	-4.04598524509452	8.96626181927836	NaN	-2.10986347734433	-2.25898033741795	3.95297092356673	NaN	-2.21171688041916	-19.0137489572158	NaN	15.7669942238664	NaN	-3.47490888577646	-9.11975175029144	NaN	NaN	0.179564427796604	7.69800608690161	NaN	7.11540232220287	1.16826468587253	0.77995502211269	NaN	2.1610755243938	-2.40953344539372	-0.892230452920776	11.3585092276932	NaN	-2.02582127506582	-1.26124473854582	NaN	2.0447157091906	NaN	2.66731798531493	5.26511442195917	3.35744317980491	3.34313929651294	NaN	-3.0263846846502	-3.4076884679945
0.945833333333331	-3.94276921991958	8.5548332478498	NaN	-1.90486852177445	-2.46825350117434	3.95297092356673	NaN	-2.41741111392964	-17.2819316370714	NaN	15.799403121911	NaN	-3.88881996375148	-9.32546603600572	NaN	NaN	0.385098267131243	7.69800608690161	NaN	7.20890108841528	1.38198593677392	0.57424073639841	NaN	2.15820330443829	-2.20384453814037	-0.686516167206496	11.7697576529913	NaN	-2.33582697743964	-0.849816167117256	NaN	2.25363583600527	NaN	2.46160369960065	5.46902570168698	3.35744317980491	3.34313929651294	NaN	-2.61497177916094	-3.20198953480719
0.947916666666664	-3.2224112775639	8.76054753356408	NaN	-2.10986347734433	-2.46825350117434	4.15868520928101	NaN	-2.21171688041916	-17.5010378601961	NaN	15.8108831067789	NaN	-3.78345728555741	-9.11975175029144	NaN	NaN	0.68478460593743	7.69800608690161	NaN	7.11578716215033	1.39275588122059	0.57424073639841	NaN	2.15820330443829	-2.19738209901776	-0.892230452920776	11.7701166919694	NaN	-2.54225808673466	-0.849816167117256	NaN	1.8454892410598	NaN	2.66731798531493	5.47261604772064	3.35708414082679	3.54413352466724	NaN	-2.61497177916094	-3.61338740118177
0.949999999999997	-2.81062429379857	8.76054753356408	NaN	-2.11058155420692	-2.26795586072853	4.46725663785245	NaN	-2.21171688041916	-19.140803228504	NaN	15.8099855093336	NaN	-3.68060781896377	-9.11975175029144	NaN	NaN	1.22015525476329	7.69800608690161	NaN	7.40159058281267	1.60647713212198	0.57424073639841	NaN	2.36676975790428	-2.3083046015477	-0.686516167206496	11.3599453836057	NaN	-2.13119106030101	-0.335530452831535	NaN	2.26494510446977	NaN	2.66731798531493	5.47261604772064	2.84226065137559	3.54413352466724	NaN	-2.51032337977181	-3.81908633436908
0.952083333333331	-2.81044477430951	8.96626181927836	NaN	-2.31557650977681	-2.27154607005277	4.67297092356673	NaN	-2.41741111392964	-15.7772979983867	NaN	15.8101650288226	NaN	-3.88128032895025	-9.63403746457716	NaN	NaN	0.929083336152798	7.49229180118733	NaN	7.10609469934908	1.39814085344391	0.162812164969851	NaN	2.36676975790428	-2.51399350880105	-0.892230452920776	11.7708347699257	NaN	-2.54225808673466	-0.129816167117256	NaN	2.36778955809645	NaN	2.66731798531493	5.68101525999048	2.63618764000388	3.43896930196943	NaN	-2.81798547238036	-3.91942258936232
0.954166666666664	-2.60401272395969	9.2748332478498	NaN	-2.11058155420692	-2.08870772753801	4.67297092356673	NaN	-2.41741111392964	-15.78268297061	NaN	15.623205859432	NaN	-3.98287318974371	-9.32546603600572	NaN	NaN	0.907547285663491	7.38943465833017	NaN	6.8940202793492	1.6037846460103	0.36852645068413	NaN	1.95538129088332	-2.91729327440458	-0.892230452920776	11.5654798365102	NaN	-2.74976631132351	-0.129816167117256	NaN	2.37748321678033	NaN	2.66731798531493	5.47800156677105	2.43101222607752	3.63996353012369	NaN	-2.81798547238036	-4.12512152254962
0.956249999999997	-3.0145430713015	8.76054753356408	NaN	-2.10842732361924	-1.74567895494973	4.67297092356673	NaN	-2.93451891766134	-16.0749937427896	NaN	15.2759277879769	NaN	-4.60122659510577	-9.42832317886288	NaN	NaN	0.8989328654678	7.28657751547305	NaN	6.4026040805545	1.9122503348599	0.36852645068413	NaN	2.05822840763852	-3.22582663528465	-0.686516167206496	11.9765487423193	NaN	-2.33869928488986	-0.129816167117256	NaN	2.79047664106769	NaN	2.66731798531493	5.17303223368772	2.2252982536839	3.53246575311549	NaN	-2.61407419265255	-4.13014794575041
0.958333333333331	-3.0136454738562	8.96626181927836	NaN	-1.90307332961806	-1.56063125285078	4.67297092356673	NaN	-2.93739113761685	-15.3471630104722	NaN	15.0887299695326	NaN	-4.70658927329984	-9.63403746457716	NaN	NaN	0.907547285663491	7.49229180118733	NaN	6.19052966055466	1.91494282097158	0.36852645068413	NaN	1.64683994061757	-3.23067346462659	-0.480801881492216	11.8733327171444	NaN	-2.03048877467247	-0.335530452831535	NaN	2.59448139249818	NaN	3.07874655674349	4.76520967423209	2.22493921470578	3.63062931288233	NaN	-3.02369192512497	-4.13014794575041
0.960416666666664	-3.21900040727166	9.2748332478498	NaN	-1.90235525275548	-1.55704104352653	4.46725663785245	NaN	-3.14452148110506	-16.2914074798027	NaN	15.1099714767733	NaN	-4.50340355171297	-9.63403746457716	NaN	NaN	1.1900047840783	7.49229180118733	NaN	5.97522441962101	1.92032779319493	0.36852645068413	NaN	1.85540639408352	-3.23067346462659	-0.480801881492216	11.8736917561225	NaN	-2.03300204369139	-0.541244738545815	NaN	2.59448139249818	NaN	3.59303227102921	4.9700185404683	1.7106542837218	3.64696419305473	NaN	-3.02189675210818	-4.33584687893772
0.962499999999997	-3.73256726029939	9.06911896213552	NaN	-1.69736029718559	-1.35494829841859	4.87868520928101	NaN	-3.14739370106053	-16.0857636872363	NaN	15.1688358831573	NaN	-4.70658927329984	-9.83975175029144	NaN	NaN	1.40415304360863	7.49229180118733	NaN	6.18406801868713	1.92571276541825	0.36852645068413	NaN	1.95825351083879	-3.23067346462659	-0.377944738635056	11.8740507951006	NaN	-2.03300204369139	-0.541244738545815	NaN	2.5912501729369	NaN	3.90160369960061	4.97360888650192	1.50529935030634	3.62829575857194	NaN	-3.02189675210818	-4.13014794575041
0.964583333333331	-4.03844542655383	9.2748332478498	NaN	-2.31557650977681	-1.259287239851	4.67297092356673	NaN	-2.94457168750553	-15.9910192492881	NaN	15.2569590949356	NaN	-4.49837712851218	-9.63403746457716	NaN	NaN	0.984470944743657	7.69800608690161	NaN	6.18729883962089	1.83096832747004	0.36852645068413	NaN	1.85253417412805	-3.64205127913329	-0.377944738635056	12.2856582593768	NaN	-1.82728901125896	-0.746959024260095	NaN	2.79855468997092	NaN	4.82731798531493	4.97630164602714	1.50529935030634	3.83395709534694	NaN	-3.225808031836	-4.64439527871863
0.966666666666664	-1.5156059841864	8.76054753356408	NaN	-2.52200761907182	-1.36751403105346	1.69011378070957	NaN	-2.53318322048457	-16.5239761334858	NaN	15.3659770183592	NaN	-4.49963373431236	-9.83975175029144	NaN	NaN	0.68478460593743	7.69800608690161	NaN	5.98168606148849	1.59839967378699	0.574240736398451	NaN	1.6439677206621	-3.43959359144122	-0.377944738635056	12.2863763373331	NaN	-1.51907850104153	-0.541244738545856	NaN	2.79855468997096	NaN	6.06160369960061	4.97989199206072	1.40280140308769	3.64463063874434	NaN	-2.81349753983835	-4.64439527871863
0.968749999999997	1.00765055971732	9.06911896213552	NaN	-1.18235963924189	-1.95584121975604	4.67297092356673	NaN	-1.69460907668746	-15.614733983607	-7.17159779674972	15.4875255596792	NaN	-3.78094407395701	-9.44900710343941	NaN	NaN	1.09585228460671	7.49229180118733	NaN	6.01185595943819	1.57955227100529	0.57424073639841	NaN	2.88387756163598	-1.2782444555002	-0.275087595777936	12.1517400285648	NaN	-1.36981680181932	-0.541244738545815	NaN	2.75654883567419	NaN	8.11874655674349	5.68281043300727	2.94816946888648	3.54880063328789	NaN	-1.37624513015116	-3.10542309721452
0.970833333333331	0.835496618770953	9.68626181927836	NaN	-2.31414035605168	-1.54088510156742	4.87868520928101	NaN	-2.52025823068492	-15.3040832326856	-6.44986976533098	15.6132406251465	NaN	-3.27172316418955	-8.66969102801595	NaN	NaN	0.479250766602831	7.49229180118733	NaN	6.10046461292672	1.57416729878197	0.88281216496985	NaN	2.37107808783748	-1.99977124066763	-0.172230452920776	11.9017011694237	NaN	-1.30223527723942	-0.129816167117256	NaN	3.06508219655422	NaN	9.35303227102921	5.8912096452771	3.05138549406141	3.34313929651298	NaN	-2.30371934051876	-3.82788257497048
0.972916666666664	0.452257845234844	9.48054753356408	NaN	-2.31306324075784	-2.15613886020185	5.08439949499529	NaN	-2.72595246419539	-15.1119018706775	-6.11671316248365	15.7347581210122	NaN	-3.27172316418955	-8.09118032172	NaN	NaN	0.676170185741739	7.28657751547305	NaN	6.24466046141326	1.37929345066224	0.677097879255571	NaN	2.576772321348	-2.20546014792098	-0.172230452920776	11.7670648606554	NaN	-1.40545083188693	-0.129816167117256	NaN	3.06508219655422	NaN	10.3816036996007	5.89300481829389	2.84585104115689	2.92714951434238	NaN	-2.09801288777416	-3.7250331083768
0.974999999999997	0.0687955028480428	9.2748332478498	NaN	-2.41699687226789	-2.1597290695261	5.29011378070961	NaN	-2.52313045064039	-19.2624725275689	-6.42528459105509	15.8437139535272	NaN	-3.68312103056417	-7.88546603600572	NaN	NaN	0.466329136309255	7.38943465833017	NaN	6.44159194435692	1.17634214420748	0.57424073639841	NaN	2.57820843132569	-1.99977124066763	-0.377944738635056	11.7676034191225	NaN	-2.0240260829094	-0.335530452831535	NaN	2.76301127479675	NaN	11.3073179853149	6.10050644405537	2.84656911911313	3.12814374249664	NaN	-2.30371934051876	-3.9332452531645
0.977083333333331	-0.104029144650403	9.48054753356408	NaN	-2.82914101399538	-2.26436565140428	5.08439949499529	NaN	-2.52313045064039	-17.3739835889079	-6.21957030534081	15.9317440289426	NaN	-3.47993530897725	-8.19403746457716	NaN	NaN	0.868782394782761	7.28657751547305	NaN	6.68840750121684	1.38198593677392	0.779955022112731	NaN	2.57533621137022	-1.99977124066763	-0.172230452920776	11.7679624581007	NaN	-1.81831305047697	-0.335530452831535	NaN	2.87070255776537	NaN	11.7187465567435	6.00034597720825	2.84656911911313	2.92481596003203	NaN	-2.30371934051876	-4.13894418635181
0.979166666666664	0.412410020202346	9.2748332478498	NaN	-2.41843302599302	-2.27154607005277	4.87868520928101	NaN	-2.72882468415086	-15.533959400257	-5.91099887676937	15.9904842535094	NaN	-3.47742209737686	-8.81118032172	NaN	NaN	0.868782394782761	7.28657751547305	NaN	7.305245835614	1.38198593677392	0.57424073639841	NaN	2.36964197785975	-1.79731355297556	-0.172230452920776	11.7679624581007	NaN	-2.33331370842067	-0.335530452831535	NaN	2.98000945051464	NaN	11.8216036996007	6.20784760296969	2.84692815809125	2.92014885141134	NaN	-2.09621771475733	-4.14145739795217
0.981249999999997	0.823299406522328	9.06911896213552	NaN	-2.62342798156295	-2.47902412914704	4.67297092356673	NaN	-2.73313301408411	-15.5528068030386	-6.01385601962651	16.0115705334787	NaN	-3.47490888577646	-8.60546603600572	NaN	NaN	1.16846873358899	7.49229180118733	NaN	7.0996330574816	1.39275588122059	0.57424073639841	NaN	2.36676975790428	-2.20546014792098	-0.172230452920776	11.5622484857071	NaN	-2.33439082371451	-0.541244738545815	NaN	2.5686316360079	NaN	11.6158894138864	6.41624681523952	2.64085514671955	2.92481596003203	NaN	-2.30192416750197	-4.45000579773315
0.983333333333331	0.821683731120738	9.2748332478498	NaN	-2.41699687226793	-2.1704996974988	5.29011378070957	NaN	-2.93595502763912	-15.052159752181	-5.91099887676937	15.4960289660713	NaN	-3.26920995258919	-8.39975175029144	NaN	NaN	1.37400257292359	7.38943465833017	NaN	7.41774468748144	1.81750589691173	0.677097879255571	NaN	2.57533621137022	-2.19738209901776	-0.172230452920776	11.768860055546	NaN	-2.23297046122339	-0.335530452831535	NaN	2.77593615304191	NaN	11.6158894138864	6.62105568147577	2.12621117675745	3.33613863358194	NaN	-1.88871608899589	-4.45000579773315
0.985416666666664	1.02578202811277	9.48054753356408	NaN	-2.82842293713284	-1.7609288932966	5.29011378070957	NaN	-3.34590738468233	-14.8545934179496	-6.83671316248365	15.4956699270931	NaN	-3.68060781896377	-8.39975175029144	NaN	NaN	0.980163734645812	7.38943465833017	NaN	7.29878419374647	1.60647713212198	0.57424073639841	NaN	2.36964197785975	-2.20546014792098	-0.172230452920776	11.9736764304942	NaN	-2.54154000987207	-0.335530452831535	NaN	2.9800094505146	NaN	11.7187465567435	6.62733878703458	1.92013816538575	3.13047729680698	NaN	-2.50942579326341	-4.65067830771963
0.987499999999997	1.02560250862371	9.68626181927836	NaN	-2.62414605842549	-1.96840695239086	5.08439949499529	NaN	-3.2473685978603	-14.8545934179496	-7.35099887676937	15.084241982306	NaN	-3.98664300714432	-8.19403746457716	NaN	NaN	0.954320474058659	7.38943465833017	NaN	6.90048192121672	1.81212092468838	0.57424073639841	NaN	2.36964197785975	-2.3083046015477	-0.377944738635056	11.9733173915161	NaN	-2.54261712516591	-0.541244738545815	NaN	2.78562981172575	NaN	11.5130322710292	6.21861864107055	1.71514227094841	3.12114307956563	NaN	-2.09621771475733	-4.65067830771963
0.98958333333333	1.02326875526588	9.06911896213552	NaN	-2.31449939448297	-1.97558737103936	5.08439949499529	NaN	-3.45593505132629	-14.6936293582456	-7.14528459105509	14.8779894514452	NaN	-4.19485515193198	-8.81118032172	NaN	NaN	1.15123989319753	7.49229180118733	NaN	6.69809996401809	1.9122503348599	0.162812164969851	NaN	2.57820843132569	-2.3083046015477	-0.275087595777936	11.7676034191225	NaN	-2.33690409273348	-0.541244738545815	NaN	2.99616554832105	NaN	11.5130322710292	5.70794285524257	1.61264432372972	3.11647597094493	NaN	-1.89051126201272	-4.65444812512024
0.991666666666664	-0.622802062860987	9.2748332478498	NaN	-2.62342798156295	-1.46497019428314	5.08439949499529	NaN	-3.35596015452652	-14.5326652985416	-7.14528459105509	14.3640635594394	NaN	-3.98664300714432	-8.70832317886288	NaN	NaN	1.15985431339326	7.49229180118733	NaN	6.48925636495197	1.80673595246502	0.162812164969851	NaN	2.37395030779295	-2.72614485517701	-0.275087595777936	11.3574321107588	NaN	-2.02833454408479	-0.746959024260095	NaN	2.59448139249818	NaN	11.5130322710292	5.71063561476779	1.50978733753295	3.52313153587414	NaN	-2.09442254174054	-4.86014705830751
0.993749999999997	0.0988125159181618	9.48054753356408	NaN	-2.41843302599306	-1.56601656683715	5.08439949499529	NaN	-3.35596015452652	-14.56228264577	-7.86528459105509	14.3626274035268	NaN	-3.98915621874472	-8.60546603600572	NaN	NaN	0.932784423569351	7.49229180118733	NaN	6.8940202793492	1.81750589691169	0.36852645068413	NaN	2.57964454130343	-2.92860254286908	-0.275087595777936	10.8673823107985	NaN	-2.03048877467247	-0.644101881402976	NaN	2.80017029975158	NaN	11.5130322710292	5.91993241354602	1.20121637894255	3.31980375340954	NaN	-2.09801288777416	-5.067102597295
0.99583333333333	0.0991715548962838	9.48054753356408	NaN	-2.41699687226793	-1.36392382172921	5.39297092356673	NaN	-3.14739370106053	-14.3512538809802	-7.86528459105509	14.3939667971089	NaN	-4.19485515193198	-8.81118032172	NaN	NaN	0.950013263960773	7.38943465833017	NaN	6.70133078495185	1.92840525152993	0.162812164969851	NaN	2.37251419781522	-2.93183376243036	-0.377944738635056	9.66483872902137	NaN	-2.02977069780988	-0.644101881402976	NaN	2.90301475337825	NaN	11.5130322710293	5.92262517307125	1.20139589843161	3.42030086748668	NaN	-2.0935249552321	-4.85889045250733
0.997916666666664	0.100428191319752	9.2748332478498	NaN	-2.82985909085797	-1.57319698548561	5.29011378070957	NaN	-2.93882724759459	-14.3566388532036	-7.45385601962653	14.479725054997	NaN	-4.19234194033159	-8.39975175029144	NaN	NaN	0.842939134195649	7.38943465833017	NaN	6.49571800681945	1.83635329969336	0.36852645068413	NaN	2.16394774434927	-3.24198273309109	-0.377944738635056	7.83965782337634	NaN	-1.82513478067129	-0.849816167117256	NaN	3.314392567885	NaN	11.5130322710293	5.9271131056133	2.43603877177131	3.62596220426155	NaN	-2.30371934051881	-5.27028831888187
0.999999999999997	1.02775674249252	8.55483324784976	NaN	-2.82985909085797	-2.19024584878212	5.29011378070957	NaN	-2.52743878057363	-15.2954983503107	-7.14528459105509	14.6062970840553	NaN	-4.39552766191855	-8.60546603600576	NaN	NaN	0.43187145552633	7.28657751547305	NaN	6.39291161775329	1.43045068678392	0.574240736398451	NaN	2.16107552439376	-3.44767164034444	-0.172230452920817	5.96048819989748	NaN	-1.3122883533153	-0.746959024260095	NaN	3.51846586535777	NaN	11.7187465567435	5.72679217191906	0.893183978819343	3.42263442179703	NaN	-1.88781850248745	-4.85889045250733
1.00208333333333	0.922031347068278	9.2748332478498	NaN	-2.5202124269154	-0.615311806622662	5.29011378070957	NaN	-3.13734093121634	-14.5811300485516	-6.40528459105509	14.7600777911476	NaN	-3.68060781896377	-8.29243818335527	NaN	NaN	1.05278018362809	7.49229180118733	NaN	6.54226171485654	1.57416729878197	0.57424073639841	NaN	3.29957435859013	-1.28309128484214	-0.275087595777895	4.59597846461896	NaN	-1.15686323225433	-0.541244738545815	NaN	2.75978005523547	NaN	12.4387465567435	6.01829770737631	2.84944143093819	3.34780640513364	-0.0846545243027276	-0.964832224661864	-3.21706880440955
1.00416666666666	0.815759587981643	9.2748332478498	NaN	-3.03629020015298	-2.67393645560653	5.80439949499529	NaN	-3.34303516472686	-14.2758642698536	-5.45528459105508	14.927462083138	NaN	-3.27172316418955	-7.6822674735619	NaN	NaN	0.427564245428484	7.49229180118733	NaN	6.8984042541028	1.36852350621557	0.677097879255571	NaN	3.09675234503513	-1.80216038231746	-0.172230452920776	3.87813379511017	NaN	-1.09400897578798	-0.129816167117256	NaN	3.27723354293017	NaN	12.5416036996007	6.430608199374	2.84962095042721	3.13747795973799	0.121059761411552	-1.37804030316795	-4.14271400375238
1.00625	1.32932644100938	9.48054753356408	NaN	-2.82842293713284	-2.7749828281605	6.11297092356673	NaN	-3.34590738468233	-14.2947116726352	-4.98528459105509	15.0948448668905	NaN	-3.26920995258919	-7.26832317886288	NaN	NaN	0.418949825232794	7.49229180118733	NaN	7.32347760739669	1.37929345066224	0.57424073639841	NaN	3.09675234503513	-2.00623367979019	-0.275087595777936	2.54224961097525	NaN	-1.30079912351429	-0.335530452831535	NaN	3.07639146501872	NaN	12.7473179853149	6.430608199374	2.64462505598991	2.93181662296304	0.223916904268713	-1.37804030316795	-4.14522721535278
1.00833333333333	1.3296854799875	9.2748332478498	NaN	-2.82842293713284	-2.6721413509444	5.90725663785241	NaN	-3.34590738468233	-14.2650943254069	-5.39671316248365	15.2486210492691	NaN	-3.26920995258919	-7.16546603600572	NaN	NaN	0.427564245428525	7.28657751547305	NaN	7.67962014664291	1.58224475711696	0.57424073639841	NaN	2.89105811152465	-2.21353819682421	-0.275087595777895	2.23367865238486	NaN	-1.61080482588811	-0.541244738545815	NaN	2.56540041644662	NaN	12.7473179853149	6.63990499815223	2.64534313394616	2.92714951434238	0.326774047125873	-1.37804030316795	-4.14522721535278
1.01041666666666	1.12397150759391	9.2748332478498	NaN	-3.24056707886033	-2.6721413509444	5.90725663785241	NaN	-3.14164926114959	-16.7624371834321	-5.290046495817	15.3751855371377	NaN	-3.26920995258919	-7.47403746457716	NaN	NaN	0.418949825232794	7.28657751547305	NaN	7.82897024374616	1.17634214420752	0.677097879255571	NaN	3.09388012507966	-2.21192258704359	-0.172230452920776	2.23314009391767	NaN	-1.30151720037684	-0.541244738545815	NaN	2.87716499688793	NaN	12.7473179853149	6.64259775767745	2.64534313394616	2.82431884595489	0.429631189982992	-1.17412902344013	-4.35092614854009
1.0125	1.3305830774328	9.06911896213552	NaN	-2.82914101399538	-2.47363881516071	5.80439949499529	NaN	-2.7302607941286	-14.4083035133651	-5.09195125772176	15.4609332373603	NaN	-3.27172316418959	-7.88546603600572	NaN	NaN	0.410335405037063	7.49229180118733	NaN	7.82897024374616	1.07890522014764	0.57424073639841	NaN	3.09388012507966	-2.21515380660487	-0.172230452920776	2.95242091933899	NaN	-1.81651785832054	-0.541244738545815	NaN	2.88201182622987	NaN	12.7473179853149	6.9529526098112	2.64498409496804	2.72148817756739	0.223916904268713	-1.17412902344013	-4.35092614854009
1.01458333333333	1.53665608880455	9.48054753356408	NaN	-3.0355721232904	-2.47722902448496	5.80439949499529	NaN	-2.73313301408411	-14.5245878402067	-4.98528459105509	15.4922590568009	NaN	-3.68312103056417	-7.88546603600572	NaN	NaN	0.812788663510569	7.28657751547305	NaN	8.03458302187856	1.59839967378699	0.57424073639841	NaN	3.09100790512419	-2.52045594792366	-0.172230452920776	3.67188126424936	NaN	-1.81759497361438	-0.644101881402935	NaN	2.98485627985659	NaN	12.3358894138864	7.36616068831728	2.64426601701175	2.72148817756743	0.121059761411552	-1.37893788967634	-4.65947454832099
1.01666666666666	2.05183861723383	9.2748332478498	NaN	-2.82985909085797	-2.27693138403914	6.11297092356673	NaN	-2.93882724759459	-13.7073976421644	-5.19099887676937	15.2847498895167	NaN	-3.47490888577646	-7.98832317886288	NaN	NaN	1.34385210223859	7.49229180118733	NaN	7.92208417001111	1.39544836733223	0.57424073639841	NaN	3.29670213863466	-2.72614485517701	0.033483832793504	4.39205968711598	NaN	-1.61331809490708	-0.335530452831535	NaN	3.29662086029789	NaN	12.5416036996007	7.16045423557267	2.12908348858247	2.72148817756743	0.223916904268713	-1.17412902344013	-4.55662508172736
1.01875	1.53755368624985	9.48054753356408	NaN	-3.03700827701553	-1.97199716171511	6.01011378070957	NaN	-3.35308793457101	-13.2067505913067	-6.42528459105509	15.0779588001887	NaN	-3.47490888577646	-8.19403746457716	NaN	NaN	1.13831826290395	7.49229180118733	NaN	8.134158590011	1.39275588122059	0.36852645068413	NaN	2.88818589156918	-2.72937607473829	-0.172230452920776	4.59723510104238	NaN	-2.22973911534187	-0.541244738545815	NaN	3.29338964073661	NaN	12.5416036996007	7.5763550736039	1.92301047721076	3.12814374249664	0.223916904268713	-1.58374675591256	-4.86266026990791
1.02083333333333	1.53881032267328	9.68626181927836	NaN	-2.62665932744446	-2.07483863893121	6.11297092356673	NaN	-3.45593505132629	-13.4204718422081	-6.93957030534081	15.0777792806997	NaN	-3.46988246257567	-8.19403746457716	NaN	NaN	1.12539663261037	7.69800608690161	NaN	7.82573942281244	1.70122157007019	0.77995502211269	NaN	3.09675234503513	-2.52207155770428	-0.377944738635056	5.31723400441994	NaN	-2.02582127506582	-0.541244738545815	NaN	3.3030832994205	NaN	12.5416036996007	7.16673734113148	1.71837362175155	3.12581018818629	0.429631189982992	-1.17323143693174	-4.86266026990791
1.02291666666666	1.33219875283439	9.2748332478498	NaN	-2.52200761907182	-1.77349462593142	6.11297092356673	NaN	-3.66450150479223	-13.7154751004994	-6.42528459105509	14.9738451775685	NaN	-3.88379354055065	-8.39975175029144	NaN	NaN	1.02262971294305	7.69800608690161	NaN	7.42097550841517	1.90955784874826	0.57424073639841	NaN	3.09675234503513	-2.52207155770428	-0.275087595777936	5.41937291266051	NaN	-2.02582127506582	-0.746959024260095	NaN	3.30793012876244	NaN	12.5416036996007	6.75981236818424	1.51230061037984	3.12581018818629	0.635345475697272	-1.37893788967634	-4.8651734815083
1.025	0.612738407924016	9.68626181927836	NaN	-2.62558221215063	-1.259287239851	5.90725663785245	NaN	-3.66450150479223	-13.4016244394264	-6.83671316248365	14.768490244153	NaN	-3.68060781896377	-7.98832317886288	NaN	NaN	0.932784423569351	7.49229180118733	NaN	7.42097550841517	1.40083333955558	0.57424073639841	NaN	2.89105811152465	-2.9366805917723	-0.275087595777936	5.62472784607597	NaN	-1.61511328706346	-0.849816167117256	NaN	2.90463036315891	NaN	12.5416036996007	6.65875431482872	1.7176555437953	3.33147152496124	0.429631189982992	-1.6865999822849	-5.07087241469561
1.02708333333333	1.02614106709089	9.2748332478498	NaN	-2.41986917971815	-1.46676529894527	5.80439949499529	NaN	-3.6673737247477	-13.8290669412292	-7.35099887676937	14.3561647019206	NaN	-3.78345728555741	-7.98832317886288	NaN	NaN	1.01401529274732	7.49229180118733	NaN	7.21536273028281	1.4062183117789	0.57424073639841	NaN	3.09675234503513	-2.93506498199164	-0.377944738635056	6.0363353103522	NaN	-1.82333958851486	-0.849816167117256	NaN	3.11031927041226	NaN	12.4387465567435	6.66144707435395	1.20337061281133	3.12114307956563	0.429631189982992	-1.6865999822849	-4.8651734815083
1.02916666666667	1.2322140784626	9.2748332478498	NaN	-2.52200761907182	-1.05898959940518	6.01011378070957	NaN	-3.66880983472548	-13.7235525588344	-7.55671316248365	14.3561647019206	NaN	-3.98664300714432	-8.60546603600572	NaN	NaN	0.911248373080043	7.49229180118733	NaN	7.21859355121657	1.61724707656865	0.57424073639841	NaN	2.89105811152465	-3.14236949902565	-0.377944738635056	6.03615579086314	NaN	-1.82333958851486	-0.849816167117256	NaN	3.11031927041226	NaN	12.4387465567435	6.66324224737074	1.20337061281133	3.33147152496124	0.223916904268713	-2.09801288777416	-4.8651734815083
1.03125	1.02739770351432	9.68626181927836	NaN	-2.83237235987694	-1.05898959940518	5.80439949499529	NaN	-3.66880983472548	-13.4258568144314	-7.35099887676937	13.8418797709365	NaN	-3.98915621874472	-8.39975175029144	NaN	NaN	0.902633952884312	7.49229180118729	NaN	6.91017438401797	1.61993956268029	0.36852645068413	NaN	2.78533877481394	-3.454134079467	-0.275087595777936	6.34580386638794	NaN	-1.61762655608243	-0.849816167117256	NaN	3.51846586535773	NaN	12.4387465567435	6.66593500689601	2.33479746097605	3.33147152496128	0.121059761411593	-2.09980806079095	-5.06835920309526
1.03333333333333	1.74739660689196	8.76054753356408	NaN	-3.03880346917195	-1.26108234451316	5.90725663785245	NaN	-3.65875706488129	-14.1590725189722	-6.63099887676937	13.8948852000875	NaN	-3.4686258567755	-8.60546603600576	NaN	NaN	0.371570514156292	7.49229180118729	NaN	7.31170747748148	1.63070950712696	0.574240736398451	NaN	2.88818589156914	-3.454134079467	-0.172230452920817	7.06598228925452	NaN	-1.30977508429633	-0.849816167117215	NaN	3.62454153854573	NaN	12.3358894138864	6.46561407320177	0.688726642849228	3.32680441634058	0.223916904268713	-1.6865999822849	-5.06835920309526
1.03541666666667	1.38443508363359	9.2748332478498	NaN	-2.83165428301435	-0.3049922703123	5.65011378070957	NaN	-3.2473685978603	-13.4150868699848	-6.11671316248365	14.0346154308824	NaN	-3.47742209737686	-8.0581910422386	NaN	NaN	0.799867033216992	7.49229180118733	NaN	7.57390315902135	1.60647713212198	0.57424073639841	NaN	4.02812083574329	-1.08386481671135	-0.172230452920776	4.90203615036245	NaN	-1.03502141916051	-0.541244738545815	NaN	3.48292245018356	NaN	12.7473179853149	6.44676475652527	2.85069806736162	3.15381283991043	0.121059761411552	-1.17502660994853	-4.8651734815083
1.0375	1.02147356037523	9.68626181927836	NaN	-3.03880346917195	-1.23056556525706	5.39297092356673	NaN	-3.24449637790483	-12.6872561376674	-3.75099887676937	14.2321413783346	NaN	-3.17013030339613	-6.98520176275716	NaN	NaN	0.817095873608414	7.69800608690161	NaN	7.78110333082399	1.40083333955558	0.57424073639841	NaN	3.82386271221055	-1.59970269462539	0.239198118507784	5.62203505374001	NaN	-0.886500751199128	-0.335530452831535	NaN	3.99391349875566	NaN	12.9530322710292	6.75622202215062	2.64534313394616	2.94815150313544	0.429631189982992	-1.79214596818243	-4.14522721535278
1.03958333333333	1.02201211884245	9.68626181927836	NaN	-3.1391467163692	-1.43983872901349	5.59868520928101	NaN	-3.14452148110506	-13.6126532042162	-4.47099887676937	14.4585339574573	NaN	-3.17138690919631	-6.23975175029144	NaN	NaN	0.397413774743486	7.49229180118733	NaN	7.95757975417005	1.17095717198417	0.57424073639841	NaN	3.61816847870008	-1.80539160187878	0.033483832793504	5.51881902856508	NaN	-1.29792681606403	-0.335530452831535	NaN	3.99391349875566	NaN	12.9530322710292	6.86087042153975	2.8512366258288	2.94348439451478	0.429631189982992	-1.89499919455473	-4.35343936014044
1.04166666666667	1.74326765864344	9.2748332478498	NaN	-3.03736731544682	-1.23954108856768	5.80439949499529	NaN	-3.14452148110506	-17.108597677845	-4.98528459105509	14.6848640832638	NaN	-3.06728083680246	-6.03403746457716	NaN	NaN	0.380184934352023	7.49229180118733	NaN	8.12760419034023	1.59301470156363	0.57424073639841	NaN	3.41247424518956	-1.80539160187878	0.033483832793504	5.31346409514962	NaN	-1.6075734800066	-0.335530452831535	NaN	3.79145581106359	NaN	12.5416036996007	6.76160754120107	2.8512366258288	2.94348439451478	0.429631189982992	-1.89499919455473	-4.35092614854009
1.04375	1.53791272522797	9.68626181927836	NaN	-3.24379842474184	-1.54806552021591	5.90725663785241	NaN	-3.14452148110506	-15.0090799743943	-4.87278459105509	14.8822026707673	NaN	-3.16887369759591	-6.65118032172	NaN	NaN	0.375877724254178	7.49229180118733	NaN	8.31544840061524	1.59301470156363	0.57424073639841	NaN	3.62104069865555	-1.80539160187878	0.033483832793504	5.31346409514962	NaN	-1.29900393135787	-0.335530452831535	NaN	3.79630264040553	NaN	13.0558894138864	6.76430030072625	2.8512366258288	2.84065372612728	0.635345475697272	-1.7903507951656	-4.14522721535278
1.04583333333333	1.7445242950669	9.68626181927836	NaN	-2.83344947517077	-1.55345083420229	6.11297092356673	NaN	-2.93882724759459	-13.1636708135201	-4.62528459105509	15.021620634981	NaN	-3.27172316418959	-6.44546603600572	NaN	NaN	0.769716562531994	7.38943465833017	NaN	8.54538414627575	1.59839967378699	0.57424073639841	NaN	3.51819358190031	-1.80539160187878	0.033483832793504	5.10810916173416	NaN	-2.02043569859659	-0.746959024260095	NaN	3.80276507952814	NaN	13.0558894138864	7.17571320621551	2.85159566480692	2.94348439451478	0.635345475697272	-1.78945320865721	-4.14522721535278
1.04791666666667	1.95059730643861	9.68626181927836	NaN	-3.24487554003568	-1.75913378863447	6.31868520928101	NaN	-3.35021571461558	-13.0850812922418	-4.37778459105509	15.0741888909184	NaN	-3.47742209737686	-6.75403746457716	NaN	NaN	0.572797143393086	7.49229180118733	NaN	8.86349577627556	1.19518954698919	0.57424073639841	NaN	3.30675490847885	-2.41761149429694	0.033483832793504	4.90221566985152	NaN	-1.815799781458	-0.849816167117256	NaN	3.80761190887003	NaN	13.1587465567435	6.66324224737074	2.85105710633974	2.84065372612728	0.635345475697272	-1.58374675591256	-4.55662508172736
1.05	1.74488333404503	9.48054753356408	NaN	-3.0391625076032	-1.97558737103936	6.73011378070957	NaN	-3.35308793457101	-12.4681499145426	-4.26528459105509	14.558647323511	NaN	-3.27172316418959	-6.95975175029144	NaN	NaN	0.988172032160169	7.69800608690161	NaN	8.56799989281198	1.61724707656865	0.57424073639841	NaN	3.41103813521187	-2.52207155770428	0.033483832793504	4.90293374780776	NaN	-1.81723593518313	-0.644101881402976	NaN	3.81407434799264	NaN	12.9530322710292	6.66503742038753	2.33569505842136	2.94348439451478	0.841059761411552	-1.37624513015116	-4.35092614854009
1.05208333333333	1.7445242950669	9.2748332478498	NaN	-3.24523457846693	-1.76990441660717	6.11297092356673	NaN	-3.25024081781581	-12.3895603932644	-5.29385601962653	14.7640022569264	NaN	-3.26920995258919	-7.16546603600572	NaN	NaN	0.791252613021261	7.49229180118733	NaN	8.54861496720948	1.40083333955558	0.77995502211269	NaN	3.10393289492385	-2.72614485517701	0.033483832793504	5.10864772020134	NaN	-1.81651785832054	-0.849816167117256	NaN	4.21898972337678	NaN	12.7473179853149	6.66952535292959	2.23247903324646	3.14447862266903	0.841059761411552	-2.09262736872371	-4.86014705830751
1.05416666666667	1.74542189251221	9.2748332478498	NaN	-2.62845451960085	-1.42517821806158	5.90725663785245	NaN	-3.45593505132629	-12.4923822895477	-5.91099887676937	14.7638227374374	NaN	-3.26920995258919	-7.16546603600572	NaN	NaN	0.975250401866592	7.49229180118733	NaN	8.55184578814324	1.81212092468838	0.57424073639841	NaN	3.30962712843432	-3.13913827946437	-0.172230452920776	5.52007566498851	NaN	-1.81831305047697	-0.746959024260095	NaN	4.02299447480727	NaN	12.7473179853149	6.67311569896321	2.13069916398406	3.14681217697938	0.841059761411552	-1.78586286262358	-5.06584599149482
1.05625	1.7445242950669	9.17197610499264	NaN	-2.31737170193319	-1.0352042178598	6.11297092356673	NaN	-3.45306283137082	-12.3814829349294	-5.80814173391223	14.762925139992	NaN	-3.7859704971578	-7.47403746457716	NaN	NaN	0.975250401866592	7.49229180118733	NaN	7.62981910748129	1.81750589691169	0.57424073639841	NaN	3.51388525196706	-3.13913827946437	-0.172230452920776	5.52007566498851	NaN	-1.6126000180445	-0.644101881402976	NaN	4.02461008458793	NaN	12.7473179853149	6.98436813760534	1.92426711363419	3.14214506835869	0.841059761411552	-1.68211204974289	-5.07087241469561
1.05833333333333	0.614354083325606	9.17197610499264	NaN	-2.62665932744446	-0.849716435648788	6.11297092356673	NaN	-3.45306283137082	-12.2705835803113	-5.70528459105509	14.5568521286203	NaN	-3.88881996375143	-7.47403746457716	NaN	NaN	0.983864822062324	7.49229180118733	NaN	7.84189352748117	1.41429577011393	0.36852645068413	NaN	3.30531879850112	-3.24198273309109	-0.377944738635056	5.41757771776986	NaN	-1.09831743696333	-0.849816167117256	NaN	4.03107252371049	NaN	12.9530322710292	6.88600284377505	1.92390807465607	3.14214506835869	0.841059761411552	-2.09172978221531	-5.17372188128924
1.06041666666667	1.02739770351432	9.17197610499264	NaN	-2.42022821814945	-1.05539939008093	6.11297092356673	NaN	-3.66162928483676	-12.489689803436	-6.63099887676937	14.0418491196801	NaN	-3.7859704971578	-7.26832317886288	NaN	NaN	0.966635981670861	7.49229180118733	NaN	7.84189352748117	1.62532453490364	0.36852645068413	NaN	3.50814081205612	-3.4492872501251	-0.377944738635056	5.82936470153519	NaN	-1.30582566155219	-0.849816167117256	NaN	4.03430374327181	NaN	12.7473179853149	6.68209156404724	1.61551663555474	3.13747795973799	1.04677404712583	-1.88422815645387	-5.17372188128924
1.0625	1.02739770351432	8.96626181927836	NaN	-2.83165428301435	-0.541192004000509	5.90725663785245	NaN	-3.35308793457101	-12.4950747756593	-6.93957030534081	14.041490080702	NaN	-4.19736836353238	-7.47403746457716	NaN	NaN	0.975250401866592	7.90372037261589	NaN	7.85158599028242	1.42506571456056	0.57424073639841	NaN	3.09675234503513	-3.24198273309109	-0.172230452920776	6.03525819341783	NaN	-1.61367713333833	-0.849816167117256	NaN	4.03430374327181	NaN	12.7473179853149	6.68568191008086	1.40980266316119	3.34313929651294	0.841059761411593	-1.88243298343704	-5.37942081447651
1.06458333333333	1.02488443066743	8.96626181927836	NaN	-2.6277364427383	-0.544782213324756	5.90725663785245	NaN	-3.45880727128176	-12.191994059033	-6.93957030534081	13.5279232276742	NaN	-3.98915621874472	-7.16546603600572	NaN	NaN	0.752487722140572	7.90372037261593	NaN	7.44682207588519	1.63609447935031	0.57424073639841	NaN	2.89105811152465	-2.42245832363888	-0.172230452920776	5.41883435419333	NaN	-1.51153869398466	-0.849816167117256	NaN	4.24160826030578	NaN	12.5416036996006	6.48266821686143	1.40980266316119	3.34313929651302	0.841059761411593	-1.67493135767565	-5.58511974766382
1.06666666666667	2.05345429263538	8.55483324784976	NaN	-3.03808539230941	-0.64762369054085	5.90725663785245	NaN	-3.35021571461554	-12.9305947357971	-6.01385601962653	13.6564635181554	NaN	-4.19485515193198	-7.26832317886288	NaN	NaN	0.337112833373408	7.69800608690161	NaN	7.13194126681915	1.40083333955558	0.677097879255571	NaN	2.88818589156914	-2.42245832363888	0.033483832793504	5.41919339317145	NaN	-1.10154878284489	-0.849816167117215	NaN	4.24483947986715	NaN	12.5416036996006	6.69286260214814	0.998374718373948	3.34780640513368	0.841059761411593	-1.77688699753951	-5.37942081447651
1.06875	1.99080926215795	9.2748332478498	NaN	-2.83057716772051	-0.313967793622878	6.11297092356673	NaN	-3.33729072481588	-12.3462269034578	-5.29385601962653	13.9392387398402	NaN	-3.47742209737686	-6.95975175029144	NaN	NaN	0.769716562531994	7.49229180118733	NaN	7.25170639992477	1.58762972934032	0.57424073639841	NaN	3.82242660223282	-1.49201141165677	0.239198118507784	5.51962686626588	NaN	-0.882431607708586	0.384469547168464	NaN	3.99714471831699	NaN	12.7473179853149	6.26170279347395	2.85105710633974	2.45500014999113	0.635345475697272	-1.16246039883088	-3.83919202717223
1.07083333333333	1.84648368381837	9.48054753356408	NaN	-3.03808539230937	-0.824584970379096	6.31868520928101	NaN	-3.23013527812744	-11.1965923535809	-3.54528459105509	14.2219804180912	NaN	-3.27549298159016	-6.95975175029144	NaN	NaN	0.255881964195437	7.28657751547305	NaN	7.5317791766468	1.79058103579504	0.88281216496985	NaN	3.61816847870008	-2.00623367979019	0.444912404222064	5.6200603393603	NaN	-0.781490004395196	-0.129816167117256	NaN	4.51136698645041	NaN	13.1587465567435	6.67580845848843	2.85087758685068	2.65599437814543	0.943916904268713	-1.77957975706478	-4.55913829332775
1.07291666666667	1.5382717642061	9.2748332478498	NaN	-3.24200323258542	-1.23595087924343	6.31868520928101	NaN	-3.13016038132767	-12.1300668784647	-4.05957030534081	14.3504200782705	NaN	-3.47993530897725	-5.93118032172	NaN	NaN	0.0417337046650664	7.28657751547305	NaN	7.83543188561369	1.39275588122059	0.57424073639841	NaN	3.4124742451896	-2.00784928957085	0.239198118507784	5.31148938076995	NaN	-0.782208081257781	-0.129816167117256	NaN	4.20283362557034	NaN	13.2616036996007	6.88331008424987	2.85087758685068	2.65132726952473	1.04677404712583	-1.88153539692869	-4.56165150492814
1.075	2.05273621467913	9.2748332478498	NaN	-3.24308034787929	-1.03026792481124	6.31868520928101	NaN	-3.13303260128314	-14.697921799433	-4.26528459105509	14.3395709980659	NaN	-3.27297976998977	-5.72546603600572	NaN	NaN	0.247267543999706	7.49229180118733	NaN	8.19525424734535	1.18980457476583	0.57424073639841	NaN	3.51532136194484	-2.00623367979019	0.033483832793504	5.10649348633257	NaN	-0.680069641904111	-0.129816167117256	NaN	4.204449235351	NaN	13.2616036996007	6.78494479041954	3.05695059822242	2.44566593274978	1.04677404712583	-1.87974022391186	-4.45880203833451
1.07708333333333	1.74398573659968	9.2748332478498	NaN	-3.13986479323175	-1.03026792481124	6.31868520928101	NaN	-3.34016294477139	-13.5695734264295	-4.50391316248366	14.3138621204552	NaN	-3.27423637578998	-6.03403746457716	NaN	NaN	0.542646672708047	7.49229180118733	NaN	8.58077820634353	1.60109215989863	0.77995502211269	NaN	3.82386271221055	-2.00784928957085	0.033483832793504	4.90095903342809	NaN	-0.782926158120326	-0.129816167117256	NaN	4.31698734766152	NaN	13.2616036996007	6.7894327229616	2.8512366258288	2.44566593274978	1.14963118998299	-1.57118054479491	-4.56039489912797
1.07916666666667	1.95023826746049	9.2748332478498	NaN	-3.03736731544682	-0.831765389027591	6.11297092356673	NaN	-3.13446871126087	-12.4546874839843	-4.77545601962653	14.283148468736	NaN	-3.27297976998977	-5.82832317886288	NaN	NaN	0.748180512042686	7.49229180118733	NaN	8.7606893872094	1.40083333955558	0.77995502211269	NaN	3.61673236872234	-2.00623367979019	0.239198118507784	4.79882012518752	NaN	-0.886141712767835	-0.335530452831535	NaN	4.2157585038155	NaN	13.2616036996007	7.20084562845081	2.85087758685068	2.64666016090403	0.943916904268713	-1.56759019876129	-4.86894329890891
1.08125	2.46488223742258	9.2748332478498	NaN	-3.13950575480049	-0.833560493689674	6.11297092356673	NaN	-3.24018804797158	-12.1731466562514	-5.03054173391224	14.2572850662055	NaN	-3.48119191477747	-6.65118032172004	NaN	NaN	0.953714351377284	7.49229180118733	NaN	8.34946383094461	1.60647713212198	0.88281216496985	NaN	3.61098792881136	-2.21192258704359	0.444912404222064	4.59310615279394	NaN	-0.888295943355552	-0.335530452831535	NaN	4.22222094293806	NaN	13.1587465567435	6.69016984262287	2.85033902838346	2.44566593274978	1.14963118998299	-1.6686482521168	-5.28034116528345
1.08333333333333	2.25952730400712	9.2748332478498	NaN	-3.24379842474184	-0.840740912338169	6.73011378070957	NaN	-3.13734093121634	-11.2477495897026	-5.21979887676938	14.2461269361612	NaN	-3.48119191477747	-6.75403746457716	NaN	NaN	0.95802156147513	7.49229180118733	NaN	8.33977136814336	1.92571276541825	0.57424073639841	NaN	3.82242660223282	-2.31799826023158	0.444912404222064	4.90167711138433	NaN	-0.889373058649389	0.0758981185970242	NaN	4.43114106975273	NaN	13.1587465567435	7.20443597448447	2.43837252512911	2.44566593274978	1.14963118998299	-1.66775066560841	-5.07589883789636
1.08541666666667	2.46577983486789	9.17197610499264	NaN	-2.83237235987694	-0.635057957906024	6.52439949499529	NaN	-3.24018804797162	-11.2612120202609	-5.29385601962653	14.5536207778172	NaN	-3.68563424216456	-7.16546603600572	NaN	NaN	0.555568303001623	7.49229180118733	NaN	8.55184578814324	1.6118621043453	0.57424073639841	NaN	3.51101303201159	-2.52207155770428	0.239198118507784	5.3131050561715	NaN	-1.09400897578798	-0.335530452831535	NaN	4.32021856722284	NaN	12.7473179853149	6.69465777516489	2.43801348615099	2.65132726952473	1.14963118998299	-1.66416031957478	-5.58511974766382
1.0875	2.46649791282413	9.48054753356408	NaN	-2.83309043673948	-1.24492640255401	6.73011378070957	NaN	-3.65157651499258	-11.0609531999178	-5.29385601962653	14.55308221935	NaN	-3.68060781896377	-6.95975175029144	NaN	NaN	0.525417832316625	7.49229180118733	NaN	8.54861496720948	1.92032779319493	0.57424073639841	NaN	3.40960202523413	-2.72937607473829	0.239198118507784	5.51881902856508	NaN	-1.09508609108182	-0.129816167117256	NaN	4.22545216249934	NaN	12.7473179853149	7.21251425306007	2.13034012500594	2.44333237843943	1.35534547569727	-1.66416031957478	-5.27657134788288
1.08958333333333	2.46542079588977	9.48054753356408	NaN	-2.42022821814945	-1.7537484746481	6.73011378070957	NaN	-3.65157651499258	-11.1723599785759	-5.08814173391223	14.346111610533	NaN	-3.98915621874472	-7.37118032172	NaN	NaN	0.525417832316625	7.28657751547305	NaN	7.84189352748117	1.92571276541825	0.57424073639841	NaN	3.51388525196706	-2.72614485517701	0.342055261364944	5.41596204236831	NaN	-1.09436801421928	-0.335530452831535	NaN	4.02461008458793	NaN	12.5416036996007	6.70094088072373	2.13034012500594	2.64432660659373	0.943916904268713	-1.66416031957478	-5.17874830449003
1.09166666666667	1.7470375679138	9.68626181927836	NaN	-3.03664923858424	-2.46107308252585	6.83297092356673	NaN	-3.24018804797162	-10.9338989286296	-5.29385601962653	13.8314676405709	NaN	-3.88630675215104	-6.95975175029144	NaN	NaN	0.739566091846955	7.28657751547305	NaN	7.95116155841486	1.61724707656865	0.57424073639841	NaN	3.30531879850112	-2.93506498199164	0.547769547079224	5.62203505374001	NaN	-0.58080351000066	-0.335530452831535	NaN	4.03591935305243	NaN	12.5416036996007	6.49972236052114	1.92426711363419	2.63965949797303	0.943916904268713	-1.55861433367726	-5.58763295926421
1.09375	2.05686516292762	9.68626181927836	NaN	-2.83237235987694	-5.337044235252	7.03868520928101	NaN	-3.24306026792709	-11.0555682276945	-6.42528459105509	13.3159260731634	NaN	-3.98915621874472	-6.95975175029144	NaN	NaN	0.726644461553378	7.69800608690161	NaN	7.84189352748117	1.82827584135836	0.36852645068413	NaN	3.61673236872234	-3.14236949902565	0.547769547079224	6.23953600989892	NaN	-0.891168250805772	-0.129816167117256	NaN	4.24160826030578	NaN	12.5416036996007	6.50151753353793	1.51283916884703	2.84065372612728	1.14963118998299	-1.35111270791582	-5.59014617086461
1.09583333333334	2.26293817429932	9.2748332478498	NaN	-2.83237235987694	-7.1917810344658	6.83297092356673	NaN	-3.65157651499258	-10.7471025388449	-6.63099887676937	14.3444959351314	NaN	-4.19485515193198	-7.16546603600572	NaN	NaN	0.726644461553378	7.69800608690161	NaN	7.43712961308394	1.62532453490364	0.36852645068413	NaN	3.51388525196706	-3.03952504539902	0.342055261364944	5.46828813291202	NaN	-0.685096179942047	-0.335530452831535	NaN	4.2383770407445	NaN	12.5416036996006	6.50510787957155	1.61605519402192	2.94348439451478	1.04677404712583	-1.65787721401598	-5.0758988378964
1.09791666666667	2.25988634298525	8.96626181927836	NaN	-2.83380851360203	-8.95624208909834	6.83297092356673	NaN	-3.65157651499258	-10.7524875110682	-6.42528459105509	14.3448549741095	NaN	-4.19485515193198	-7.16546603600572	NaN	NaN	0.542646672708047	7.90372037261593	NaN	7.34078486588523	1.63070950712696	0.57424073639841	NaN	3.30819101845659	-3.24521395265237	0.239198118507784	5.46864717189014	NaN	-0.583316779019628	-0.129816167117256	NaN	4.75259930887793	NaN	12.4387465567435	6.50780063909674	1.41034122162838	2.94348439451474	1.04677404712583	-1.76073044038824	-5.17749169868986
1.1	2.77426103371373	8.34911896213552	NaN	-2.62737740430701	-10.8247179576402	2.97582806642389	NaN	-3.23444360806064	-11.485703215609	-5.70528459105509	14.3271840815739	NaN	-3.68060781896377	-7.47403746457712	NaN	NaN	0.337112833373408	7.69800608690161	NaN	7.12871044588539	1.64955690990866	0.574240736398451	NaN	3.30819101845663	-3.0362938258377	0.239198118507825	5.52007566498851	NaN	-0.378321823449742	-0.129816167117215	NaN	4.75583052843925	NaN	12.4387465567435	6.2037288925218	2.43855204461817	3.14914573128973	1.04677404712583	-1.55412640113528	-5.17874830449003
1.10208333333334	2.74699908995501	9.17197610499264	NaN	-2.62558221215063	-12.6646819729577	-0.881314790718993	NaN	-3.23300749808291	-10.8797954943764	-4.98528459105509	14.2798167378656	NaN	-3.68312103056417	-6.88737079791048	NaN	NaN	0.739566091846955	8.41800608690161	NaN	7.20717506769079	1.58493724322864	0.77995502211269	NaN	4.1295318425208	-1.08386481671135	1.26776954707922	4.79630685234063	NaN	-0.234296032858419	-0.129816167117256	NaN	4.51136698645041	NaN	12.7473179853149	5.97468519055868	2.85159566480692	2.26100658476792	0.429631189982992	-1.55502398764364	-4.35469596594066
1.10416666666667	2.66969861237086	9.17197610499264	NaN	-2.62594125058192	-14.017015728632	4.36439949499529	NaN	-3.13016038132767	-9.54605704082635	-3.03099887676937	14.2112209438323	NaN	-3.78722710295802	-5.79784698838668	NaN	NaN	0.131578994038809	7.69800608690161	NaN	7.40460207031696	1.36852350621557	0.88281216496985	NaN	4.13527628243178	-1.59485586528349	0.547769547079224	5.619162741915	NaN	-0.161478599647598	0.384469547168464	NaN	5.12520248864922	NaN	12.9530322710292	6.28504004269242	2.64588169241334	2.45733370430152	1.04677404712583	-1.34931753489903	-5.07464223209618
1.10625	2.25880922605088	9.06911896213552	NaN	-3.03808539230937	-14.7530620111037	1.99868520928101	NaN	-2.92446614781719	-10.7906897406714	-3.54528459105509	14.1298647003216	NaN	-3.89133317535183	-5.21118032172	NaN	NaN	0.122964573843078	7.69800608690161	NaN	7.65522982975961	1.07352024792433	0.57424073639841	NaN	4.02955694572103	-1.80216038231746	0.547769547079224	5.51666479469631	NaN	-0.367550670511323	0.178755261454185	NaN	4.92274480095715	NaN	13.1587465567435	6.28683521570925	2.64588169241334	2.45500014999113	0.841059761411552	-1.65697962750754	-5.38570384347752
1.10833333333334	2.77345319601298	9.17197610499264	NaN	-2.83129524458306	-15.7001765619939	-0.367029076433273	NaN	-3.13016038132767	-14.3270215059752	-3.85385601962653	14.0442160081814	NaN	-3.48119191477747	-5.31403746457716	NaN	NaN	0.337112833373449	7.90372037261589	NaN	7.89329672201427	1.07890522014764	0.57424073639841	NaN	3.82386271221055	-2.00784928957085	0.753483832793504	5.51666479469635	NaN	-0.574699856668926	-0.0269590242600952	NaN	4.92436041073777	NaN	13.1587465567435	6.49523442797909	2.64624073139146	2.03901036782053	0.841059761411552	-1.55412640113524	-5.38570384347752
1.11041666666667	2.77345319601298	9.06911896213552	NaN	-2.62594125058192	-15.5070593401966	-2.11560050500471	NaN	-3.13016038132767	-12.641483873769	-3.77349887676937	13.9627428682593	NaN	-3.27549298159016	-5.93118032172	NaN	NaN	0.337112833373449	8.10943465833017	NaN	8.17223134534408	1.39275588122059	0.57424073639841	NaN	4.02955694572103	-2.21676941638553	0.753483832793504	5.51702383367447	NaN	-0.575417933531471	0.384469547168464	NaN	5.13974297667501	NaN	12.9530322710292	6.49882477401271	2.64659977036958	2.03901036782053	0.841059761411552	-1.34841994839063	-5.07966865529697
1.1125	3.49399065785772	9.2748332478498	NaN	-2.42022821814945	-15.3139421183993	-3.96702907643327	NaN	-3.12728816137216	-10.7013302749466	-3.59671316248367	13.8939132814029	NaN	-3.27800619319055	-5.82832317886284	NaN	NaN	0.328498413177717	7.90372037261589	NaN	8.34623301001088	1.18711208865419	0.77995502211269	NaN	3.82386271221055	-2.21676941638553	0.753483832793504	5.31113034179179	NaN	-0.575776971962764	0.178755261454185	NaN	4.72836516216826	NaN	12.5416036996007	6.80558928011283	2.64642025088052	2.24000459597483	0.635345475697272	-1.3466247753738	-5.18251812189064
1.11458333333334	3.28863572444226	9.68626181927836	NaN	-2.62558221215063	-15.0143932100616	-5.20131479071899	NaN	-3.43870173159338	-11.0367208249128	-3.41992744819795	13.8461952484602	NaN	-3.48119191477747	-6.23975175029144	NaN	NaN	0.319883992981986	7.90372037261589	NaN	8.36238711467962	1.40083333955558	0.677097879255571	NaN	4.2309428492983	-2.42084271385826	0.753483832793504	5.31113034179179	NaN	-0.371500093255422	0.178755261454185	NaN	4.52590747447619	NaN	12.9530322710292	7.22149011814414	2.44016772001976	2.03434325919988	0.841059761411552	-1.13912314961236	-5.38570384347752
1.11666666666667	3.90613668060117	9.89197610499264	NaN	-2.83165428301435	-14.8123004649537	-5.61274336214755	NaN	-3.33585461483814	-10.0138868343042	-3.33957030534081	13.8280567702786	NaN	-3.48370512637786	-6.23975175029144	NaN	NaN	0.534032252512316	8.10943465833017	NaN	8.34946383094461	1.4062183117789	0.57424073639841	NaN	4.33378996605354	-2.21353819682421	0.753483832793504	5.10577540837633	NaN	-0.37257720854926	0.384469547168464	NaN	4.52429186469557	NaN	12.9530322710292	7.01578366539949	2.13105820296218	2.24000459597483	0.841059761411552	-1.13912314961236	-5.18251812189064
1.11875	3.18649681620173	9.89197610499264	NaN	-2.62594125058192	-13.8867271700089	-5.71560050500471	NaN	-3.23300749808291	-9.61067670750637	-4.98528459105509	14.1355506119347	NaN	-3.68940405956513	-6.75403746457716	NaN	NaN	0.131578994038809	7.69800608690161	NaN	8.14385105281225	1.18980457476583	0.77995502211269	NaN	4.02668472576556	-2.21353819682421	0.753483832793504	5.10559588888726	NaN	-0.577572164119147	-0.0269590242600952	NaN	4.72836516216826	NaN	12.9530322710292	6.50600546607995	2.13034012500594	2.24000459597483	0.841059761411552	-1.85640297469335	-5.79710170985209
1.12083333333334	3.18703537466892	9.68626181927836	NaN	-2.42094629501199	-13.5746125290364	-5.20131479071899	NaN	-3.64439596510386	-9.8217054722961	-5.39671316248365	14.1357301314237	NaN	-3.78974031455841	-6.65118032172	NaN	NaN	0.337112833373449	7.90372037261589	NaN	7.94469991654737	1.70929902840518	0.77995502211269	NaN	4.02955694572103	-2.4192271040776	0.753483832793504	5.51702383367443	NaN	-0.682582910923079	0.178755261454185	NaN	4.53075430381813	NaN	12.7473179853149	7.02386194397517	2.13105820296218	2.23767104166448	0.841059761411552	-1.54874088208479	-5.38570384347752
1.12291666666667	3.18613777722357	9.17197610499264	NaN	-2.52236665750308	-12.8493368745374	-4.89274336214755	NaN	-3.43870173159338	-9.72746845838777	-4.77957030534081	14.3403669868829	NaN	-3.99292603614529	-6.54832317886288	NaN	NaN	0.328498413177717	7.90372037261589	NaN	7.6427423912163	1.6118621043453	0.88281216496985	NaN	3.82386271221055	-2.31476704067026	0.547769547079224	5.61952178089312	NaN	-1.09400897578798	-0.129816167117256	NaN	4.53721674294073	NaN	12.7473179853149	6.51228857163879	2.13069916398406	2.23300393304382	0.635345475697272	-1.54874088208479	-5.59391598826522
1.125	2.56989345748817	8.04054753356408	NaN	-2.62594125058192	-11.9201733702684	-4.27560050500471	NaN	-3.43582951163791	-9.59182930472471	-4.98528459105509	14.0314369893144	NaN	-3.89133317535183	-6.44546603600572	NaN	NaN	0.341420043471294	7.90372037261589	NaN	7.6427423912163	1.41160328400225	1.08852645068413	NaN	3.82386271221055	-2.72776046495767	0.547769547079224	5.61970130038218	NaN	-0.374013362274391	-0.129816167117256	NaN	4.54852601140523	NaN	12.7473179853149	6.51587891767241	2.13105820296218	2.23300393304382	0.635345475697272	-1.75175457530421	-5.79961492145249
1.12708333333334	2.7772231052833	6.29197610499264	NaN	-2.62665932744446	-11.5052172520799	-3.34988621929043	NaN	-3.43870173159338	-9.81632050007276	-5.70528459105509	13.4137565136664	NaN	-3.99166943034511	-6.44546603600572	NaN	NaN	0.122964573843119	8.00657751547305	NaN	7.43066797121642	1.62263204879197	0.88281216496985	NaN	4.02812083574329	-3.14236949902565	0.547769547079224	6.13398623136616	NaN	-0.890809212374479	0.0758981185970242	NaN	4.34283710415184	NaN	12.5416036996007	6.5185716771976	1.71927121919685	2.64432660659373	0.635345475697272	-1.5460481225596	-5.59391598826522
1.12916666666667	2.98329611665505	3.72054753356408	NaN	-2.42094629501199	-10.9874196566752	-3.24702907643327	NaN	-3.33585461483814	-9.61067670750637	-6.01385601962653	13.3103609690025	NaN	-4.19736836353238	-6.54832317886288	NaN	NaN	0.328498413177717	8.21229180118733	NaN	7.13840290868659	1.62532453490364	0.677097879255571	NaN	3.61386014876683	-3.0362938258377	0.342055261364944	5.36255883489019	NaN	-0.684378103079462	-0.335530452831535	NaN	4.54691040162457	NaN	12.3358894138864	6.52036685021443	1.71963025817493	2.74715727498118	0.429631189982952	-1.64710617591512	-5.79961492145253
1.13125	2.77470983243641	1.76626181927836	NaN	-2.83165428301435	-10.6788952250269	-2.73274336214755	NaN	-3.13016038132767	-10.0327342370858	-6.42528459105509	12.8994715826825	NaN	-4.19736836353238	-6.54832317886288	NaN	NaN	0.122964573843119	8.21229180118729	NaN	8.06042958934855	1.83635329969336	0.88281216496985	NaN	3.30531879850112	-3.24198273309109	0.342055261364944	5.36327691284648	NaN	-0.582239663725791	-0.129816167117256	NaN	4.95828821613132	NaN	12.2330322710293	6.31735315699496	1.51355724680327	2.74715727498118	0.429631189982952	-1.74816422927059	-5.79961492145253
1.13333333333334	3.49470873581397	-0.188023895007359	NaN	-2.83165428301435	-10.4709128731064	-2.52702907643331	NaN	-2.5130776807962	-10.3492773842704	-5.19099887676937	13.1101815321422	NaN	-3.68312103056417	-6.95975175029144	NaN	NaN	-0.193950605354571	8.21229180118729	NaN	8.05719876841478	1.64417193768531	0.88281216496981	NaN	3.09962456499064	-2.93344937221106	0.547769547079183	5.415064444923	NaN	-0.171172637292138	-0.129816167117215	NaN	4.55014162118581	NaN	12.0273179853149	6.01597416994533	1.4107002606065	2.94815150313544	0.223916904268713	-1.6426182433731	-5.79961492145253
1.13541666666667	3.39095415217185	1.76626181927836	NaN	-2.62594125058188	-10.2971855697162	-1.60131479071899	NaN	-3.11723539152797	-9.58913681861305	-4.88242744819795	13.5813421585352	NaN	-3.68689084796474	-5.93118032172	NaN	NaN	0.551261092903778	8.00657751547305	NaN	8.02892441057904	1.58762972934032	1.08852645068413	NaN	4.12809573254306	-0.772100236269998	1.4734838327935	5.4114740551417	NaN	-0.106962220251148	0.898755261454185	NaN	4.71867150348442	NaN	12.3358894138864	5.78603288147374	3.16052566237544	1.75152035145122	-0.0846545243027276	-1.1283521115115	-5.39073026667831
1.1375	3.28719956852977	-2.03945246643592	NaN	-2.62665932744446	-10.2244468042717	-2.62988621929043	NaN	-2.90866893806202	-8.3175792576513	-4.88242744819795	14.0714996288822	NaN	-3.48370512637786	-4.49118032172	NaN	NaN	-0.172414554865263	8.00657751547305	NaN	7.97826107227473	1.61724707656865	1.29424073639841	NaN	4.33378996605354	-1.28793811418404	0.753483832793504	5.30879658843399	NaN	-0.0571859297062519	0.384469547168464	NaN	5.03043608392577	NaN	12.5416036996007	5.99532968025197	3.57195360716265	2.16284302500113	0.223916904268713	-1.53976501700076	-4.87648293371009
1.13958333333334	3.49309306041242	-2.55373818072164	NaN	-2.31629458663939	-10.2244468042717	-2.52702907643327	NaN	-2.70584692450702	-9.65695639544456	-3.03099887676937	14.339200110204	NaN	-3.68689084796474	-4.59403746457716	NaN	NaN	-0.176721764963108	8.00657751547305	NaN	7.95116155841486	1.38198593677392	0.88281216496985	NaN	4.13240406247627	-1.28793811418404	0.753483832793504	5.10272357706225	NaN	0.044593471216167	0.384469547168464	NaN	5.03366730348705	NaN	12.5416036996007	5.9971248532688	3.36623963476902	1.95251457960548	0.121059761411552	-1.64082307035627	-5.29039401168507
1.14166666666667	3.698807032806	-2.55373818072164	NaN	-2.41915110285561	-10.8450858768924	-2.52702907643327	NaN	-2.91441337797301	-12.1058345034597	-3.33957030534081	14.3944950495595	NaN	-3.68689084796474	-4.59403746457716	NaN	NaN	-0.176721764963108	8.00657751547305	NaN	7.95116155841486	1.38737090899724	1.08852645068413	NaN	4.1295318425208	-1.2895537239647	0.959198118507784	5.10272357706225	NaN	-0.162555714941436	0.590183832882744	NaN	5.04012974260961	NaN	12.5416036996007	6.30837729191097	3.57249216562983	1.54119190605557	0.121059761411552	-1.53796984398397	-5.08343847269754
1.14375	3.9048800441777	-2.55373818072164	NaN	-2.62594125058192	-10.9479273541085	-1.90988621929039	NaN	-2.91441337797301	-11.4996730702072	-3.71312987829453	14.4220891418993	NaN	-3.68689084796474	-5.10832317886288	NaN	NaN	0.234345913706129	8.00657751547305	NaN	8.15031269467973	1.80404346635339	1.08852645068413	NaN	4.54379252949726	-1.49524263121805	0.959198118507784	5.10326213552943	NaN	-0.162555714941436	0.795898118597065	NaN	5.14782102557827	NaN	12.3358894138864	6.31196763794459	3.36641915425808	1.74685324283053	0.326774047125873	-1.33046821822253	-4.87773953951027
1.14583333333334	4.62577654500061	-2.03945246643592	NaN	-2.62737740430701	-10.7476297136627	-2.11560050500471	NaN	-2.91441337797301	-9.14553940014022	-4.1465676820566	14.4425084260818	NaN	-3.68689084796474	-5.10832317886284	NaN	NaN	0.131578994038809	8.00657751547305	NaN	8.34946383094461	1.40083333955558	1.29424073639841	NaN	4.13240406247627	-1.59808708484473	0.959198118507784	5.30933514690118	NaN	-0.163273791803981	0.384469547168464	NaN	4.94536333788616	NaN	12.3358894138864	6.5176740906892	3.36659867374714	1.74685324283053	0.121059761411552	-1.53437949795035	-5.08343847269754
1.14791666666667	4.62559702551155	-1.5251667521502	NaN	-2.83309043673948	-10.9569028774191	-1.90988621929039	NaN	-3.22295472823872	-9.26990118531676	-4.55779712791323	14.4762789409652	NaN	-3.68689084796474	-5.93118032172004	NaN	NaN	0.122964573843119	8.21229180118733	NaN	8.36238711467962	1.41160328400225	1.29424073639841	NaN	4.33666218600905	-2.00300246022891	0.959198118507784	5.3096941858793	NaN	-0.163632830235274	0.384469547168464	NaN	5.15589907448149	NaN	12.5416036996007	6.52036685021443	3.36623963476902	1.53652479743488	0.121059761411552	-1.12386417896949	-5.08469507849776
1.15	4.83131099790513	-1.31945246643592	NaN	-2.62665932744446	-10.8612418188515	-1.39560050500471	NaN	-3.12010761148348	-8.86938354463064	-4.86473162715066	14.5439267254077	NaN	-3.48119191477747	-5.51975175029144	NaN	NaN	0.234345913706129	8.41800608690161	NaN	8.16323597841475	1.41968074233725	1.08852645068413	NaN	4.33378996605354	-2.21515380660487	1.16491240422206	5.31023274434648	NaN	-0.370782016392836	0.178755261454185	NaN	4.95667260635066	NaN	12.5416036996007	6.82892652933138	2.85105710633974	1.74218613420983	0.121059761411552	-1.12386417896949	-4.87899614531049
1.15208333333334	4.62613558397873	-0.599452466435919	NaN	-2.62665932744446	-10.6609441784057	-1.60131479071899	NaN	-3.22295472823872	-8.3741214659963	-4.98528459105509	14.9553546701949	NaN	-3.27297976998977	-6.03403746457716	NaN	NaN	-0.163800134669532	8.00657751547305	NaN	8.04750630561353	1.41160328400225	1.29424073639841	NaN	4.33378996605354	-2.20869136748227	1.06205526136494	5.41308973054329	NaN	-0.370782016392836	-0.0269590242600952	NaN	5.47089487448408	NaN	12.5416036996007	6.52485478275644	2.85069806736162	1.73751902558913	0.121059761411552	-1.6363351378143	-5.07966865529697
1.15416666666667	4.72935160915366	-0.290881037864478	NaN	-2.31880785565832	-10.8702173421621	-1.80702907643327	NaN	-3.43152118170471	-8.57438028633937	-4.98528459105509	14.7489226198451	NaN	-3.68312103056417	-5.82832317886288	NaN	NaN	-0.176721764963108	8.00657751547305	NaN	7.84189352748117	1.71468400062854	1.29424073639841	NaN	4.53948419956401	-2.31153582110898	0.959198118507784	5.61880370293687	NaN	-0.37257720854926	0.178755261454185	NaN	5.4789729233873	NaN	12.5416036996007	7.04360884716006	2.43980868104164	1.73518547127882	0.429631189982992	-1.1220690059527	-4.8739697221097
1.15625	4.21470763919157	-0.0851667521501986	NaN	-2.31737170193319	-10.8702173421621	-2.01274336214755	NaN	-3.32723795497169	-8.9888677816237	-4.05957030534081	14.5426700889843	NaN	-3.98915621874472	-6.23975175029144	NaN	NaN	0.0374264945672212	8.21229180118733	NaN	7.44682207588519	1.81750589691169	1.49995502211269	NaN	4.33378996605354	-2.52045594792366	0.959198118507784	5.61880370293687	NaN	-0.579726394706822	-0.0269590242600952	NaN	5.07405754800316	NaN	12.4387465567435	6.74043468709352	2.43980868104164	1.94084680805373	0.223916904268713	-1.32777545869731	-5.39073026667831
1.15833333333334	4.21596427561499	-0.290881037864478	NaN	-2.31737170193319	-9.9410538378931	-1.90988621929043	NaN	-3.22295472823872	-8.76117667612408	-4.77957030534081	14.3364175581235	NaN	-3.78848370875819	-6.44546603600572	NaN	NaN	0.255881964195396	8.00657751547305	NaN	7.35047732868648	1.61724707656865	1.39709787925557	NaN	4.22807062934279	-2.72776046495767	0.753483832793504	5.619162741915	NaN	-0.0654438136256613	0.384469547168464	NaN	5.28782450415977	NaN	12.4387465567435	6.33350971414628	2.64516361445706	1.73985257989952	0.429631189982992	-1.52989156540829	-5.39073026667831
1.16041666666667	4.4222168064758	-0.188023895007359	NaN	-2.1123767463633	-9.52968792902876	-1.80702907643327	NaN	-3.12010761148348	-8.67720218262259	-5.70528459105509	14.0278465995331	NaN	-4.19988157513277	-6.44546603600572	NaN	NaN	0.0288120743714899	8.21229180118733	NaN	7.24120929775279	1.62532453490364	1.08852645068413	NaN	4.22519840938732	-2.93344937221102	0.753483832793504	6.03094972568028	NaN	-0.581521586863246	0.590183832882744	NaN	5.29105572372105	NaN	12.2330322710292	6.33799764668829	2.13087868347308	2.15117525344938	0.223916904268713	-1.52899397889994	-5.59642919986557
1.16250000000001	4.21686187306034	-0.290881037864478	NaN	-1.90594563706828	-9.22475370670473	-1.90988621929043	NaN	-2.91441337797301	-8.88284597518898	-5.70528459105509	14.027487560555	NaN	-4.19988157513277	-6.23975175029144	NaN	NaN	0.140193414234541	8.21229180118733	NaN	7.65243485401755	1.63070950712696	1.08852645068413	NaN	4.02668472576556	-2.73099168451895	0.753483832793504	6.75112814854694	NaN	-0.375090477568228	0.384469547168464	NaN	5.28782450415977	NaN	12.2330322710293	6.54549927244973	2.13123772245128	2.04834458506193	0.121059761411593	-1.63005203225541	-5.80212813305292
1.16458333333334	4.42383248187735	0.120547533564081	NaN	-2.1123767463633	-9.01548054294834	-1.90988621929043	NaN	-3.12010761148348	-9.09925971220203	-5.70528459105509	13.8217735881614	NaN	-4.19988157513277	-6.23975175029144	NaN	NaN	0.542646672708047	8.10943465833017	NaN	7.24120929775279	1.84173827191671	1.08852645068413	NaN	4.02668472576556	-2.9366805917723	0.959198118507784	5.31148938076991	NaN	-0.170813598860886	0.384469547168464	NaN	5.49351341141312	NaN	12.0273179853149	6.54998720499174	1.71945073868591	2.04834458506193	0.121059761411593	-1.73290525862772	-5.80212813305292
1.16666666666667	5.14454946321119	0.326261819278402	NaN	-1.7009506814984	-8.70695611130006	-1.80702907643331	NaN	-2.50302491095201	-9.10195219831371	-4.98528459105509	NaN	NaN	-3.78848370875819	-6.23975175029144	NaN	NaN	0.337112833373408	8.10943465833017	NaN	7.44359125495139	2.57495397645745	1.08852645068413	NaN	3.82099049225508	-2.73422290408023	1.06205526136494	5.31148938076991	NaN	-0.0683161210759226	0.384469547168464	NaN	5.29105572372101	NaN	11.8216036996006	6.34876868478911	1.71963025817493	2.45500014999113	-0.0846545243027276	-1.73111008561093	-6.00782706624019
1.16875000000001	5.04630020850219	1.76626181927836	NaN	-1.08273446890718	-6.09822198299338	-1.18988621929043	NaN	-1.68312019686554	-8.75579170390075	-4.26528459105509	NaN	NaN	-3.7859704971578	-5.31403746457716	NaN	NaN	0.761102142336263	8.10943465833017	NaN	7.6777613633799	1.79865849413003	1.29424073639841	NaN	4.74230621311902	-0.768869016708718	1.98776954707922	4.17665166231298	NaN	0.0298564027577004	1.51589811859702	NaN	5.15913029404277	NaN	11.8216036996007	5.81116530370908	3.1607051818645	1.36119966669442	-0.290368810017007	-0.803635875243281	-5.59642919986557
1.17083333333334	4.82987484199264	0.840547533564081	NaN	-2.11094059263817	-9.17987609015172	-1.39560050500471	NaN	-2.711591364418	-6.8538403346815	-2.10528459105509	NaN	NaN	-3.89258978115205	-3.66832317886288	NaN	NaN	0.0675769652522604	8.10943465833017	NaN	7.94620026816385	1.89609541818992	1.49995502211269	NaN	4.95518099651821	-1.2895537239647	1.26776954707922	5.61700850804622	NaN	0.147809025863635	1.10446954716846	NaN	5.67012134261491	NaN	12.0273179853149	6.12511050187644	3.57249216562983	1.77252234024432	-0.290368810017007	-1.11219555436023	-5.29039401168507
1.17291666666667	4.41916497516168	0.429118962135522	NaN	-2.31485843291426	-8.97060292639533	-1.39560050500471	NaN	-2.60730813768499	-8.81284133628563	-2.61957030534081	NaN	NaN	-3.68689084796474	-3.77118032172	NaN	NaN	0.264496384391168	8.00657751547305	NaN	8.2146391729478	1.59839967378699	1.29424073639841	NaN	4.95374488654048	-1.49685824099871	1.26776954707922	5.51415152184941	NaN	0.352803981433563	0.898755261454185	NaN	5.4676636549228	NaN	12.0273179853149	6.12600808838484	3.57249216562983	1.56686100346937	-0.598940238588448	-1.52271087334109	-5.39198687247852
1.17500000000001	4.83095195892701	0.634833247849801	NaN	-2.10986347734433	-9.28271756736781	-1.18988621929039	NaN	-2.70297470455155	-8.48552824465439	-3.03099887676937	NaN	NaN	-3.48119191477747	-3.87403746457716	NaN	NaN	0.161729464723808	8.00657751547305	NaN	8.44880928137636	1.60647713212198	1.60281216496985	NaN	5.05371978334024	-1.49362702143743	1.26776954707922	5.10272357706225	NaN	0.146013833707252	1.10446954716846	NaN	5.47089487448408	NaN	12.2330322710292	6.33799764668829	3.36534203732372	1.25836899830692	-0.290368810017007	-1.31700442059645	-5.39198687247852
1.17708333333334	4.83131099790513	0.429118962135522	NaN	-2.62486413528808	-9.38914925390815	-1.08702907643327	NaN	-2.39443335428579	-10.2523478842504	-3.31057227725662	NaN	NaN	-3.89007656955165	-4.38832317886288	NaN	NaN	0.350034463667025	8.00657751547305	NaN	8.61444179709411	1.92571276541825	1.29424073639841	NaN	5.05659200329571	-1.28793811418404	1.26776954707922	4.89754816313585	NaN	0.0438753943535812	1.10446954716846	NaN	5.48220414294862	NaN	12.2330322710292	6.54908961848335	3.36534203732372	1.35653255807372	-0.290368810017007	-1.31520924757966	-5.3932434782787
1.17916666666667	5.14095907342989	0.531976104992682	NaN	-2.31701266350194	-9.49558094044849	-1.18988621929039	NaN	-2.19161134073079	-9.02656258718702	-3.52702327991174	NaN	NaN	-3.68563424216456	-4.59403746457716	NaN	NaN	0.350034463667025	8.21229180118733	NaN	8.6772679237457	1.62263204879197	1.39709787925557	NaN	4.74805065303	-1.49685824099871	1.4734838327935	4.69219322972039	NaN	-0.0596991987252204	1.10446954716846	NaN	5.48220414294862	NaN	12.2330322710292	7.06425333685334	3.15962806493013	1.35653255807372	-0.290368810017007	-1.51912052730747	-5.59768580566579
1.18125000000001	5.34703208480159	0.120547533564081	NaN	-2.31557650977681	-9.70126389488064	-1.29274336214755	NaN	-2.40305001415225	-8.75040673167745	-3.72711615375183	NaN	NaN	-3.68563424216456	-5.31403746457716	NaN	NaN	0.144500624332386	8.41800608690161	NaN	8.17292844121599	1.92840525152993	1.49995502211269	NaN	4.84515332987426	-1.79731355297556	1.4734838327935	4.79576829387344	NaN	0.144577679982121	1.10446954716846	NaN	5.49351341141312	NaN	12.2330322710292	6.55357755102536	3.05766867617863	1.25370188968622	-0.290368810017007	-1.10770762181822	-5.80338473885306
1.18333333333334	5.65560304339199	-0.0851667521501986	NaN	-2.31557650977681	-9.49737604511062	-0.881314790718993	NaN	-2.19591967066403	-7.82231717901697	-3.95761516779392	NaN	NaN	-3.68563424216456	-5.21118032172	NaN	NaN	0.572797143393086	8.41800608690161	NaN	8.38823368214964	1.93379022375324	1.49995502211269	NaN	4.94800044662949	-1.80377599209812	1.4734838327935	4.59023384096892	NaN	-0.0629305446067338	1.10446954716846	NaN	5.28944011394039	NaN	12.2330322710292	7.2762428951568	2.64552265343522	1.56219389484867	-0.496083095731287	-1.10591244880143	-5.80338473885306
1.18541666666667	4.72989016762085	0.120547533564081	NaN	-2.10842732361924	-9.50096625443483	-1.18988621929043	NaN	-2.19591967066403	-7.83577960957529	-4.26528459105509	NaN	NaN	-3.47742209737686	-5.51975175029144	NaN	NaN	0.380184934352023	8.10943465833017	NaN	8.37207957748087	2.13943401631964	1.60281216496985	NaN	4.74230621311902	-2.21192258704359	1.67919811850778	4.58969528250174	NaN	0.0413621253346128	1.10446954716846	NaN	5.70243353822776	NaN	12.0273179853149	6.55986065658421	2.43962916155257	1.36119966669442	-0.290368810017007	-1.72033904751007	-5.90497759964656
1.18750000000001	4.93632221797071	0.326261819278361	NaN	-2.11058155420692	-9.19603203211079	-1.29274336214755	NaN	-2.1987918906195	-7.62475084478556	-4.77957030534081	NaN	NaN	-3.68312103056417	-5.31403746457716	NaN	NaN	0.769716562531994	8.10943465833017	NaN	7.87097091588492	2.34507780888603	1.49995502211269	NaN	4.95087266658496	-2.00300246022891	1.4734838327935	4.89862528007025	NaN	-0.372218170117967	1.31018383288274	NaN	5.71051158713098	NaN	12.0273179853149	7.28611634674922	2.23409470864805	1.55752678622797	-0.290368810017007	-1.1032196892762	-5.79961492145249
1.18958333333334	4.42096017005233	0.326261819278361	NaN	-1.69771933561688	-8.79005143723283	-1.60131479071899	NaN	-2.1987918906195	-8.48014327243102	-4.05957030534081	NaN	NaN	-3.7859704971578	-5.31403746457716	NaN	NaN	0.778330982727684	8.21229180118733	NaN	7.67505060055381	2.14481898854299	1.39709787925557	NaN	4.54235641951952	-1.80054477253684	1.4734838327935	5.10433925246384	NaN	-0.57793120255044	1.10446954716846	NaN	5.71535841647292	NaN	12.0273179853149	6.77633814742968	2.13087868347308	1.76318812300292	-0.290368810017007	-1.51283742174863	-5.90749081124695
1.19166666666667	4.21757995101658	0.326261819278361	NaN	-1.9041504449119	-8.2830244698009	-1.39560050500471	NaN	-2.40735834408549	-8.02257599936003	-4.26528459105509	NaN	NaN	-3.99166943034511	-5.31403746457716	NaN	NaN	0.572797143393086	8.00657751547305	NaN	8.08627615681853	1.94994514042326	1.49995502211269	NaN	4.54235641951952	-2.00784928957085	1.4734838327935	5.3105917833246	NaN	-0.0636486214692786	1.10446954716846	NaN	6.03520104581749	NaN	11.8216036996007	6.57511962722709	2.13069916398406	1.56219389484867	-0.0846545243027276	-1.51104224873184	-6.00782706624019
1.19375000000001	4.21847754846189	0.326261819278361	NaN	-1.18343675453572	-7.97090982882838	-1.18988621929043	NaN	-2.40735834408549	-7.93321653363518	-4.98528459105509	NaN	NaN	-4.40306729671969	-5.10832317886288	NaN	NaN	0.564182723197355	8.21229180118733	NaN	8.07335287308356	2.1582814191013	1.29424073639841	NaN	4.74517843307449	-2.00784928957085	1.26776954707922	5.619162741915	NaN	-0.373295285411805	1.10446954716846	NaN	5.82951213856414	NaN	11.6158894138864	6.37479869353289	1.92498519159044	1.97351656839857	-0.290368810017007	-1.71495352845965	-6.11067653283383
1.19583333333334	4.42455055983359	0.326261819278361	NaN	-1.18271867767318	-7.35027075620765	-1.60131479071899	NaN	-2.61018035764046	-8.33911914654464	-4.98528459105509	NaN	NaN	-4.40055408511929	-5.31403746457716	NaN	NaN	0.572797143393086	8.21229180118733	NaN	8.07981451495104	2.16366639132465	1.60281216496985	NaN	4.53661197960854	-1.80539160187878	1.4734838327935	6.03059068670216	NaN	-0.168300329841918	1.10446954716846	NaN	5.93558781175209	NaN	11.6158894138864	6.58319790580272	1.92498519159044	1.97351656839857	-0.290368810017048	-1.61120271557896	-6.31386225442074
1.19791666666667	4.42167824800857	0.429118962135522	NaN	-1.18343675453572	-7.34847565154553	-1.18988621929043	NaN	-2.71302747439573	-8.55014791133437	-5.19099887676937	NaN	NaN	-4.40055408511929	-5.72546603600572	NaN	NaN	0.564182723197355	8.00657751547305	NaN	7.67505060055381	2.36931018389105	1.60281216496985	NaN	4.3280455261426	-2.22000063594681	1.4734838327935	6.33970020375978	NaN	-0.0665209289194991	1.31018383288274	NaN	6.24412117263216	NaN	11.5130322710293	6.58768583834474	1.92498519159044	1.76785523162362	-0.0846545243027276	-1.50655431618986	-6.10816332123339
1.20000000000001	5.14167715138618	0.63483324784976	NaN	-0.153794477079605	-7.24922438365364	-1.80702907643331	NaN	-2.40735834408553	-8.76117667612408	-4.47099887676937	NaN	NaN	-4.71161569650059	-5.82832317886288	NaN	NaN	0.153115044528117	7.90372037261593	NaN	7.46943782242137	2.55072160145243	1.60281216496981	NaN	4.01806806589915	-2.01431172869341	1.26776954707918	4.79756348876409	NaN	0.549900091515333	1.10446954716846	NaN	5.73313012406006	NaN	11.3073179853149	6.38556973163367	1.51319820782515	1.97351656839861	-0.290368810017048	-1.50475914317303	-6.31134904282035
1.20208333333334	4.93533486078086	0.326261819278361	NaN	-0.668436096592018	-7.92962242159961	-1.39560050500471	NaN	-1.47598985337733	-8.1119354650849	-3.64814173391223	NaN	NaN	-3.99543924774568	-4.49118032172	NaN	NaN	0.791252613021302	8.62372037261589	NaN	7.46273686048474	2.13135655798465	1.49995502211269	NaN	5.05515589331798	-0.257877968136577	2.1934838327935	3.45737083689167	NaN	0.77533345001656	2.33875526145418	NaN	5.90650683570049	NaN	11.7187465567435	6.05277521678985	2.95409361202561	0.870381867860419	-0.0846545243027276	-0.576387346296951	-4.35720917754105
1.20416666666667	4.72899257017554	0.634833247849801	NaN	-1.3891497869682	-7.51646140807316	-2.01274336214755	NaN	-1.67450353699913	-6.51575729860355	-1.38528459105509	NaN	NaN	-3.7947667377592	-3.56546603600572	NaN	NaN	0.0804985955458369	8.00657751547305	NaN	7.45029221688806	2.12597158576133	1.60281216496985	NaN	5.47516102020538	-0.571258158358546	1.67919811850778	4.58879768505639	NaN	0.868522716239813	1.82446954716846	NaN	6.22150263570312	NaN	11.6158894138864	6.36672041495721	3.16016662339732	1.07604320463541	-0.290368810017007	-0.886742198430693	-5.28285437688388
1.20625000000001	4.72935160915366	0.840547533564081	NaN	-1.59378570410679	-7.31077845364097	-1.80702907643327	NaN	-1.67450353699913	-8.98617529551202	-2.31099887676937	NaN	NaN	-3.48119191477747	-3.35975175029144	NaN	NaN	0.174651095017425	8.21229180118733	NaN	7.44359125495143	1.82558335524673	1.49995502211269	NaN	5.47803324016089	-0.574489377919826	1.67919811850778	4.38308371266281	NaN	0.662809683807382	1.61875526145418	NaN	5.81335604075769	NaN	11.6158894138864	6.37120834749923	3.16016662339732	1.07604320463541	-0.290368810017007	-1.09065347815855	-5.59140277666483
1.20833333333334	5.34685256531253	0.840547533564081	NaN	-1.69592414346046	-7.72573457182955	-1.60131479071899	NaN	-1.88594221042058	-7.83628703361517	-2.61957030534081	NaN	NaN	-3.48119191477747	-3.35975175029144	NaN	NaN	0.380184934352023	8.21229180118733	NaN	7.88177407076332	1.72814643118684	1.49995502211269	NaN	5.57944424693836	-0.78017828517322	1.7820552613649	4.38308371266281	NaN	0.558876052297287	1.82446954716846	NaN	6.22958068460634	NaN	11.8216036996007	6.78710918553054	3.16052566237544	0.870381867860419	-0.0846545243027276	-0.884947025413903	-5.1825181218906
1.21041666666667	5.5523870182171	1.04626181927836	NaN	-1.90163717589293	-7.93141752626173	-1.60131479071899	NaN	-1.47742596335506	-10.0090092861207	-2.76044344819794	NaN	NaN	-3.68689084796474	-3.77118032172	NaN	NaN	0.375877724254178	8.21229180118733	NaN	8.69554215727109	1.93379022375324	1.29424073639841	NaN	5.47803324016085	-0.776947065611898	1.88491240422206	4.38290419317375	NaN	0.352803981433563	1.61875526145418	NaN	6.02712299691427	NaN	11.8216036996007	6.79249470458095	3.3658805957909	1.07137609601471	-0.290368810017007	-0.986005078769417	-5.38821705507791
1.21250000000001	5.65632112134827	0.840547533564081	NaN	-1.38735459481177	-7.93680284024811	-1.90988621929039	NaN	-1.88594221042058	-8.47475830020768	-2.85447544819795	NaN	NaN	-3.89258978115205	-3.66832317886284	NaN	NaN	0.375877724254178	8.41800608690161	NaN	9.13372497308294	1.93379022375324	1.60281216496985	NaN	5.26946678669491	-0.776947065611898	1.88491240422206	4.38326323215187	NaN	0.35244494300227	1.61875526145418	NaN	6.23281190416766	NaN	11.8216036996007	7.30765842295094	3.3658805957909	1.07137609601471	-0.290368810017007	-0.982414732735797	-5.59391598826522
1.21458333333334	5.86167605476373	0.840547533564081	NaN	-1.18092348551676	-8.04323452678845	-1.80702907643327	NaN	-1.88881443037606	-7.57897858088722	-2.92949944819795	NaN	NaN	-4.20365139253338	-4.49118032172	NaN	NaN	0.572797143393086	8.41800608690161	NaN	9.13372497308294	2.14481898854299	1.49995502211269	NaN	5.46941658029444	-0.773715846050618	1.8849124042221	4.17754925975829	NaN	0.146013833707252	1.82446954716846	NaN	6.23927434329022	NaN	11.8216036996007	8.03122135359073	3.15944854544107	1.06670898739402	-0.290368810017007	-0.366192961010329	-5.79710170985209
1.21666666666667	6.37649954421489	0.634833247849801	NaN	-1.18235963924189	-7.94577836355868	-1.39560050500471	NaN	-1.27173172984459	-7.57359360866389	-3.01334859105509	NaN	NaN	-4.20113818093299	-4.28546603600572	NaN	NaN	0.786945402923416	8.62372037261589	NaN	8.93134301588435	2.15289644687798	1.29424073639841	NaN	5.46941658029444	-0.762406577586116	1.67919811850778	3.97255336532095	NaN	0.349931673983301	1.61875526145418	NaN	6.03358543603687	NaN	12.0273179853149	7.51695522172917	2.64462505598991	1.27703743278963	-0.290368810017007	-0.570104240738106	-5.79961492145249
1.21875000000001	5.45060714895469	0.531976104992641	NaN	-1.38735459481177	-7.94936857288293	-1.39560050500471	NaN	-1.47598985337733	-7.59782598366889	-3.13385601962653	NaN	NaN	-3.78848370875819	-4.79975175029144	NaN	NaN	0.594333193882394	8.21229180118733	NaN	9.12080168934797	2.3558477533327	1.49995502211269	NaN	5.47228880024991	-0.773715846050618	1.67919811850778	3.97255336532095	NaN	0.144218641550869	2.03018383288274	NaN	6.43850081142101	NaN	11.8216036996007	7.83179800640497	2.43855204461817	0.861047650619066	-0.0846545243027276	-0.876868746838268	-5.7945884982517
1.22083333333334	5.4515047464	0.429118962135522	NaN	-1.18235963924189	-7.54518308266709	-1.08702907643327	NaN	-1.4788620733328	-7.79269983178861	-3.33957030534081	NaN	NaN	-4.19988157513277	-4.38832317886288	NaN	NaN	0.572797143393086	8.21229180118733	NaN	8.38823368214964	2.46136213572758	1.29424073639841	NaN	5.25941401685072	-0.568026938797266	1.67919811850778	4.17826733771453	NaN	-0.0629305446067338	2.23589811859702	NaN	6.44981007988551	NaN	11.7187465567435	7.53131660586365	2.33641313637764	1.06437543308367	-0.290368810017007	-0.774015520465923	-5.59014617086461
1.22291666666667	4.8334652317739	0.326261819278361	NaN	-1.38663651794923	-7.54697818732922	-1.18988621929043	NaN	-1.68455630684327	-7.74692756789028	-3.03099887676937	NaN	NaN	-4.40683711412026	-4.38832317886288	NaN	NaN	0.581411563588777	8.21229180118733	NaN	7.22182437215029	2.56956900423409	1.49995502211269	NaN	4.31799275629841	-0.775331455831279	1.78205526136494	4.38362227112999	NaN	0.142782487825739	2.03018383288274	NaN	6.45627251900812	NaN	11.3073179853149	7.01974323352728	2.23319711120275	1.26536966123792	-0.598940238588448	-0.875073573821478	-5.79710170985209
1.22500000000001	5.14383138525491	0.120547533564081	NaN	-1.79806258281413	-6.61781468306017	-1.39560050500471	NaN	-1.68455630684327	-7.77923740123029	-3.95671316248365	NaN	NaN	-4.61504925890796	-4.59403746457716	NaN	NaN	0.594333193882394	8.00657751547305	NaN	6.32829519907827	2.47213208017425	1.29424073639841	NaN	3.06228570556936	-0.883022738799896	2.1934838327935	4.58933624352358	NaN	0.862778101339331	2.03018383288274	NaN	6.77288392879141	NaN	11.3073179853149	6.9195827666802	2.43855204461817	1.26536966123792	-0.598940238588448	-0.874175987313083	-5.7945884982517
1.22708333333334	5.35026343560477	0.120547533564081	NaN	-1.38735459481177	-6.61781468306017	-1.60131479071899	NaN	-1.68455630684327	-7.7873148595653	-4.47099887676937	NaN	NaN	-4.72041193710199	-4.59403746457716	NaN	NaN	0.572797143393086	8.21229180118733	NaN	4.43254870281436	2.36931018389105	1.29424073639841	NaN	1.08521272757591	-1.08871164605329	2.1934838327935	4.69255226869851	NaN	0.758126392966692	2.03018383288274	NaN	6.46596617769196	NaN	10.8958894138864	6.92317311271382	2.12980156653871	1.56919455777972	-1.01036881001701	-0.872380814296252	-5.79584510405192
1.22916666666668	5.14454946321119	0.120547533564081	NaN	-1.59199051195041	-6.51856341516833	-1.60131479071899	NaN	-1.6816840868878	-7.90090670029517	-4.47099887676937	NaN	NaN	-4.61756247050836	-4.79975175029144	NaN	NaN	0.778330982727684	8.21229180118733	NaN	1.93611797682206	2.37469515611437	1.60281216496985	NaN	-0.884679700528859	-1.09194286561457	2.1934838327935	5.1045187719529	NaN	0.758126392966692	2.03018383288274	NaN	6.56881063131867	NaN	10.8958894138864	7.13157232498365	2.12980156653875	1.56919455777972	-1.01036881001705	-0.767732414907159	-5.99903082563879
1.23125000000001	5.6600910306186	0.326261819278361	NaN	-1.59234955038166	-6.30929025141193	-1.39560050500471	NaN	-1.48460651324378	-8.10655049286157	-4.26528459105509	NaN	NaN	-4.50968658071393	-4.59403746457716	NaN	NaN	0.778330982727725	8.00657751547305	NaN	-0.145856371971713	2.48020953850924	1.60281216496985	NaN	-2.33459210494646	-1.30247860220986	2.1934838327935	5.31095082230272	NaN	0.551695283671675	2.23589811859702	NaN	7.18910857264005	NaN	10.7930322710293	7.13695784403406	2.12944252756063	1.77485589455463	-0.804654524302728	-0.765937241890329	-5.79081868085113
1.23333333333334	5.66045006959668	0.326261819278402	NaN	-1.59163147351916	-6.107197506304	-1.60131479071899	NaN	-2.41453889397421	-8.52860802244107	-3.54528459105509	NaN	NaN	-4.19988157513277	-4.49118032172	NaN	NaN	0.255881964195396	8.00657751547305	NaN	0.0292889679690643	2.58841640701576	1.80852645068413	NaN	-3.46591038925412	-1.10002091451775	2.39919811850782	5.51702383367443	NaN	0.757408316104147	2.03018383288279	NaN	6.77773075813327	NaN	10.5873179853149	7.03859255020373	1.92336951618889	1.77485589455463	-1.01036881001705	-0.765039655381934	-5.9965176140384
1.23541666666668	5.65730847853809	0.326261819278361	NaN	-0.872353936868067	-6.79657106756054	-1.18988621929043	NaN	-1.06029305642313	-7.76846745678362	-2.92814173391223	NaN	NaN	-4.19988157513277	-1.19975175029144	NaN	NaN	0.791252613021302	8.21229180118733	NaN	0.482728418665479	2.34507780888603	1.60281216496985	NaN	-0.86888249077369	0.656412846039088	2.9134838327935	2.42772385798931	NaN	0.659578337925827	2.8530409757399	NaN	7.01058049941422	NaN	10.8958894138864	6.39275042370095	3.36462395936743	0.882049639412162	-0.598940238588407	-0.0396815517252753	-5.38193402607695
1.23750000000001	5.6541668874795	0.634833247849801	NaN	-1.38663651794923	-6.38161494937196	-1.60131479071899	NaN	-0.957445939667891	-5.67164223944462	-0.870998876769368	NaN	NaN	-4.51471300391472	-2.22832317886288	NaN	NaN	0.277418014684704	8.41800608690161	NaN	1.10646712642839	2.13135655798465	2.01424073639841	NaN	-1.7873259916822	0.654797236258428	2.50205526136494	3.35307769478233	NaN	0.561748359747548	2.54446954716846	NaN	7.44301573322162	NaN	10.8958894138864	6.91419724762975	3.57033793176105	0.882049639412162	-1.01036881001701	-0.142534778097579	-4.8651734815083
1.23958333333334	5.65470544594668	0.840547533564081	NaN	-1.17912829336033	-6.58729790380415	-1.80702907643327	NaN	-1.16314017317837	-8.95117297606035	-1.17957030534079	NaN	NaN	-4.20616460413378	-2.63975175029144	NaN	NaN	0.174651095017425	8.21229180118733	NaN	1.79251023756869	1.92840525152993	1.80852645068413	NaN	-1.2702181879505	0.442645889882515	2.60491240422206	3.35325721427143	NaN	0.561389321316256	2.54446954716846	NaN	7.67586547450253	NaN	10.9987465567435	7.12080128688279	3.67355395693595	0.674054748326862	-1.31894023858845	-0.347343644333832	-5.07087241469561
1.24166666666668	6.27184736312747	0.840547533564081	NaN	-1.17805117806653	-6.99866381266848	-1.60131479071899	NaN	-1.26885950988912	-7.50897394198389	-1.79671316248367	NaN	NaN	-4.20616460413378	-2.84546603600572	NaN	NaN	0.371570514156333	8.00657751547305	NaN	2.43286289839737	2.13943401631964	1.60281216496985	NaN	-0.545980040730583	0.548721563070471	2.50205526136494	3.25022070858556	NaN	0.148527102726221	2.54446954716846	NaN	7.67909669406381	NaN	11.1016036996007	7.53849729793089	3.67391299591411	0.56655697131871	-1.31894023858845	-0.139842018572394	-4.8651734815083
1.24375000000001	6.27184736312747	0.840547533564081	NaN	-0.869840667849098	-7.00225402199273	-1.60131479071899	NaN	-1.16744850311161	-9.26502363713328	-1.78064173391223	NaN	NaN	-3.99795245934607	-3.05118032172	NaN	NaN	0.375877724254178	8.00657751547305	NaN	2.91953025522527	2.14481898854299	1.49995502211273	NaN	-0.545980040730583	0.346263875378399	2.60491240422206	3.25057974756368	NaN	0.148527102726221	2.54446954716846	NaN	7.68717474296703	NaN	11.1016036996007	7.54208764396447	3.7764109431328	0.669387639706165	-1.52465452430273	-0.343753298300212	-5.07087241469561
1.24583333333334	6.2731039995509	0.634833247849801	NaN	-0.665563789141756	-7.00763933597906	-2.01274336214755	NaN	-1.27316783982232	-7.83090206139181	-1.74528459105509	NaN	NaN	-3.99795245934607	-3.05118032172	NaN	NaN	0.581411563588777	8.21229180118733	NaN	3.24087270615884	2.15020396076631	1.60281216496985	NaN	-0.540235600819601	0.138959358344387	2.60491240422206	3.45665275893538	NaN	0.558876052297287	2.54446954716846	NaN	7.48633266505562	NaN	11.3073179853149	8.06084170836809	3.77641094313276	0.772218308093661	-1.11322595287417	-0.341958125283422	-5.27908455948327
1.24791666666668	6.58203399711941	0.634833247849801	NaN	-0.871276821574229	-6.80195638154692	-1.80702907643327	NaN	-1.48173429328831	-7.75500502622529	-1.70992744819793	NaN	NaN	-4.41186353732105	-3.56546603600572	NaN	NaN	0.581411563588777	8.21229180118733	NaN	2.74622568643038	2.3558477533327	1.39709787925553	NaN	-0.334541367309125	0.142190577905667	2.50205526136494	3.2509387865418	NaN	0.351726866139725	2.75018383288274	NaN	7.29033741648611	NaN	11.5130322710292	8.27013850714632	3.36426492038931	0.664720531085509	-1.01036881001701	-0.0316032731496398	-5.07338562629596
1.25000000000001	6.37685858319302	0.326261819278361	NaN	-0.975210453084323	-6.59627342711473	-1.80702907643327	NaN	-1.48173429328831	-9.68977365282443	-1.69385601962651	NaN	NaN	-3.99795245934607	-3.15403746457716	NaN	NaN	0.78263819282557	8.41800608690161	NaN	3.26025763176134	2.56418403201078	1.60281216496985	NaN	-0.334541367309125	0.148653017028228	2.70776954707922	3.14844083932315	NaN	0.556362783278319	2.54446954716846	NaN	7.18587735307877	NaN	11.5130322710292	7.8596231881655	2.84908239196003	0.875048976481116	-1.01036881001701	-0.0333984461664704	-5.07087241469561
1.25208333333334	6.06828762460262	0.326261819278361	NaN	-1.17984637022292	-6.80195638154692	-1.80702907643327	NaN	-1.48460651324378	-7.27051289203763	-3.13385601962653	NaN	NaN	-4.20365139253338	-3.35975175029144	NaN	NaN	0.791252613021261	8.21229180118733	NaN	3.44325466335744	2.6643134421823	1.60281216496985	NaN	-0.0288722369988818	0.138959358344387	2.70776954707922	3.35415481171673	NaN	0.557439898572156	2.75018383288274	NaN	7.69848401143153	NaN	11.5130322710292	8.58408370531372	2.64300938058832	0.664720531085509	-0.598940238588448	-0.544971818502804	-5.06835920309521
1.25416666666668	5.86329173016528	0.326261819278361	NaN	-1.07627177714412	-7.01122954530331	-2.01274336214755	NaN	-1.28034838971104	-6.84845536245816	-3.54528459105509	NaN	NaN	-4.40935032572065	-3.15403746457716	NaN	NaN	0.769716562531994	8.21229180118733	NaN	3.63917497868859	2.8699572347487	1.39709787925557	NaN	0.179694216467105	0.347879485159019	2.70776954707922	3.45701179791355	NaN	0.144218641550869	2.54446954716846	NaN	7.70979327989608	NaN	11.1016036996007	8.07789585202775	2.43801348615099	0.861047650619066	-0.804654524302728	-0.341060538774986	-5.27154492468209
1.25625000000001	5.45114570742187	0.326261819278361	NaN	-0.871276821574229	-7.22409291838395	-1.80702907643327	NaN	-1.48891484317699	-7.53051383087723	-2.31099887676937	NaN	NaN	-4.40935032572065	-3.56546603600572	NaN	NaN	0.572797143393086	8.41800608690161	NaN	3.24410352709257	2.6643134421823	1.80852645068413	NaN	0.179694216467105	0.346263875378399	2.50205526136494	3.66236673132901	NaN	0.142782487825739	2.33875526145418	NaN	7.30164668495061	NaN	10.7930322710292	7.15580716071056	2.43765444717286	0.653052759533766	-1.01036881001701	-0.546766991519594	-5.37942081447651
1.25833333333334	5.45276138282346	0.326261819278361	NaN	-0.871635860005481	-6.60524895042535	-1.80702907643327	NaN	-1.4917870631325	-7.35448738553916	-3.23671316248365	NaN	NaN	-4.40935032572065	-3.77118032172	NaN	NaN	0.585718773686663	8.21229180118733	NaN	3.22794942242383	2.46405462183926	1.60281216496985	NaN	0.591082683488057	0.130881309441165	2.50205526136494	3.97129672889752	NaN	0.554208552690643	2.54446954716846	NaN	7.72110254836058	NaN	10.5873179853149	7.57350317175862	2.64336841956645	0.863381204929415	-1.01036881001701	-0.544971818502804	-5.37942081447651
1.26041666666668	5.35080199407196	0.120547533564081	NaN	-0.151281208060595	-6.50061236854713	-1.80702907643327	NaN	-1.18611793282221	-7.57359360866389	-3.95671316248365	NaN	NaN	-4.40935032572065	-3.77118032172	NaN	NaN	0.375877724254178	8.41800608690161	NaN	3.22148778055634	2.36123272555606	1.60281216496985	NaN	0.176821996511594	0.130881309441165	2.70776954707922	4.69147515176414	NaN	0.347418404964374	2.33875526145418	NaN	7.20688028022716	NaN	10.3816036996007	7.36869430552241	2.23158143580116	1.27003676985862	-1.11322595287417	-0.750678271247452	-5.58260653606343
1.26250000000001	5.35187911100632	-0.0851667521501986	NaN	-0.356276163630523	-6.0892464596828	-1.80702907643327	NaN	-1.18611793282221	-7.56820863644055	-3.75099887676937	NaN	NaN	-4.40683711412026	-4.07975175029144	NaN	NaN	0.572797143393086	8.41800608690161	NaN	2.8231855080266	2.46674710795094	1.80852645068413	NaN	0.173949776556124	0.134112529002446	2.70776954707922	5.10326213552943	NaN	0.55241336053426	2.33875526145418	NaN	7.41256918748051	NaN	10.1758894138864	7.6844346767066	2.23158143580116	1.27003676985862	-1.01036881001705	-0.750678271247493	-5.06835920309521
1.26458333333334	5.55849068084525	-0.0851667521501986	NaN	-0.460209795140577	-5.87997329592641	-1.60131479071899	NaN	-0.774729465801261	-7.77923740123029	-3.75099887676937	NaN	NaN	-4.71287230230081	-4.07975175029144	NaN	NaN	0.581411563588777	8.21229180118729	NaN	2.52122798269549	2.8888046375304	1.60281216496985	NaN	0.172513666578388	-0.0780388173735082	2.9134838327935	3.66326432877431	NaN	0.345264174376657	2.33875526145418	NaN	7.51702925088784	NaN	10.1758894138864	7.58427420985952	2.12836541062622	1.47569810663357	-1.01036881001705	-0.544971818502804	-5.06835920309521
1.26666666666668	5.4559927336266	0.120547533564081	NaN	-0.254137724276852	-5.77713181871027	-2.11560050500467	NaN	-2.4245916638184	-7.99026616602002	-2.82528459105509	NaN	NaN	-4.19988157513277	-4.07975175029144	NaN	NaN	0.273110804586859	8.00657751547305	NaN	2.51799716176176	2.68585333107564	1.80852645068413	NaN	-0.0331805669321284	-0.383340958692215	3.11919811850782	3.86933734014602	NaN	0.551336245240464	2.1330409757399	NaN	7.42064723638373	NaN	10.0730322710293	7.17914440992903	1.9228309577217	1.47569810663357	-1.11322595287417	-0.750678271247493	-5.06584599149482
1.26875000000001	5.65847535521705	0.120547533564081	NaN	-0.46056883357187	-5.84945651667034	-1.39560050500471	NaN	-0.960318159623362	-7.3356399827575	-2.20814173391223	NaN	NaN	-4.19736836353238	-0.479751750291439	NaN	NaN	0.585718773686663	8.21229180118733	NaN	2.73002913032915	2.65085101162399	1.80852645068413	NaN	0.598263233376774	1.06294383120389	3.6334838327935	2.42646722156588	NaN	0.55669542182497	3.05875526145418	NaN	7.54673253747914	NaN	10.5873179853149	7.56093696064097	3.15837142850667	0.78855318826606	-0.804654524302728	-0.0262177540992297	-5.06835920309521
1.27083333333334	5.86095797680745	-0.0851667521501986	NaN	-0.46056883357187	-5.8458663073461	-1.90988621929043	NaN	-0.346107679047404	-7.29794517719412	-0.665284591055088	NaN	NaN	-4.20365139253338	-1.40546603600572	NaN	NaN	-0.133649663984534	8.21229180118733	NaN	3.17195566168082	2.4586696496159	2.01424073639841	NaN	1.10962659719749	0.651566016697147	3.42776954707922	3.24932311114025	NaN	0.561748359747548	2.95589811859702	NaN	7.80563548399509	NaN	10.7930322710292	7.36151361345517	3.36390588141119	0.783886079645363	-1.01036881001701	-0.231026620335442	-4.86266026990791
1.27291666666668	5.86167605476373	-0.188023895007359	NaN	-0.151640246491888	-5.84227609802185	-2.01274336214755	NaN	-0.553238022535615	-6.78922066800148	-0.973856019626528	NaN	NaN	-3.78974031455841	-1.61118032172	NaN	NaN	0.482951854019343	8.41800608690161	NaN	3.55252269429112	2.13135655798465	1.80852645068413	NaN	0.901060143731547	0.648334797135867	3.22205526136494	3.35218009733702	NaN	0.664604875963764	2.95589811859702	NaN	8.0183266407761	NaN	10.5873179853149	7.569912825725	3.36426492038931	0.578224742870411	-1.21608309573129	-0.332982260199351	-5.27405813628252
1.27500000000001	5.65650064083733	-0.188023895007359	NaN	-0.355558086767978	-5.73943462080575	-1.60131479071899	NaN	-0.558982462446597	-7.1897383086876	-1.38528459105509	NaN	NaN	-3.99795245934607	-1.50832317886284	NaN	NaN	0.482951854019343	8.41800608690161	NaN	3.81810530050588	2.54533662922912	1.80852645068413	NaN	1.10819048721976	0.651566016697147	3.11919811850778	3.35200057784796	NaN	0.560671244453711	3.05875526145418	NaN	8.1244023139641	NaN	10.7930322710292	7.78190238402849	3.36462395936743	0.578224742870411	-1.01036881001701	-0.0262177540992297	-4.86266026990791
1.27708333333334	5.65685967981546	-0.0851667521501986	NaN	-0.459132679846739	-5.53734187569782	-1.60131479071899	NaN	-0.250441112180843	-7.70384779010362	-1.6284887175755	NaN	NaN	-3.99795245934607	-1.71403746457716	NaN	NaN	0.478644643921498	8.21229180118733	NaN	3.9572866086884	2.65354349773567	2.01424073639841	NaN	0.899624033753812	0.850792484827939	2.9134838327935	3.45449852506665	NaN	0.662809683807341	2.95589811859706	NaN	7.71140888967669	NaN	10.9987465567435	7.58068386382586	3.36426492038931	0.779218971024707	-1.31894023858845	-0.231924206843837	-4.86266026990791
1.27916666666668	6.27507871393061	-0.290881037864478	NaN	-0.254137724276852	-5.54272718968419	-1.90988621929039	NaN	-0.253313332136354	-6.47806249304022	-1.81727401783687	NaN	NaN	-3.99795245934607	-1.91975175029144	NaN	NaN	0.166036674821694	8.41800608690161	NaN	3.77752039802602	2.65354349773567	2.32281216496985	NaN	0.691057580287825	0.645103577574587	2.9134838327935	3.66057153643836	NaN	1.07351767180974	2.95589811859702	NaN	7.50733559220396	NaN	10.8958894138864	8.09854034172108	3.36408540090029	0.573557634249714	-1.01036881001701	-0.0244225810823991	-4.86140366410769
1.28125000000001	6.1724012472229	0.120547533564081	NaN	-0.459132679846739	-5.75200035344062	-1.90988621929039	NaN	-0.354724338913816	-6.59703930599343	-1.97702868340946	NaN	NaN	-4.20365139253338	-2.22832317886288	NaN	NaN	0.380184934352023	8.41800608690161	NaN	3.77105875615854	2.86457226252538	2.01424073639841	NaN	0.688185360332354	0.857254923950541	2.9134838327935	3.66039201694929	NaN	0.763871007867215	2.75018383288274	NaN	7.51541364110722	NaN	11.1016036996007	7.58696696938475	3.363367322944	0.774551862403969	-1.21608309573129	-0.0244225810823991	-4.85889045250733
1.28333333333334	6.17204220824478	0.326261819278361	NaN	-0.253419647414307	-5.75559056276483	-1.80702907643327	NaN	-0.357596558869327	-7.22204814202761	-2.13314090586355	NaN	NaN	-3.79225352615881	-2.33118032172	NaN	NaN	0.594333193882394	8.21229180118733	NaN	3.75490465148976	2.66969841440566	2.21995502211269	NaN	0.376771790111129	0.659644065600369	2.9134838327935	3.66146913388366	NaN	0.8652913703583	2.75018383288274	NaN	7.51702925088784	NaN	10.9987465567435	7.89462906199326	3.15675575310512	0.776885416714317	-1.31894023858845	-0.0244225810823991	-5.06207617409421
1.28541666666668	6.06990330000421	0.120547533564081	NaN	-0.458414602984194	-5.6545441902109	-1.80702907643327	NaN	-0.977551479356266	-6.64011908378011	-2.31099887676937	NaN	NaN	-3.78974031455841	-2.43403746457716	NaN	NaN	0.388799354547755	8.21229180118733	NaN	4.16289938682075	2.8699572347487	2.01424073639841	NaN	0.479618906866408	0.85402370438926	3.11919811850778	3.86682406729912	NaN	0.557439898572156	2.8530409757399	NaN	8.02963590924065	NaN	10.7930322710292	8.62088475215828	3.05353972793018	0.571224079939366	-1.01036881001701	-0.332982260199351	-4.85386402930655
1.28750000000001	6.07062137796046	0.120547533564081	NaN	-0.356994240493068	-5.86381735396729	-1.80702907643327	NaN	-0.774729465801261	-6.52114227082688	-2.51671316248365	NaN	NaN	-4.1986249693326	-2.12546603600572	NaN	NaN	0.367263304058447	8.21229180118733	NaN	3.96374825055592	2.6643134421823	2.01424073639841	NaN	0.58390213359934	0.651566016697147	3.11919811850778	4.17539502588952	NaN	0.350290712414594	2.75018383288274	NaN	8.2466340849585	NaN	10.5873179853149	8.11110655283873	2.84818479451472	0.664720531085509	-1.11322595287417	-0.332982260199351	-4.85386402930655
1.28958333333334	5.45276138282346	-0.0851667521501986	NaN	-0.460209795140577	-5.55888313164326	-1.80702907643327	NaN	-0.77185724584579	-7.00832689112622	-1.38528459105509	NaN	NaN	-4.19988157513277	-2.43403746457716	NaN	NaN	0.367263304058447	8.21229180118733	NaN	3.77105875615854	2.6643134421823	2.32281216496985	NaN	0.58390213359934	0.651566016697147	3.11919811850778	4.17503598691139	NaN	0.554926629553229	2.75018383288274	NaN	8.04579200704709	NaN	10.1758894138864	7.39382672775771	2.64211178314298	0.767551199472923	-1.11322595287417	-0.332982260199351	-5.05956296249381
1.29166666666668	6.07151897540576	-0.290881037864478	NaN	-0.460927872003162	-5.04467574556284	-1.39560050500471	NaN	-0.569035232290785	-6.60511676432842	-2.10528459105509	NaN	NaN	-4.19988157513277	-2.84546603600572	NaN	NaN	0.585718773686663	8.21229180118733	NaN	3.46263958895994	2.8699572347487	2.21995502211269	NaN	0.683877030399149	0.442645889882515	3.32491240422206	4.38074995930498	NaN	0.863496178201917	2.95589811859702	NaN	8.67093677771041	NaN	10.2787465567435	7.70866951243351	2.43603877177131	0.870381867860419	-1.21608309573129	-0.332982260199351	-5.05956296249381
1.29375000000001	6.27813054524469	-0.0851667521501986	NaN	0.0544318243718362	-4.83899279113065	-1.39560050500471	NaN	-0.466188115535506	-7.02717429390789	-2.82528459105509	NaN	NaN	-4.61253604730757	-2.63975175029144	NaN	NaN	0.564182723197355	8.21229180118733	NaN	3.04495239082769	2.66700592829398	2.21995502211269	NaN	0.375335680133394	0.339801436255798	3.11919811850778	4.79253694307026	NaN	0.656346992044355	2.54446954716846	NaN	7.95425682188487	NaN	10.0730322710292	7.40549535236697	2.12710877420276	1.07604320463541	-1.31894023858845	-0.742599992671817	-5.16241242908749
1.29583333333335	6.27848958422281	-0.290881037864478	NaN	0.055149901234422	-4.6333098366985	-1.39560050500471	NaN	-0.774729465801261	-6.82422298745314	-2.82528459105509	NaN	NaN	-4.50968658071393	-2.84546603600572	NaN	NaN	0.572797143393086	8.21229180118733	NaN	2.74299486549662	3.08906345787344	2.21995502211269	NaN	0.375335680133394	0.339801436255798	3.11919811850778	3.35253913631519	NaN	0.656706030475607	2.54446954716846	NaN	7.95102560232359	NaN	10.0730322710293	7.71674779100914	2.12728829369186	0.870381867860419	-1.21608309573129	-0.535098366910379	-5.1598992174871
1.29791666666668	6.0740322482527	-0.290881037864478	NaN	0.0544318243718362	-4.22194392783417	-1.08702907643327	NaN	-0.571907452246255	-7.03525175224288	-2.82528459105509	NaN	NaN	-4.1986249693326	-2.22832317886288	NaN	NaN	0.572797143393086	8.10943465833017	NaN	2.53092044549678	3.19996281249168	2.01424073639841	NaN	0.369591240222412	0.130881309441165	3.11919811850778	3.35307769478237	NaN	0.55241336053426	2.54446954716846	NaN	8.15833011935761	NaN	10.0730322710293	7.82319136341507	2.22978624091051	1.07604320463541	-1.31894023858841	-0.533303193893548	-5.36685475647454
1.30000000000001	5.66314286193263	-0.393738180721598	NaN	-0.357712317355613	-4.42403667294207	-1.39560050500467	NaN	-0.370521548668985	-7.24628051703261	-2.10528459105509	NaN	NaN	-4.1986249693326	-2.43403746457712	NaN	NaN	0.264496384391127	7.90372037261593	NaN	2.51799716176176	2.6643134421823	2.11709787925557	NaN	-0.0432333367763158	0.130881309441165	3.11919811850782	3.45629371995726	NaN	1.06597786475284	2.54446954716846	NaN	NaN	NaN	9.86731798531494	7.62017767019568	2.12692925471374	0.870381867860419	-1.31894023858841	-0.534200780401984	-4.85009421190593
1.30208333333335	5.96839270997538	-0.0851667521501986	NaN	-0.254137724276852	-0.797658400447281	-1.80702907643327	NaN	-1.17319294302255	-6.79729812633649	-1.28242744819795	NaN	NaN	-4.19988157513277	0.960248249708561	NaN	NaN	0.594333193882394	8.62372037261589	NaN	2.68536379905706	3.78996932907417	1.80852645068413	NaN	0.691057580287825	1.57716609933731	3.6334838327935	2.21895805428165	NaN	0.968147886574516	3.47018383288274	NaN	NaN	NaN	10.2787465567435	7.7944685951461	3.3624697254987	0.384231177647162	-1.01036881001701	0.193850082779859	-4.85260742350633
1.30416666666668	6.27364255801808	0.326261819278361	NaN	-0.358789432649492	-4.3899296843618	-1.60131479071899	NaN	-0.0447468786703666	-6.77306575133147	0.774715408944912	NaN	NaN	-4.20616460413378	-0.0683231788628791	NaN	NaN	-0.125035243788802	8.10943465833017	NaN	3.05977913489973	2.84572485974372	2.01424073639841	NaN	1.10244604730882	1.37470841164524	3.42776954707922	3.45324188864318	NaN	0.870317908396237	3.26446954716846	NaN	NaN	NaN	10.1758894138864	7.59504524796034	3.77389767028586	-0.0270914959027414	-1.31894023858845	-0.0118563699647484	-4.64439527871863
1.30625000000001	6.06864666358074	0.120547533564081	NaN	0.055149901234422	-4.39351989368605	-1.60131479071899	NaN	-0.047619098625878	-8.19910986873795	0.260429694659192	NaN	NaN	-4.20365139253338	-0.479751750291439	NaN	NaN	0.0718841753501056	8.10943465833017	NaN	3.44971630522497	2.65085101162399	2.01424073639841	NaN	0.896751813798301	1.16578828483057	3.42776954707922	3.45288284966506	NaN	0.869240793102399	3.26446954716846	NaN	NaN	NaN	10.2787465567435	7.59863559399396	3.56782465891416	-0.134589272910935	-1.31894023858845	-0.0118563699647484	-4.64439527871863
1.30833333333335	5.86329173016528	-0.0851667521501986	NaN	0.0558679780969669	-4.3971101030103	-1.39560050500471	NaN	-0.0490552086036132	-6.76498829299648	-0.356713162483668	NaN	NaN	-4.40683711412026	-0.685466036005719	NaN	NaN	0.277418014684745	8.10943465833017	NaN	3.8816947435747	2.85380231807871	1.80852645068413	NaN	1.09957382735331	1.37147719208396	3.6334838327935	3.24716887727144	NaN	0.765666200023597	3.26446954716846	NaN	NaN	NaN	10.1758894138864	7.91347837866972	3.77353863130774	-0.132255718600586	-1.31894023858845	0.19564525579669	-4.43869634553136
1.31041666666668	6.06900570255887	0.120547533564081	NaN	0.259426779941723	-4.39531499834817	-1.60131479071899	NaN	-0.0490552086036132	-6.76498829299648	-0.894375500145993	NaN	NaN	-4.20113818093299	-0.685466036005719	NaN	NaN	0.380184934352023	7.90372037261589	NaN	4.14674528215202	3.06483108286843	1.80852645068413	NaN	0.89100737388736	1.37147719208396	3.42776954707922	3.35038490244641	NaN	0.868522716239813	3.26446954716846	NaN	NaN	NaN	10.3816036996007	7.70866951243351	3.77317959232962	-0.132255718600586	-1.11322595287417	0.19564525579669	-4.64439527871863
1.31250000000001	6.27597631137592	0.120547533564081	NaN	0.465857889236781	-4.60817837142881	-1.80702907643327	NaN	-0.257621662069559	-7.29256020497082	-1.17957030534081	NaN	NaN	-3.99543924774568	-0.891180321719999	NaN	NaN	0.371570514156333	8.10943465833017	NaN	3.95405578775467	3.16765297915163	1.80852645068413	NaN	0.892443483865095	1.37147719208396	3.42776954707922	3.35038490244641	NaN	1.07279959494716	3.47018383288274	NaN	NaN	NaN	10.5873179853149	8.32937921670099	3.56746561993604	-0.132255718600586	-1.31894023858845	0.19744042881352	-4.85009421190593
1.31458333333335	6.37883329757273	0.120547533564081	NaN	0.260144856804309	-4.8174515351852	-1.80702907643327	NaN	-0.0519274285590836	-7.19512328091096	-0.459570305340808	NaN	NaN	-4.20113818093299	-1.19975175029144	NaN	NaN	0.380184934352023	8.21229180118733	NaN	3.95405578775467	3.58971050873113	1.60281216496985	NaN	0.889571263909625	1.57878170911797	3.6334838327935	3.14502996903091	NaN	0.866727524083431	3.26446954716846	NaN	NaN	NaN	10.7930322710292	7.71405503148396	3.56692706146885	0.0687385095537093	-1.31894023858845	-0.00826602393112807	-4.84758100030554
1.31666666666668	6.58490630894443	-0.0851667521501986	NaN	0.464780773942903	-4.407880730983	-1.60131479071899	NaN	0.356588818506398	-6.79729812633649	0.260429694659192	NaN	NaN	-3.78974031455841	-0.994037464577159	NaN	NaN	0.799867033216992	8.21229180118733	NaN	3.76459711429105	3.59778796706612	2.01424073639841	NaN	0.683877030399149	1.37955524098718	3.6334838327935	2.93985455510451	NaN	1.07100440279077	3.26446954716846	NaN	NaN	NaN	10.5873179853149	8.12367276395638	3.1547810387254	0.0734056181743654	-1.52465452430273	0.19923560183031	-5.05076672189246
1.31875000000001	6.27597631137592	-0.0851667521501986	NaN	0.259426779941723	-4.2057879858751	-1.60131479071899	NaN	-0.0547996485145541	-6.4183203745437	-1.17957030534081	NaN	NaN	-3.99543924774568	-1.61118032172	NaN	NaN	0.611562034273816	8.10943465833017	NaN	3.95405578775467	3.58971050873113	1.80852645068413	NaN	0.889571263909625	1.37470841164524	3.83919811850778	2.93985455510451	NaN	0.660296414788413	3.26446954716846	NaN	NaN	NaN	10.3816036996007	7.71674779100914	2.84567152166783	-0.136922827221242	-1.31894023858845	-0.314132943522895	-4.84381118290497
1.32083333333335	6.07115993642764	-0.0851667521501986	NaN	0.259785818373016	-4.10294650865896	-1.80702907643327	NaN	0.148022365040451	-6.2966510754788	-1.17957030534081	NaN	NaN	-3.9941826419455	-1.19975175029144	NaN	NaN	0.577104353490931	7.90372037261589	NaN	3.63917497868859	3.38406671616473	1.60281216496985	NaN	0.681004810443637	1.3763240214259	3.83919811850778	3.24842551369491	NaN	0.350290712414594	3.05875526145418	NaN	NaN	NaN	10.0730322710292	8.6487099339188	2.63995754927425	0.171569177941205	-1.52465452430273	-0.312337770506065	-5.04951011609224
1.32291666666668	5.65973199164047	-0.290881037864478	NaN	-0.152358323354433	-4.11371713663171	-1.80702907643327	NaN	-0.264802211958277	-5.78254159406281	-0.253856019626528	NaN	NaN	-4.19736836353238	-1.61118032172	NaN	NaN	0.577104353490931	7.90372037261589	NaN	3.25056516896009	3.38945168838805	1.80852645068413	NaN	0.475310576933161	1.17063511417251	3.6334838327935	3.65949441950395	NaN	0.555644706415774	2.8530409757399	NaN	NaN	NaN	9.86731798531494	7.62197284321247	2.4338845379025	0.166902069320508	-1.52465452430273	-0.312337770506065	-4.84506778870515
1.32500000000001	6.07277561182923	-0.393738180721639	NaN	0.0540727859405433	-3.39023658679485	-1.39560050500471	NaN	-0.0591079784478006	-6.59165433377009	-1.07671316248365	NaN	NaN	-4.19736836353238	-1.40546603600572	NaN	NaN	0.388799354547755	8.10943465833017	NaN	2.94537682269526	3.28662979210485	1.49995502211269	NaN	0.578157693688399	1.06455944098455	3.42776954707922	4.17413838946609	NaN	0.555644706415774	3.05875526145418	NaN	NaN	NaN	9.86731798531494	7.93681562788823	2.43352549892438	0.377230514716157	-1.52465452430273	-0.310542597489234	-4.84381118290497
1.32708333333335	5.66188622550925	-0.393738180721639	NaN	0.77442743788547	-3.1845536323627	-1.80702907643327	NaN	-0.0591079784478006	-6.81076055689482	-1.89957030534081	NaN	NaN	-4.19736836353238	-1.19975175029144	NaN	NaN	0.174651095017425	8.21229180118733	NaN	3.03849074896021	2.87534220697205	2.01424073639841	NaN	0.169641446622918	1.06617505076517	3.42776954707922	4.58592537323138	NaN	0.348495520258211	2.95589811859702	NaN	NaN	NaN	10.3816036996007	7.63005112178811	2.12495454033398	0.582891851491108	-1.52465452430273	-0.516249050233882	-5.04699690449184
1.32916666666668	5.86795923688095	-0.599452466435919	NaN	0.568714405452997	-3.39023658679485	-1.80702907643327	NaN	-0.261929992002765	-7.01640434946122	-2.10528459105509	NaN	NaN	-4.40306729671969	-1.61118032172	NaN	NaN	0.406028194939217	8.00657751547305	NaN	2.73653322362913	3.18650038193333	1.60281216496985	NaN	0.378207900088864	0.857254923950541	3.42776954707922	4.89485537079989	NaN	0.349213597120756	3.05875526145418	NaN	NaN	NaN	10.3816036996007	7.94040597392185	2.22817056550896	0.377230514716157	-1.31894023858841	-0.310542597489234	-5.04448369289149
1.33125000000001	6.074929845698	-0.599452466435919	NaN	0.464062697080358	-2.97887067793052	-1.39560050500471	NaN	0.149458475018187	-7.3194850660875	-2.31099887676937	NaN	NaN	-3.9941826419455	-1.40546603600572	NaN	NaN	0.252180876778925	8.10943465833017	NaN	3.75813547242352	3.39752914672304	1.60281216496985	NaN	0.372463460177923	0.85402370438926	3.22205526136494	5.10038982370441	NaN	0.758844469829278	3.05875526145418	NaN	NaN	NaN	10.3816036996007	7.73739228070247	2.33066851272757	0.788553188266019	-1.52465452430273	-0.514453877217093	-5.14733315948512
1.33333333333335	5.56100395369215	-0.805166752150239	NaN	-0.151999284923222	-3.18814384168695	-1.60131479071899	NaN	-0.0461829886481019	-7.33025501053413	-1.38528459105509	NaN	NaN	-3.99166943034511	-1.50832317886288	NaN	NaN	-0.376736148837194	7.90372037261593	NaN	3.75490465148976	2.68585333107564	1.80852645068413	NaN	1.08808494753138	0.85402370438926	3.42776954707918	5.10038982370441	NaN	0.860982909182908	2.8530409757399	NaN	NaN	NaN	10.3816036996007	7.63723181385539	2.33030947374944	0.578224742870452	-1.52465452430273	-0.309645010980798	-5.14481994788473
1.33541666666668	5.81518434761457	-0.290881037864478	NaN	-0.153076400217019	-3.57078807595734	-1.29274336214755	NaN	-0.758932256046132	-6.58088438932342	-0.459570305340808	NaN	NaN	-3.98915621874472	-0.788323178862879	NaN	NaN	-1.39811039394895	8.62372037261589	NaN	3.75490465148976	3.78996932907417	2.52852645068413	NaN	0.89387959384283	1.89054628955932	4.14776954707922	2.01162840648647	NaN	0.866009447220845	3.67589811859702	NaN	NaN	NaN	10.2787465567435	7.09065256769121	3.36049501111899	0.194904721044609	-1.01036881001701	0.212699399456355	-4.63057261491648
1.33750000000001	6.06936474153703	-0.290881037864478	NaN	0.260144856804309	-3.57078807595734	-1.80702907643327	NaN	0.472360925061334	-5.11445298024194	1.70042969465919	NaN	NaN	-4.20113818093299	0.754533963994281	NaN	NaN	-2.67085381693824	8.00657751547305	NaN	3.75490465148976	3.35983434115972	1.80852645068413	NaN	1.20529316406406	1.993390743186	3.94205526136494	2.52591333747045	NaN	0.871035985258782	3.47018383288274	NaN	NaN	NaN	10.1758894138864	7.61120180511161	3.56620898351257	-0.113587284117798	-1.31894023858845	-0.1987135060329	-4.32202421513553
1.33958333333335	6.06990330000421	-0.0851667521501986	NaN	0.466575966099326	-3.67362955317344	-1.29274336214755	NaN	0.166691794751091	-6.04523501901409	1.28900112323061	NaN	NaN	-3.78974031455841	0.445962535422841	NaN	NaN	-4.07944022159559	8.00657751547305	NaN	3.75490465148976	3.06483108286847	1.80852645068413	NaN	1.41098739757453	1.78770183593265	3.94205526136494	2.42269731229552	NaN	0.767461392180021	3.47018383288274	NaN	NaN	NaN	10.1758894138864	7.81780584436466	3.56620898351257	-0.524909957667742	-1.31894023858845	-0.196918333016069	-4.11632528194822
1.34166666666668	5.86418932761063	-0.188023895007318	NaN	0.260144856804309	-3.67542465783556	-1.80702907643327	NaN	0.266666691550818	-6.53511212542509	0.980429694659192	NaN	NaN	-4.00046567094647	0.445962535422841	NaN	NaN	-5.00434249860139	8.21229180118733	NaN	3.9572866086884	3.06483108286843	1.60281216496985	NaN	1.41098739757453	1.79093305549393	3.94205526136494	2.21734237888006	NaN	0.767102353748728	3.26446954716846	NaN	NaN	NaN	10.3816036996007	8.13354621554881	3.36085405009711	-0.323915729513446	-1.11322595287417	-0.196918333016069	-4.11632528194822
1.34375000000001	6.0704418584714	-0.188023895007318	NaN	0.259785818373016	-3.57078807595734	-1.39560050500471	NaN	0.472360925061334	-7.05999155128773	0.638521432110936	NaN	NaN	-3.69191727116553	0.240248249708561	NaN	NaN	-5.03449296928638	8.21229180118733	NaN	4.15966856588703	3.27047487543487	1.80852645068413	NaN	1.19954872415307	1.78770183593261	3.9420552613649	2.21770141785818	NaN	0.869958869964944	3.05875526145418	NaN	NaN	NaN	10.3816036996007	8.13623897507403	3.36085405009711	-0.323915729513446	-1.31894023858845	-0.19512315999928	-4.11632528194822
1.34583333333335	6.17437596160257	-0.393738180721639	NaN	0.567637290159159	-3.88469782159195	-1.60131479071899	NaN	0.266666691550818	-7.47935659475556	0.257382899292402	NaN	NaN	-3.68563424216456	-0.479751750291439	NaN	NaN	-4.45665634216328	8.41800608690161	NaN	4.16936102868828	3.37868174394138	1.80852645068413	NaN	1.30095973093058	1.58201292867926	4.0449124042221	2.42341539025176	NaN	0.868522716239813	3.47018383288274	NaN	NaN	NaN	10.5873179853149	7.72662124260161	3.36085405009711	-0.321582175203098	-1.01036881001701	0.0105832927453685	-4.11632528194822
1.34791666666668	6.17455548109163	-0.290881037864478	NaN	0.567637290159159	-3.68260507648406	-2.01274336214755	NaN	0.472360925061334	-6.78383569577814	-0.0968015022520058	NaN	NaN	-3.99292603614529	-0.685466036005719	NaN	NaN	-3.76743837517712	8.62372037261589	NaN	4.38143544868817	3.59509548095445	1.60281216496985	NaN	1.40380684768581	1.79416427505521	4.0449124042221	2.62948840162351	NaN	0.76458908472976	3.47018383288274	NaN	NaN	NaN	10.5873179853149	7.72931400212683	3.15442199974728	-0.115920838428146	-1.21608309573129	0.0123784657621991	-4.32202421513553
1.35000000000001	6.17455548109163	-0.290881037864478	NaN	0.772632245729046	-3.8954684495647	-1.80702907643327	NaN	0.67805515857181	-6.78383569577814	-0.357847370977884	NaN	NaN	-3.47742209737686	-0.479751750291439	NaN	NaN	-3.25360377684056	8.72657751547305	NaN	4.47778019588688	3.80881673185584	2.01424073639841	NaN	1.60950108119629	1.80224232395843	4.04491240422206	2.73252490730938	NaN	0.8652913703583	3.47018383288274	NaN	NaN	NaN	10.5873179853149	8.54944705358012	3.05138549406141	-0.321582175203098	-1.01036881001701	0.218982505015201	-4.32202421513553
1.35208333333335	6.27777150626657	-0.393738180721639	NaN	0.361924257726687	-3.89726355422682	-1.80702907643327	NaN	0.366641588350585	-6.30742101992547	-0.459570305340808	NaN	NaN	-3.68312103056417	-0.891180321719999	NaN	NaN	-3.14222243697755	8.82943465833017	NaN	4.47131855401935	3.59778796706612	1.60281216496985	NaN	1.0952654974201	1.79416427505521	4.04491240422206	2.7328839462875	NaN	0.557439898572156	3.47018383288274	NaN	NaN	NaN	10.5873179853149	7.73110917514362	2.84531248268966	-0.115920838428146	-0.804654524302728	-0.295283626846399	-4.52772314832284
1.35416666666668	6.38134657041962	-0.599452466435919	NaN	0.772632245729046	-3.48948785468674	-1.90988621929043	NaN	0.468052595128088	-5.6662572672213	-0.459570305340808	NaN	NaN	-3.47742209737686	-0.479751750291439	NaN	NaN	-2.75269080879758	8.93229180118733	NaN	3.96374825055592	3.39752914672304	1.80852645068413	NaN	1.40093462773034	1.58847536780182	3.94205526136494	3.14431189107467	NaN	0.350290712414594	3.26446954716846	NaN	NaN	NaN	10.3816036996007	7.73559710768564	2.63995754927425	-0.0177572786613882	-1.01036881001701	-0.295283626846399	-4.52772314832284
1.35625000000001	5.66062958908578	-0.805166752150199	NaN	0.567996328590452	-3.59591954122704	-1.90988621929043	NaN	0.36233325841738	-5.15214778580529	0.260429694659192	NaN	NaN	-3.68437763636434	-0.788323178862879	NaN	NaN	-2.46161889018709	8.93229180118733	NaN	3.67148318802606	3.39752914672304	1.80852645068413	NaN	1.1923681742644	1.59170658736314	4.14776954707922	3.24716887727148	NaN	0.761357738848246	3.47018383288274	NaN	NaN	NaN	10.1758894138864	7.84024550707477	2.84567152166783	0.0804062811054109	-0.804654524302728	-0.500990079591006	-4.52772314832284
1.35833333333335	5.86831827585907	-0.805166752150199	NaN	0.566201136434029	-2.97169025928206	-2.11560050500471	NaN	0.465180375172617	-6.36716313842203	-0.150998876769368	NaN	NaN	-3.68437763636434	-0.891180321719999	NaN	NaN	-2.05055121151785	8.93229180118733	NaN	3.4658704098937	3.29470725043984	2.01424073639841	NaN	1.08808494753138	1.17063511417251	4.14776954707922	3.45360092762131	NaN	0.555644706415774	3.26446954716846	NaN	NaN	NaN	10.1758894138864	7.95117701202271	2.63995754927425	-0.0224243872820443	-0.804654524302728	-0.704901359318824	-4.63057261491648
1.36041666666668	5.86885683432626	-0.599452466435919	NaN	1.08227890967157	-2.76959751417412	-2.32131479071899	NaN	0.259486141662142	-6.58626936154676	-1.17957030534081	NaN	NaN	-3.68437763636434	-0.479751750291439	NaN	NaN	-1.86655342267256	8.93229180118733	NaN	3.45617794709245	3.0944484300968	1.60281216496985	NaN	0.889571263909625	1.06779066054583	4.14776954707922	3.86502887240847	NaN	0.554208552690643	3.26446954716846	NaN	NaN	NaN	10.1758894138864	7.43780846666955	2.43424357688062	0.183236949492907	-0.804654524302728	-0.704901359318824	-4.84129797130453
1.36250000000002	6.074929845698	-0.599452466435919	NaN	1.28871001896659	NaN	-2.11560050500471	NaN	0.156639024906904	-6.79191315411316	-1.17957030534081	NaN	NaN	-3.9941826419455	-0.994037464577159	NaN	NaN	-1.5582526636706	8.93229180118733	NaN	3.25056516896009	3.40829909116971	1.80852645068413	NaN	1.08952105750912	1.58039731889859	4.3534838327935	3.86520839189757	NaN	0.348495520258211	3.47018383288274	NaN	NaN	NaN	10.1758894138864	7.95566494456473	2.22852960448708	0.183236949492907	-0.804654524302728	-0.704901359318865	-4.83627154810379
1.36458333333335	5.66027055010766	-0.393738180721639	NaN	1.18477638745654	NaN	-2.01274336214755	NaN	0.462308155217147	-6.79729812633649	-1.38528459105509	NaN	NaN	-3.99166943034511	-0.685466036005719	NaN	NaN	-1.36133324453173	8.93229180118729	NaN	3.24410352709257	3.41637654950474	1.80852645068413	NaN	0.882390714020908	1.57716609933731	4.3534838327935	4.37949332288155	NaN	0.347777443395626	3.26446954716846	NaN	NaN	NaN	10.2787465567435	7.65069561148144	2.12603165726843	-0.129922164290197	-1.01036881001705	-0.293488453829568	-5.0419704812911
1.36666666666668	5.66027055010762	-0.805166752150239	NaN	-0.151999284923222	NaN	-1.90988621929043	NaN	0.472360925061334	-6.80806807078316	-0.665284591055088	NaN	NaN	-4.19736836353238	-0.994037464577118	NaN	NaN	-1.55825266367064	8.93229180118729	NaN	3.24087270615884	3.42176152172806	2.21995502211269	NaN	0.67382426055492	1.57878170911797	4.3534838327935	4.79092126766871	NaN	0.862419062908038	3.26446954716846	NaN	NaN	NaN	10.0730322710293	7.44768191826197	1.91995864589669	-0.129922164290197	-1.01036881001705	-0.704901359318865	-4.83878475970418
1.36875000000002	5.6079444595639	-0.599452466435919	NaN	0.0537137475092914	NaN	-1.39560050500471	NaN	-0.960318159623362	-6.27511118658548	0.260429694659192	NaN	NaN	-3.68563424216456	-0.274037464577159	NaN	NaN	-0.44504538772163	8.93229180118733	NaN	3.34226196112294	3.80343175963252	2.01424073639841	NaN	1.20242094410854	2.00308440186988	4.55919811850778	1.80555539511477	NaN	0.867778239492586	3.5730409757399	NaN	NaN	NaN	10.5873179853149	6.6918058733196	3.36139260856433	0.409900275060954	-0.804654524302728	0.0231495038630192	-4.42990010493
1.37083333333335	5.55561836902023	-0.188023895007359	NaN	0.567637290159159	NaN	-1.90988621929043	NaN	0.890929941971003	-4.80060231916901	2.21471540894491	NaN	NaN	-3.89510299275244	1.26881967828	NaN	NaN	-1.66101958333792	8.72657751547305	NaN	3.55741302829938	3.07021605509178	2.11709787925557	NaN	1.61380941112954	2.00308440186988	4.55919811850778	2.52519525951421	NaN	0.872831177415164	3.5730409757399	NaN	NaN	NaN	10.7930322710292	7.21235511074001	3.36175164754246	-0.104253066876445	-1.01036881001701	0.0231495038630192	-3.91565277196174
1.37291666666668	5.86508692505593	-0.393738180721639	NaN	0.773709361022884	NaN	-1.90988621929043	NaN	0.685235708460527	-7.16012096145927	1.90614398037347	NaN	NaN	-3.48119191477747	0.960248249708561	NaN	NaN	-1.86655342267256	8.72657751547305	NaN	3.74198136775479	3.28393730599317	2.32281216496985	NaN	1.61380941112954	1.79416427505521	4.55919811850778	2.42269731229552	NaN	0.871035985258782	3.77875526145418	NaN	NaN	NaN	10.5873179853149	7.62376801622926	3.36211068652058	-0.520242849047045	-1.01036881001701	-0.181659362373234	-3.91565277196174
1.37500000000002	5.86544596403406	-0.599452466435919	NaN	0.569432482315542	NaN	-1.90988621929039	NaN	1.09375195552601	-6.2320314087988	1.49471540894491	NaN	NaN	-3.68940405956513	0.754533963994281	NaN	NaN	-1.76378650300524	8.72657751547305	NaN	3.86861664719106	3.29470725043984	2.21995502211273	NaN	1.40524295766359	1.79577988483583	4.55919811850778	2.21662430092381	NaN	0.767461392180021	3.57304097573986	NaN	NaN	NaN	10.5873179853149	7.93861080090506	3.56818369789228	-0.520242849047045	-1.01036881001701	-0.284512588745538	-4.11883849354866
1.37708333333335	6.5861629453679	-0.805166752150199	NaN	0.362642334589232	NaN	-1.90988621929039	NaN	0.992340948748506	-7.47127913642055	1.90614398037349	NaN	NaN	-3.27800619319055	0.548819678280001	NaN	NaN	-1.5582526636706	8.93229180118733	NaN	3.93467086215213	3.29470725043984	2.32281216496985	NaN	1.19954872415307	1.59332219714376	4.55919811850778	2.01126936750835	NaN	1.07495382553483	3.77875526145418	NaN	NaN	NaN	10.5873179853149	7.94309873344708	3.56818369789228	-0.524909957667742	-1.01036881001701	-0.282717415728707	-4.11883849354866
1.37916666666668	6.79241547622867	-0.908023895007359	NaN	0.568355367021704	NaN	-1.90988621929039	NaN	0.989468728792995	-6.44575265970022	1.86005575367176	NaN	NaN	-3.27800619319055	0.0345339639942813	NaN	NaN	-1.65240516314219	8.93229180118733	NaN	3.95405578775467	3.19727032637996	2.11709787925557	NaN	1.19811261417534	1.59332219714376	4.3534838327935	2.21734237888006	NaN	1.07495382553483	3.98446954716846	NaN	NaN	NaN	10.5873179853149	8.45916003832547	3.3624697254987	-0.527243511978049	-0.598940238588448	-0.282717415728707	-4.11883849354866
1.38125000000002	6.79241547622867	-0.908023895007359	NaN	0.568355367021704	NaN	-2.11560050500471	NaN	1.40085719581399	-6.05331247734908	1.72253895554146	NaN	NaN	-3.68940405956513	0.0345339639942813	NaN	NaN	-1.54963824347491	8.93229180118733	NaN	3.9379016830859	3.40829909116971	2.11709787925557	NaN	1.19811261417534	1.79901110439715	4.3534838327935	2.42341539025176	NaN	0.867804639377268	3.77875526145418	NaN	NaN	NaN	10.7930322710292	7.64082215988901	3.15675575310512	-0.321582175203098	-0.804654524302728	-0.488423868473355	-4.5302363599232
1.38333333333335	5.86670260045752	-1.31945246643592	NaN	0.567637290159159	NaN	-1.90988621929043	NaN	1.19516296230351	-6.46460006248188	1.49471540894491	NaN	NaN	-3.27800619319055	-0.0683231788628791	NaN	NaN	-1.33118277384669	8.93229180118733	NaN	3.53636858962239	3.41099157728139	2.32281216496985	NaN	1.29808751097511	1.58847536780182	4.55919811850778	2.62966792111257	NaN	1.0724405565159	3.77875526145418	NaN	NaN	NaN	10.5873179853149	8.6675592505953	2.84746671655848	-0.321582175203098	-0.598940238588448	-0.284512588745538	-4.12135170514901
1.38541666666668	6.3809875314415	-1.31945246643592	NaN	0.567637290159159	NaN	-1.80702907643327	NaN	1.19229074234804	-5.67164223944464	0.569001123230632	NaN	NaN	-3.89510299275244	-0.479751750291439	NaN	NaN	-1.51948777278987	8.93229180118733	NaN	3.93144004121841	3.40829909116971	2.21995502211269	NaN	1.09239327746459	1.79739549461649	4.76491240422206	2.73252490730938	NaN	0.661373530082251	3.77875526145418	NaN	NaN	NaN	10.3816036996007	7.64441250592263	2.64139370518673	-0.115920838428146	-0.598940238588448	-0.89804160094578	-4.12135170514901
1.38750000000002	6.58724006230227	-1.11373818072164	NaN	0.978345278161519	NaN	-2.01274336214755	NaN	1.08944362559276	-5.66087229499797	0.0547154089449123	NaN	NaN	-3.68689084796474	-0.0683231788628791	NaN	NaN	-1.85363179237898	8.93229180118733	NaN	3.71936562121853	3.30547719488651	2.01424073639841	NaN	0.886699043954113	1.79901110439715	4.86776954707922	3.14395285209654	NaN	0.659578337925868	3.47018383288274	NaN	NaN	NaN	10.3816036996007	8.88313915493237	2.43603877177131	-0.120587947048843	-0.804654524302728	-0.692335148201173	-4.32705063833632
1.38958333333335	5.86742067841377	-1.11373818072164	NaN	0.567637290159159	NaN	-1.90988621929043	NaN	0.67805515857181	-4.84368209695567	0.363286837516353	NaN	NaN	-3.68312103056417	-0.479751750291439	NaN	NaN	-1.54963824347491	9.13800608690161	NaN	3.44002384242372	3.19996281249168	2.01424073639841	NaN	1.08952105750912	1.79739549461649	4.86776954707922	3.45252381068694	NaN	0.555644706415774	3.5730409757399	NaN	NaN	NaN	10.2787465567435	7.44498915873679	2.43603877177131	-0.120587947048843	-0.598940238588448	-0.89804160094578	-4.32956384993672
1.39166666666668	5.66278382295455	-1.11373818072164	NaN	0.567637290159159	NaN	-1.80702907643327	NaN	0.67518293861634	-5.86382360145269	0.363286837516353	NaN	NaN	-3.68060781896377	-0.274037464577159	NaN	NaN	-1.7336360323202	9.13800608690161	NaN	3.42063891682122	3.20534778471499	1.80852645068413	NaN	1.08664883755365	1.58524414824054	4.66205526136494	3.45252381068694	NaN	0.863496178201917	3.67589811859702	NaN	NaN	NaN	10.0730322710292	7.75803677039571	2.43603877177131	-0.0130901700406503	-0.804654524302728	-0.486628695456525	-4.63811224971766
1.39375000000002	6.07457080671988	-1.11373818072164	NaN	1.49442305139906	NaN	-1.80702907643327	NaN	0.469488705105864	-6.07215988013074	-0.665284591055088	NaN	NaN	-3.68060781896377	-0.274037464577159	NaN	NaN	-1.54533103337702	8.93229180118733	NaN	3.61979005308609	3.41099157728139	2.11709787925557	NaN	1.08664883755365	1.38440207032912	4.66205526136494	3.8639517554741	NaN	0.862060024476787	3.47018383288274	NaN	NaN	NaN	10.0730322710292	7.45216985080399	2.12746781318088	0.192571166734301	-0.804654524302728	-0.486628695456525	-4.63559903811727
1.39583333333335	6.07564792365425	-1.31945246643592	NaN	1.28942809582918	NaN	-1.80702907643327	NaN	0.469488705105864	-5.87190105978768	-0.870998876769368	NaN	NaN	-3.68312103056417	-0.891180321719999	NaN	NaN	-1.53671661318129	8.93229180118733	NaN	3.41740809588745	3.82227916241418	2.11709787925557	NaN	1.29377918104186	1.07425309966839	4.76491240422206	4.07002476684581	NaN	0.759562546691823	3.5730409757399	NaN	NaN	NaN	10.5873179853149	7.66146664958226	2.1281858911372	0.398232503509212	-0.804654524302728	-1.00089482731808	-4.63559903811722
1.39791666666668	6.07690456007771	-1.31945246643592	NaN	1.28835098053534	NaN	-2.01274336214755	NaN	0.672310718660829	-6.28318864492048	-1.07671316248365	NaN	NaN	-3.88881996375143	-0.479751750291439	NaN	NaN	-1.53671661318129	8.93229180118729	NaN	3.2117953177551	3.60855791151279	2.21995502211269	NaN	1.29090696108639	1.07425309966839	4.76491240422206	4.37931380339249	NaN	0.758844469829278	3.47018383288274	NaN	NaN	NaN	10.5873179853149	7.45845295636283	2.1281858911372	-0.120587947048843	-1.01036881001705	-0.999099654301294	-4.84129797130453
1.40000000000002	5.66565613477953	-1.73088103786448	NaN	-0.151640246491929	NaN	-2.01274336214755	NaN	0.888057722015492	-6.39408799953869	-0.459570305340808	NaN	NaN	-3.99166943034507	-0.891180321719999	NaN	NaN	-1.83640295198748	8.72657751547305	NaN	3.41094645401997	3.60855791151279	2.32281216496981	NaN	1.28516252117541	1.79093305549393	4.55919811850782	4.79092126766871	NaN	1.27240897404789	3.47018383288278	NaN	NaN	NaN	10.5873179853149	7.25633684965177	1.92247191874358	-0.120587947048843	-0.804654524302728	-0.690539975184424	-4.63559903811722
1.40208333333335	5.72976718854192	-1.11373818072164	NaN	-0.153076400217019	NaN	-1.90988621929043	NaN	0.900982711815191	-5.64202489221629	0.466143980373472	5.13630501141409	NaN	-3.47993530897725	-0.0683231788628791	NaN	NaN	-1.01426759464905	9.13800608690161	NaN	3.59262166577823	3.81420170407919	2.73424073639841	NaN	1.30383195088605	2.10754446527718	4.76491240422206	1.90823286182248	NaN	0.968865963437102	3.5730409757399	NaN	NaN	NaN	10.2787465567435	6.50046080470944	3.36426492038931	-0.113587284117839	-0.598940238588448	-0.168195564747148	-4.33082045573693
1.40416666666668	5.86508692505593	-0.805166752150199	NaN	0.979063355024064	NaN	-2.01274336214755	NaN	1.20808795210317	-4.17828596924649	1.80328683751635	5.18066154140907	NaN	-3.48119191477747	1.37167682113712	NaN	NaN	-2.24747063065676	9.34372037261589	NaN	3.76199525833198	3.18380789582165	2.32281216496985	NaN	1.30383195088605	2.31000215296929	4.55919811850778	2.93680272379043	NaN	0.66532295282635	3.77875526145418	NaN	NaN	NaN	10.3816036996007	6.91636164274071	3.57033793176105	0.0920740526571535	-0.804654524302728	-0.271048791119451	-4.33082045573693
1.40625000000002	6.07151897540576	-1.01088103786448	NaN	1.08191987124032	NaN	-1.80702907643327	NaN	0.899546601837455	-6.23472389491048	1.70042969465919	5.2537555047406	NaN	-3.27297976998977	0.754533963994281	NaN	NaN	-2.04193679132216	9.13800608690161	NaN	3.92497839935088	3.59778796706612	2.21995502211269	NaN	1.19811261417534	2.1043132457159	4.55919811850778	2.93644368481231	NaN	0.664604875963764	3.98446954716846	NaN	NaN	NaN	10.3816036996007	7.12476085501058	3.36498299834559	-0.113587284117839	-0.804654524302728	-0.475857657355705	-4.33082045573693
1.40833333333335	6.5861629453679	-1.11373818072164	NaN	1.49514112826161	NaN	-1.80702907643327	NaN	1.2052157321477	-6.95447716889287	1.70042969465919	5.35480461685914	NaN	-3.27549298159016	0.960248249708561	NaN	NaN	-1.83640295198752	9.34372037261589	NaN	4.10508886486701	3.60317293928944	2.21995502211269	NaN	1.30095973093058	2.10269763593528	4.76491240422206	2.93608464583419	NaN	1.07495382553483	3.98446954716846	NaN	NaN	NaN	10.3816036996007	7.23389718694173	3.36516251783466	-0.113587284117839	-1.01036881001701	-0.475857657355705	-4.12260831094923
1.41041666666668	6.58580390638974	-0.908023895007359	NaN	1.70013608383149	NaN	-1.90988621929043	NaN	1.20234351219223	-6.74883337632648	1.78042969465919	5.4830265932152	NaN	-3.06979404840285	0.754533963994281	NaN	NaN	-1.62225469245715	9.13800608690161	NaN	4.20432017814569	3.81420170407919	2.32281216496985	NaN	1.19524039421983	1.90023994824317	4.66205526136494	2.73072971241873	NaN	1.07495382553483	3.98446954716846	NaN	NaN	NaN	10.3816036996007	7.44319398571996	3.36516251783466	-0.0972524039453992	-1.01036881001701	-0.270151204611057	-4.12260831094923
1.41250000000002	6.79062028133801	-1.11373818072164	NaN	1.90477200097013	NaN	-1.80702907643327	NaN	1.20234351219223	-5.32548174503168	1.92900112323063	5.63763914925928	NaN	-3.47867870317707	0.651676821137121	NaN	NaN	-1.83640295198752	9.13800608690161	NaN	4.11766789374827	3.81420170407919	2.32281216496985	NaN	1.39806240777487	1.9998531823086	4.86776954707922	2.93644368481231	NaN	0.868522716239813	3.98446954716846	NaN	NaN	NaN	10.5873179853149	8.16406415683456	2.95409361202561	-0.101919512566096	-0.804654524302728	-0.270151204611057	-4.12260831094923
1.41458333333335	6.44565487480676	-1.11373818072164	NaN	1.90549007783271	NaN	-2.01274336214755	NaN	1.4080377457027	-5.33355920336669	2.00900112323063	5.81786000044189	NaN	-3.47742209737686	0.445962535422841	NaN	NaN	-1.5281021929856	9.13800608690161	NaN	4.32328067188067	3.61394288373611	2.32281216496985	NaN	1.29521529101964	1.90185555802383	5.0734838327935	2.93644368481231	NaN	0.662091606944796	3.77875526145418	NaN	NaN	NaN	10.5873179853149	8.68012546171295	2.85069806736162	-0.0995859582557887	-1.01036881001701	-0.477652830372494	-4.32956384993672
1.41666666666668	5.53424184004951	-1.11373818072164	NaN	1.69905896853766	NaN	-2.01274336214755	NaN	1.40516552574719	-4.92765659045723	1.49471540894491	6.02290686221347	NaN	-3.06351101940189	0.240248249708561	NaN	NaN	-1.30533951325954	9.54943465833017	NaN	4.13705281935077	4.02253798275723	2.32281216496985	NaN	1.29521529101959	1.79577988483583	5.0734838327935	2.73162730986403	NaN	0.763871007867174	3.98446954716846	NaN	NaN	NaN	10.5873179853149	8.36977060957917	2.64390697803363	-0.309914403651396	-0.598940238588448	-0.168195564747148	-4.12260831094923
1.41875000000002	4.2377115972775	-1.31945246643592	NaN	1.28835098053534	NaN	-2.11560050500471	NaN	1.40229330579172	-4.95188896546223	0.774715408944912	6.25199745002458	NaN	-3.26920995258919	-0.171180321719999	NaN	NaN	-1.29241788296592	9.44657751547305	NaN	4.32328067188063	3.81420170407919	2.32281216496985	NaN	1.29808751097511	2.10754446527722	4.86776954707922	2.93734128225762	NaN	0.147809025863676	3.98446954716846	NaN	NaN	NaN	10.7930322710292	7.65518354402345	2.2322995137574	-0.104253066876445	-0.393225952874168	-0.681564110100312	-4.32705063833632
1.42083333333335	2.73739456670206	-1.11373818072164	NaN	1.69905896853766	NaN	-2.11560050500471	NaN	0.989468728793035	-5.13868535524696	0.260429694659192	6.76556430305231	NaN	-2.96066155280825	0.0345339639942813	NaN	NaN	-1.51948777278987	9.65229180118733	NaN	4.10797543094702	3.81420170407919	2.52852645068413	NaN	1.09239327746459	1.89862433846255	4.66205526136494	3.45198525221976	NaN	0.660296414788413	3.77875526145418	NaN	NaN	NaN	10.7930322710292	8.58535051391628	2.12962204704965	-0.104253066876445	-0.496083095731287	-0.477652830372494	-4.32705063833632
1.42291666666668	1.21462116853433	-1.11373818072164	NaN	0.979063355024064	NaN	-2.11560050500471	NaN	0.889493831993227	-4.22136574703316	0.569001123230632	6.55949129168058	NaN	-3.06099780780149	-0.274037464577159	NaN	NaN	-1.31395393345523	9.65229180118733	NaN	3.71936562121853	3.91702360036239	2.32281216496985	NaN	1.29521529101959	1.79901110439715	4.76491240422206	3.86377223598504	NaN	0.349931673983301	3.98446954716846	NaN	NaN	NaN	10.7930322710292	7.14720051772066	1.92390807465607	-0.108920175497101	-0.290368810017007	-0.477652830372494	-4.32956384993672
1.42500000000002	-0.639676894832969	-1.31945246643592	NaN	1.28763290367275	NaN	-2.11560050500471	NaN	1.40372941576946	-5.34971412003667	0.466143980373472	6.55859369423526	NaN	-3.2666967409888	-0.274037464577159	NaN	NaN	-1.30964672335739	9.65229180118733	NaN	3.61655923215233	3.61394288373611	2.32281216496985	NaN	1.08521272757591	1.38278646054846	4.76491240422206	4.17216367508638	NaN	0.863496178201917	3.98446954716846	NaN	NaN	NaN	10.5873179853149	7.87435379439411	1.92426711363419	-0.00608950710964564	-0.290368810017007	-0.887270562844919	-4.43241331653039
1.42708333333335	-2.28592723244889	-1.31945246643592	NaN	2.00798755561764	NaN	-2.11560050500471	NaN	1.19803518225898	-5.35779157837169	-0.459570305340808	6.24966369666674	NaN	-3.2666967409888	-0.0683231788628791	NaN	NaN	-1.10842009412063	9.65229180118733	NaN	3.71290397935104	3.61394288373611	2.52852645068413	NaN	0.879518494065437	1.27671078736047	4.66205526136494	4.58395065885166	NaN	0.862060024476787	3.98446954716846	NaN	NaN	NaN	10.3816036996007	7.26082478219386	1.71855314124061	0.194904721044609	-0.0846545243027276	-0.677973764066692	-4.43241331653039
1.42916666666669	-2.5939596325721	-1.5251667521502	NaN	2.00798755561764	NaN	-2.01274336214755	NaN	1.40085719581399	-5.55805039871475	-0.665284591055088	5.5300238322673	NaN	-3.68060781896377	-0.274037464577159	NaN	NaN	-0.894271834590304	9.44657751547305	NaN	3.71290397935104	3.82227916241418	2.52852645068413	NaN	1.29090696108639	1.17871316307577	4.86776954707922	4.79002367022337	NaN	0.554208552690643	3.77875526145418	NaN	NaN	NaN	10.3816036996006	7.67403286069991	1.71855314124057	0.395898949198904	-0.0846545243027276	-0.883680216811299	-4.43115671073017
1.43125000000002	-2.79716033211879	-1.5251667521502	NaN	1.903335847245	NaN	-1.90988621929043	NaN	1.80937344287947	-5.75830921905781	-0.665284591055088	5.32430985987372	NaN	-3.88630675215104	-0.0683231788628791	NaN	NaN	-1.30964672335739	9.44657751547305	NaN	3.70967315841728	3.6220203420711	2.52852645068413	NaN	1.08234050762044	1.17871316307577	4.86776954707922	5.09895366779192	NaN	0.55384951425935	3.47018383288274	NaN	NaN	NaN	10.1758894138864	7.47101916748049	1.71855314124057	0.395898949198904	-0.496083095731287	-0.986533443183603	-4.84255457710475
1.43333333333335	-2.48571706170338	-1.8337381807216	NaN	-0.156307746098573	NaN	-2.11560050500467	NaN	0.893802161926474	-5.66087229499797	-0.253856019626528	5.11895492645826	NaN	-3.98915621874467	-0.68546603600576	NaN	NaN	-1.50656614249634	9.34372037261593	NaN	4.10797543094706	3.83304910686085	2.73424073639845	NaN	1.07946828766497	1.17871316307577	4.86776954707918	5.51038161257909	NaN	0.861700986045453	3.67589811859702	NaN	NaN	NaN	10.2787465567435	7.26710788775263	1.92426711363419	0.395898949198904	-0.290368810017048	-0.883680216811299	-4.63685564391744
1.43541666666669	1.00944575460797	-1.31945246643592	NaN	0.250809857591021	NaN	-2.11560050500467	NaN	-0.738826716357757	-5.32009677280834	0.774715408944912	5.15667180846915	NaN	-3.06351101940189	-0.0683231788628791	NaN	NaN	-1.30964672335739	9.54943465833017	NaN	4.11216353215746	3.81420170407919	3.04281216496985	NaN	1.40093462773034	2.72299557725666	5.0734838327935	NaN	NaN	0.789226098489935	3.77875526145418	NaN	NaN	NaN	10.7930322710293	6.51302701582709	3.3658805957909	0.211239601217007	-0.290368810017007	-0.259380166510196	-4.12512152254962
1.43750000000002	-2.07590479231776	-1.01088103786448	NaN	-0.679925326392981	NaN	-2.11560050500471	NaN	1.62378474905737	-3.86174282206188	2.00900112323063	5.26238481050327	NaN	-3.16887369759591	0.960248249708561	NaN	NaN	-1.50656614249629	9.65229180118733	NaN	4.1199414344054	3.81420170407919	3.04281216496985	NaN	1.39806240777487	2.82584003088333	4.86776954707922	NaN	NaN	0.665322952826309	3.77875526145418	NaN	NaN	NaN	10.7930322710292	6.92713268084161	3.57195360716265	-0.508575077495343	-0.290368810017007	-0.465086619254844	-3.71246705037483
1.43958333333335	-1.35590588894021	-1.11373818072164	NaN	-2.11812136126378	NaN	-2.32131479071899	NaN	1.41521829559138	-6.22664643657549	1.80328683751635	5.4249374665628	NaN	-2.96066155280825	0.754533963994281	NaN	NaN	-1.49795172230056	9.54943465833017	NaN	4.1241295356158	3.60855791151279	2.83709787925557	NaN	1.39375407784163	3.2339866258288	4.66205526136494	NaN	NaN	0.561748359747548	3.98446954716846	NaN	NaN	NaN	10.5873179853149	6.93072302687519	3.57213312665167	-0.718903522890992	-0.0846545243027276	-0.463291446238013	-3.71372365617505
1.44166666666669	-0.635188907606403	-1.31945246643592	NaN	-3.35168147899599	NaN	-2.32131479071899	NaN	1.8237345426569	-7.05999155128773	1.80328683751633	5.63317331064997	NaN	-3.06351101940189	0.960248249708561	NaN	NaN	-1.7034855616352	9.34372037261589	NaN	4.14542573730035	3.39752914672304	2.83709787925557	NaN	1.39375407784163	3.02829771857545	4.86776954707922	NaN	NaN	0.561030282884963	3.77875526145418	NaN	NaN	NaN	10.7930322710292	7.4494770912788	3.57285120460795	-0.721237077201299	-0.0846545243027276	-0.668997898982661	-3.91942258936232
1.44375000000002	-0.63644554402983	-1.31945246643592	NaN	-4.48130796521811	NaN	-2.11560050500471	NaN	1.61660419916865	-6.02908010234408	2.42042969465919	5.87593587676697	NaN	-2.96317476440865	0.754533963994281	NaN	NaN	-1.49795172230056	9.34372037261589	NaN	4.21078182001322	3.80343175963252	3.04281216496985	NaN	1.60232053130761	2.82260881132205	4.86776954707922	NaN	NaN	0.767461392180021	3.98446954716846	NaN	NaN	NaN	10.5873179853149	7.24825857107617	3.36677819323625	-0.824067745588795	0.121059761411552	-0.050083367731927	-3.61087418958137
1.44583333333335	0.0835533593477294	-1.31945246643592	NaN	-4.99415439257414	NaN	-1.90988621929039	NaN	1.71657909596842	-5.5203555931514	2.30233445656395	6.14206869891598	NaN	-2.96568797600904	0.651676821137162	NaN	NaN	-1.29241788296592	9.54943465833017	NaN	4.42285624001311	3.80881673185584	2.73424073639841	NaN	1.80514254486262	2.5108442308807	4.86776954707922	NaN	NaN	0.560671244453711	3.98446954716846	NaN	NaN	NaN	10.7930322710292	7.86537792931007	3.16106422084262	-0.520242849047045	0.121059761411552	-0.253994647459785	-3.81908633436908
1.44791666666669	0.0824762424133633	-1.31945246643592	NaN	-5.50735985836146	NaN	-2.11560050500471	NaN	1.71945131592389	-4.81944972195067	1.97852493275444	6.42041531109921	NaN	-2.96317476440865	0.240248249708561	NaN	NaN	-0.881350204296728	9.65229180118733	NaN	4.62846901814547	3.80881673185584	2.73424073639841	NaN	1.59657609139663	2.51892227978392	4.86776954707922	NaN	NaN	0.55923509072858	3.77875526145418	NaN	NaN	NaN	10.7930322710292	8.5889408599499	2.95481168998186	-0.725904185821996	-0.0846545243027276	-0.459701100204393	-3.91942258936232
1.45000000000002	0.0828352813914853	-1.62802389500736	NaN	-6.12378087879629	NaN	-1.80702907643327	NaN	1.81942621272366	-4.40816213681788	1.49471540894491	6.69981924731886	NaN	-2.34356475324636	-0.0683231788628791	NaN	NaN	-0.984117123964006	9.65229180118733	NaN	4.226935924682	3.92240857258575	2.73424073639841	NaN	1.59370387144116	2.5221534993452	4.86776954707922	NaN	NaN	0.558157975434742	3.98446954716846	NaN	NaN	NaN	10.7930322710292	8.17573278144382	2.8512366258288	-0.725904185821996	0.121059761411552	-0.0482881947151782	-3.61338740118177
1.45208333333335	-0.431449649592491	-1.62802389500736	NaN	-6.43163235058239	NaN	-1.80702907643327	NaN	1.61085975925767	-4.84368209695567	0.260429694659192	6.96912404157712	NaN	-2.44138779663921	-0.479751750291439	NaN	NaN	-0.872735784100996	9.65229180118733	NaN	4.43254870281436	4.01984549664559	2.73424073639841	NaN	1.38800963793069	3.03314454791735	4.55919811850778	NaN	NaN	0.661014491650958	3.77875526145418	NaN	NaN	NaN	10.9987465567435	8.69448684584743	2.64516361445706	-0.520242849047045	0.121059761411552	-0.871114005693648	-3.91942258936232
1.45416666666669	-0.430552052147186	-1.5251667521502	NaN	-6.22412412599354	NaN	-1.90988621929043	NaN	1.09949639543695	-4.82483469417401	0.260429694659192	7.27733596118939	NaN	-2.33979493584579	-0.274037464577159	NaN	NaN	-0.889964624492418	9.65229180118733	NaN	4.21078182001322	3.91163862813908	2.93995502211269	NaN	1.18518762437568	3.03314454791735	4.55919811850778	NaN	NaN	0.145295756844707	3.77875526145418	NaN	NaN	NaN	10.7930322710292	8.5961215520171	2.43980868104164	-0.524909957667742	0.121059761411552	-0.459701100204393	-4.12512152254962
1.45625000000002	-0.428936376745596	-1.5251667521502	NaN	-4.98840977767366	NaN	-1.90988621929043	NaN	-0.0275135589375031	-4.31880267109301	1.08328683751635	6.86626705538035	NaN	-2.75119280222037	-0.685466036005719	NaN	NaN	-0.787197704825098	9.85800608690161	NaN	3.93144004121841	4.11728242070547	2.73424073639841	NaN	1.59657609139663	3.03314454791735	4.55919811850778	NaN	NaN	0.65850122263199	3.77875526145418	NaN	NaN	NaN	10.5873179853149	7.25902960917703	2.43980868104164	-0.31924862089279	0.121059761411552	-0.459701100204393	-4.13014794575041
1.45833333333335	-1.04553973545916	-1.5251667521502	NaN	-4.98912785453624	NaN	-2.11560050500471	NaN	-0.738826716357757	-5.33894417559002	0.774715408944912	7.07126294981766	NaN	-2.75244940802055	-0.685466036005719	NaN	NaN	-0.761354444237945	9.44657751547305	NaN	3.9185167574834	3.80881673185584	2.73424073639841	NaN	1.38800963793069	3.02506649901412	4.3534838327935	NaN	NaN	0.556362783278319	3.67589811859702	NaN	NaN	NaN	10.5873179853149	7.88063689995295	2.33731073382295	-0.118254392738495	0.121059761411552	-0.663612379932251	-4.5390326005246
1.46041666666669	-1.0453602159701	-1.83373818072164	NaN	-4.47735854247405	NaN	-2.32131479071899	NaN	-1.97299211742065	-5.33894417559002	-0.150998876769368	6.55697801883369	NaN	-2.75244940802055	-0.479751750291439	NaN	NaN	-0.984117123964006	9.34372037261589	NaN	3.92497839935088	3.80881673185584	2.73424073639841	NaN	1.38800963793069	2.82584003088333	4.3534838327935	NaN	NaN	0.554208552690643	3.67589811859702	NaN	NaN	NaN	10.5873179853149	7.47281434049728	1.92588278903578	-0.104253066876445	0.121059761411552	-0.25130188793456	-4.33333366733729
1.46250000000002	-0.840005282554639	-2.2451667521502	NaN	-4.06665055447169	NaN	-2.11560050500471	NaN	-2.90723282808429	-5.33355920336669	-0.253856019626528	6.24786850177611	NaN	-2.95563512960746	-0.479751750291439	NaN	NaN	-0.787197704825098	9.34372037261589	NaN	3.9185167574834	3.81420170407919	2.52852645068413	NaN	1.38513741797522	2.81937759176077	4.3534838327935	NaN	NaN	0.348495520258211	3.5730409757399	NaN	NaN	NaN	10.5873179853149	7.78316919263106	1.92588278903578	0.194904721044609	0.121059761411593	-0.25309706095135	-4.43618313393096
1.46458333333335	-0.839466724087456	-2.2451667521502	NaN	-4.27379974062925	NaN	-2.32131479071899	NaN	-3.63434319525967	-5.64740986443962	-0.665284591055088	6.04179549040439	NaN	-2.75119280222037	-0.0683231788628791	NaN	NaN	-0.787197704825139	9.54943465833017	NaN	3.92497839935088	3.82227916241418	2.73424073639841	NaN	1.38370130799748	2.5108442308807	4.3534838327935	NaN	NaN	0.347777443395626	3.67589811859702	NaN	NaN	NaN	10.5873179853149	7.68121355276719	1.72016881664216	-0.0107566157303017	0.121059761411593	-0.252199474442955	-4.64188206711819
1.46666666666669	-0.221965767928586	-1.5251667521502	NaN	-4.0659324776091	NaN	-2.52702907643331	NaN	-4.14857877903586	-6.06677490790741	-0.356713162483647	6.04179549040443	NaN	-3.0584845962011	-0.479751750291439	NaN	NaN	-1.08688404363128	9.44657751547305	NaN	4.12089871468208	3.83304910686085	2.83709787925557	NaN	1.38082908804193	2.51084423088074	4.3534838327935	NaN	NaN	0.655987953613062	3.77875526145414	NaN	NaN	NaN	10.3816036996006	7.48089261907295	1.61767086942351	0.0920740526571126	0.121059761411593	-0.253994647459745	-4.43618313393096
1.46875000000002	1.00854815716263	-1.5251667521502	NaN	-2.62845451960085	NaN	-2.32131479071899	NaN	-1.96868378748745	-4.9141941598989	1.08328683751635	6.10177859478763	NaN	-2.44892743144039	0.0345339639942813	NaN	NaN	0.146318992376428	9.37199623468488	NaN	4.49127617288634	3.80881673185584	3.24852645068413	NaN	2.62791947890456	3.34006229901679	4.55919811850778	NaN	NaN	0.660655453219706	3.77875526145418	NaN	NaN	NaN	10.7930322710292	6.93072302687519	3.36785531017061	-0.0972524039453992	-0.0846545243027276	0.268349762977409	-4.13266115735081
1.47083333333335	-0.226633274644214	-1.31945246643592	NaN	-3.76167139013581	NaN	-2.73274336214755	NaN	-4.63265605327957	-3.85635784983854	1.80328683751635	6.26253331453451	NaN	-2.55177689803403	1.16596253542284	NaN	NaN	-1.07826962343559	9.30037061892132	NaN	4.74096787001291	3.37868174394138	2.52852645068413	NaN	1.59944831135214	3.54575120627015	4.76491240422206	NaN	NaN	0.665322952826309	3.77875526145418	NaN	NaN	NaN	10.9987465567435	7.44768191826197	3.57356928256419	-1.018061310812	0.121059761411552	0.26655458996062	-3.41020167959489
1.47291666666669	-0.637702180453257	-1.73088103786448	NaN	-3.5548812424095	NaN	-2.52702907643327	NaN	-5.03830008038958	-5.80189642088435	1.49471540894491	6.49526775954114	NaN	-2.54926368643363	0.548819678280001	NaN	NaN	-1.28380346277023	9.2364297322218	NaN	4.74096787001291	3.38406671616473	3.04281216496985	NaN	1.59944831135214	3.54251998670887	4.76491240422206	NaN	NaN	0.562466436610093	3.77875526145418	NaN	NaN	NaN	10.9987465567435	7.86178758327645	3.57374880205326	-0.81706708265775	0.326774047125832	0.0626433102328019	-3.41020167959489
1.47500000000002	-0.432167727548735	-1.73088103786448	NaN	-4.0698819003532	NaN	-2.83560050500471	NaN	-5.03686397041185	-4.81137226361568	1.49471540894491	6.77119003970362	NaN	-2.34356475324636	0.548819678280001	NaN	NaN	-1.28380346277023	9.18490263862574	NaN	4.77034112403181	3.38406671616473	3.04281216496985	NaN	1.59944831135214	3.54251998670887	4.55919811850778	NaN	NaN	0.561748359747548	3.47018383288274	NaN	NaN	NaN	11.1016036996007	8.17573278144382	3.57374880205326	-0.821734191278447	0.121059761411552	0.267452176469014	-3.41020167959489
1.47708333333335	-0.637702180453257	-1.73088103786448	NaN	-4.06916382349066	NaN	-2.83560050500471	NaN	-4.61973106347987	-6.31600590230034	2.00900112323063	7.06150826491807	NaN	-2.24071528665269	0.445962535422841	NaN	NaN	-1.07826962343559	9.15051840217257	NaN	4.84377425907911	3.99561312164061	3.04281216496985	NaN	1.90798966161786	3.74497767440094	4.55919811850778	NaN	NaN	0.767461392180021	3.47018383288274	NaN	NaN	NaN	11.1016036996007	8.17842554096904	3.57374880205326	-0.819400636968098	0.121059761411552	0.473158629213663	-3.20198953480719
1.47916666666669	-0.122878691002097	-1.5251667521502	NaN	-3.55559931927204	NaN	-2.52702907643327	NaN	-4.30831749325869	-5.30124937002668	1.90614398037349	7.33743054508053	NaN	-2.34607796484676	0.445962535422841	NaN	NaN	-1.07826962343559	9.13800608690161	NaN	5.055848679079	3.79535430129753	3.04281216496985	NaN	2.11081167517286	3.53928876714759	4.3534838327935	NaN	NaN	0.561030282884963	3.47018383288274	NaN	NaN	NaN	11.3073179853149	8.69628201886422	3.36803482965967	-0.819400636968098	0.326774047125832	0.473158629213663	-3.41020167959489
1.48125000000002	0.0831943203696073	-1.5251667521502	NaN	-3.75915812111684	NaN	-2.73274336214755	NaN	-4.10836769965915	-4.59495852660262	1.80328683751633	7.57016499008714	NaN	-2.34356475324636	0.240248249708561	NaN	NaN	-0.778583284629367	9.13800608690161	NaN	5.14250096347642	3.58971050873113	3.24852645068413	NaN	1.90224522170688	3.54575120627015	4.3534838327935	NaN	NaN	0.662809683807341	3.47018383288274	NaN	NaN	NaN	11.3073179853149	9.10769492435348	3.36749627119249	-1.02506197374305	0.326774047125832	0.267452176469014	-3.61338740118177
1.48333333333335	0.289087812252251	-2.03945246643592	NaN	-3.8627327141956	NaN	-2.11560050500471	NaN	-3.90267346614868	-4.09161898963327	1.70042969465919	7.73091970983396	NaN	-2.44641421984	-0.0683231788628791	NaN	NaN	-0.761354444237945	9.13800608690161	NaN	4.84377425907911	3.80343175963252	3.04281216496985	NaN	2.10363112528415	3.23883345517074	4.14776954707922	NaN	NaN	0.76458908472976	3.77875526145418	NaN	NaN	NaN	11.3073179853149	8.90198847160887	2.95535024844908	-1.02506197374305	0.429631189982992	0.473158629213663	-3.41020167959489
1.48541666666669	0.0835533593477294	-1.83373818072164	NaN	-3.55344508868437	NaN	-2.52702907643327	NaN	-3.80413467932664	-4.1050814201916	0.774715408944912	7.79090281421712	NaN	-2.44138779663921	-0.274037464577159	NaN	NaN	-0.551513394805461	9.13800608690161	NaN	5.13603932160894	3.79535430129753	2.52852645068413	NaN	2.00078400852891	3.33683107945547	4.04491240422206	NaN	NaN	0.353522058296107	3.67589811859702	NaN	NaN	NaN	11.3073179853149	9.21324091025105	2.95535024844908	-0.821734191278447	0.223916904268713	-0.144858315528636	-3.81908633436908
1.48750000000002	-0.121981093556792	-1.62802389500736	NaN	-3.34809109468319	NaN	-2.32131479071899	NaN	-3.60705710568262	-4.08623401740994	0.466143980373472	7.7900052167718	NaN	-2.23443225765172	-0.274037464577159	NaN	NaN	-0.564435025099037	9.03514894404445	NaN	5.15219342627767	4.10381999014713	2.54992073639843	NaN	2.10650334523966	3.44129114286281	3.83919811850778	NaN	NaN	0.35244494300227	3.47018383288274	NaN	NaN	NaN	11.3073179853149	8.90827157716767	2.85249326225223	-0.618406408813844	0.429631189982992	0.472261042705227	-3.9244490125631
1.48958333333335	0.0849895152602585	-2.03945246643592	NaN	-2.83057716772051	NaN	-2.11560050500471	NaN	-3.19997696859487	-3.37455820176254	1.28900112323063	7.27607932476594	NaN	-2.44013119083899	-0.685466036005719	NaN	NaN	-0.36751560596017	8.93229180118733	NaN	5.055848679079	4.31484875493684	2.60093787925555	NaN	2.31219757875013	3.2339866258288	4.04491240422206	NaN	NaN	0.762434854142084	3.47018383288274	NaN	NaN	NaN	11.3073179853149	7.67582803371674	2.64642025088052	-0.515575740426348	0.429631189982992	0.26655458996062	-4.13266115735081
1.49166666666669	-0.326079390548784	-2.03945246643592	NaN	-3.03664923858424	NaN	-2.52702907643327	NaN	-3.20284918855034	-4.18367094146982	0.466143980373472	7.27482268834249	NaN	-2.03124653606485	-0.685466036005719	NaN	NaN	-0.564435025099037	8.93229180118733	NaN	4.83731261721159	4.1065124762588	2.66182930782699	NaN	2.10363112528415	3.2339866258288	4.04491240422206	NaN	NaN	0.763152931004629	3.26446954716846	NaN	NaN	NaN	11.3073179853149	8.40208372388175	2.64713832883677	-0.314581512272093	0.429631189982992	0.268349762977409	-4.33584687893772
1.49375000000002	-0.119647340198958	-2.2451667521502	NaN	-2.83237235987694	NaN	-2.11560050500471	NaN	-3.61854598550454	-4.40008467848289	-0.356713162483647	7.27482268834249	NaN	-2.23443225765172	-0.891180321719999	NaN	NaN	-0.573049445294769	8.93229180118733	NaN	4.84377425907911	4.11189744848212	2.71284645068411	NaN	2.10075890532868	3.02829771857545	4.04491240422206	NaN	NaN	0.556003744847067	3.26446954716846	NaN	NaN	NaN	11.3073179853149	7.88692000551176	2.13285339785279	-0.314581512272093	0.429631189982992	0.269247349485845	-4.33584687893772
1.49583333333336	-0.12000637917708	-2.34802389500736	NaN	-2.62522317371933	NaN	-2.32131479071899	NaN	-3.4099795320386	-4.60034349882595	-0.356713162483647	7.06910871594891	NaN	-2.4376179792386	-0.685466036005719	NaN	NaN	-0.573049445294769	8.93229180118733	NaN	4.8502359009466	4.11728242070547	2.73424073639841	NaN	2.10075890532868	3.02183527945284	3.83919811850778	NaN	NaN	0.556003744847067	3.05875526145418	NaN	NaN	NaN	11.1016036996006	8.19907003066233	2.13357147580912	-0.6230735174345	0.429631189982952	0.269247349485845	-4.43869634553136
1.49791666666669	-0.427320701344047	-2.45088103786448	NaN	-2.83165428301435	NaN	-2.52702907643327	NaN	-3.61854598550454	-4.9141941598989	-0.253856019626528	6.86303570457719	NaN	-2.33099869524439	-0.274037464577159	NaN	NaN	-0.37613002615582	8.93229180118733	NaN	4.64462312281424	3.92240857258575	2.73424073639841	NaN	1.89219245186273	2.81129954285755	3.83919811850778	NaN	NaN	0.762075815710791	2.95589811859702	NaN	NaN	NaN	10.8958894138864	7.99515875093447	2.13321243683099	-0.6230735174345	0.223916904268713	0.474953802230493	-4.44120955713175
1.50000000000002	0.498392174427136	-2.5537381807216	NaN	-3.03736731544686	NaN	-2.73274336214755	NaN	-2.49009992115235	-5.11983795246524	-0.150998876769368	6.96589269077396	NaN	-2.9468388890061	-0.68546603600576	NaN	NaN	-0.564435025099037	8.93229180118733	NaN	4.63816148094671	4.10381999014713	2.73424073639841	NaN	1.99503956861793	2.81291515263817	4.04491240422206	NaN	NaN	0.864214255064421	3.05875526145414	NaN	NaN	NaN	10.7930322710293	7.89499828408739	1.72214353102183	-0.6230735174345	0.429631189982952	0.679762668466665	-4.54405902372539
1.50208333333336	1.21462116853437	-1.83373818072164	NaN	-2.62809548116959	NaN	-1.60131479071899	NaN	-1.64434522746657	-4.17020851091149	1.28900112323063	7.10391554696656	NaN	-0.3856550705665	0.0345339639942813	NaN	NaN	0.566001091241396	8.41800608690161	NaN	4.69474807411752	3.80881673185584	2.52852645068413	NaN	3.03643572597005	3.53605754758627	4.3534838327935	NaN	14.4334838327935	0.868881754671106	3.47018383288274	NaN	NaN	NaN	11.1016036996007	7.13912223914502	3.36911194659408	-0.606738637262101	0.121059761411552	0.994605453142462	-2.89972416402725
1.50416666666669	0.287831175828824	-1.31945246643592	NaN	-3.14417325440714	NaN	-2.83560050500471	NaN	-2.46999438146398	-3.12852711752114	2.00900112323063	7.27623189277195	NaN	-1.82429099707732	1.16596253542284	NaN	NaN	-0.769968864433677	8.00657751547305	NaN	4.84271812423603	4.29869383826685	2.01424073639841	NaN	2.51932792223834	2.81614637219949	4.14776954707922	NaN	14.4334838327935	0.87354925427775	3.47018383288274	NaN	NaN	NaN	11.1016036996007	7.76072952992094	3.67786242467349	-0.812399974037094	0.223916904268713	1.30136995924258	-3.4139714969955
1.50625000000002	0.596402134419218	-1.5251667521502	NaN	-3.24523457846697	NaN	-2.52702907643327	NaN	-2.67568861497446	-5.49343073203475	1.90614398037347	7.4713458641517	NaN	-1.61733545808984	0.754533963994281	NaN	NaN	-0.778583284629367	8.41800608690161	NaN	5.04938703721147	4.50433763083325	2.73424073639841	NaN	2.51789181226061	3.53928876714755	4.14776954707922	NaN	14.4334838327935	0.667118144982733	3.47018383288274	NaN	NaN	NaN	11.1016036996007	7.76252470293773	3.78107844984843	-0.709569305649597	0.326774047125832	1.40422318561493	-3.61967043018277
1.50833333333336	1.0081891181845	-1.5251667521502	NaN	-3.24451650160443	NaN	-2.52702907643327	NaN	-2.88425506844044	-6.31062093007701	1.70042969465919	7.67776159706734	NaN	-1.50945956829542	0.754533963994281	NaN	NaN	-0.573049445294769	8.62372037261589	NaN	5.62293067340291	4.29869383826685	2.73424073639841	NaN	2.51789181226061	3.32875303055225	4.3534838327935	NaN	14.4334838327935	0.872831177415205	3.47018383288274	NaN	NaN	NaN	11.5130322710292	8.38413199371365	3.57536447745485	-0.714236414270294	0.326774047125832	1.40512077212332	-3.61967043018277
1.51041666666669	0.596222614930157	-1.62802389500736	NaN	-3.34773205625189	NaN	-2.32131479071899	NaN	-2.88569117841818	-5.28240196724502	2.21471540894491	7.88398322748038	NaN	-1.30124742350771	0.240248249708561	NaN	NaN	-0.1533673464298	8.82943465833017	NaN	6.08391256974087	4.60177455489309	2.73424073639841	NaN	2.5150195923051	3.53121071824437	4.14776954707922	NaN	14.2277695470792	0.872831177415205	3.67589811859702	NaN	NaN	NaN	11.5130322710292	8.18201588700266	3.57536447745485	-0.611405745882798	0.429631189982992	1.50797399849563	-3.41648470859586
1.51250000000002	1.0081891181845	-1.62802389500736	NaN	-2.83488562889586	NaN	-2.73274336214755	NaN	-2.48004715130817	-5.08752811912529	1.70042969465919	8.07851489135239	NaN	-1.50945956829542	0.240248249708561	NaN	NaN	-0.256134266097119	8.93229180118733	NaN	6.07745092787339	4.50433763083325	2.73424073639841	NaN	2.51789181226061	3.42513504505637	4.14776954707922	NaN	14.1249124042221	0.872113100552619	3.26446954716846	NaN	NaN	NaN	11.5130322710292	8.90378364462566	3.1642955716458	-0.508575077495302	0.429631189982992	1.50976917151246	-3.62218364178317
1.51458333333336	1.3167600767749	-1.83373818072164	NaN	-3.34809109468319	NaN	-2.83560050500471	NaN	-2.68861360477415	-3.3530183128692	1.80328683751633	8.24986072464482	NaN	-1.30376063510811	0.0345339639942813	NaN	NaN	-0.041986006566749	9.13800608690161	NaN	5.6791486553436	4.50972260305657	2.52852645068413	NaN	2.72071382581561	3.22590857692558	4.14776954707922	NaN	11.2449124042221	1.07674901769125	3.26446954716846	NaN	NaN	NaN	11.5130322710292	9.41894736299565	2.95786352129593	-0.81706708265775	0.429631189982992	1.50887158500402	-3.82788257497044
1.51666666666669	1.52319212712473	-2.03945246643592	NaN	-2.83344947517077	NaN	-2.52702907643327	NaN	-2.17725024095339	-3.57750950821726	1.70042969465919	8.38652486331927	NaN	-1.30376063510811	-0.171180321719999	NaN	NaN	0.159240622670004	9.13800608690161	NaN	5.78518586534356	4.82895823635287	2.52852645068413	NaN	2.10650334523966	3.02506649901412	4.14776954707922	NaN	14.1249124042221	1.07531286396612	3.26446954716846	NaN	NaN	NaN	11.5130322710292	9.10769492435348	2.8548270156101	-0.718903522890951	0.429631189982992	1.50887158500402	-3.61967043018277
1.51875000000002	1.31711911575302	-2.03945246643592	NaN	-2.83309043673948	NaN	-2.83560050500471	NaN	-2.38294447446387	-3.69379383505882	0.774715408944912	8.47701144333727	NaN	-1.09554849032044	0.0345339639942813	NaN	NaN	-0.041986006566749	9.34372037261589	NaN	5.87183814974099	4.82357326412952	2.01424073639841	NaN	2.51932792223834	3.22590857692558	4.14776954707922	NaN	12.9934838327935	0.871035985258782	3.05875526145418	NaN	NaN	NaN	11.3073179853149	8.18650381954468	2.64911304321648	-0.513242186115999	0.429631189982992	0.992810280125673	-3.92570561836332
1.52083333333336	1.3176576742202	-1.83373818072164	NaN	-2.83488562889586	NaN	-2.83560050500471	NaN	-2.58720259799661	-3.67494643227716	0.260429694659192	8.50982460066029	NaN	-1.29999081770753	0.240248249708561	NaN	NaN	-0.067829267153943	8.93229180118733	NaN	5.56341898254243	5.0238320844726	2.11709787925557	NaN	2.31363368872787	3.0169884501109	4.04491240422206	NaN	12.0677695470792	0.766384276886142	3.47018383288274	NaN	NaN	NaN	11.3073179853149	9.42343529553767	2.44357859031196	-0.309914403651396	0.429631189982992	1.50887158500402	-3.92570561836332
1.52291666666669	1.11355937722821	-2.03945246643592	NaN	-2.62594125058192	NaN	-2.83560050500471	NaN	-2.59007481795208	-3.16891440919614	1.28900112323063	7.99571918916538	NaN	-1.71138868408211	0.0345339639942813	NaN	NaN	0.351852831711026	9.13800608690161	NaN	5.17157835188017	5.0238320844726	2.11709787925557	NaN	2.3107614687724	3.01375723054962	3.83919811850778	NaN	11.8620552613649	0.560671244453711	3.47018383288274	NaN	NaN	NaN	11.3073179853149	8.19099175208669	2.23768509842931	-0.0995859582557887	0.223916904268713	1.19941431937867	-4.13643097475142
1.52500000000002	0.599274446244235	-1.83373818072164	NaN	-3.24379842474184	NaN	-3.04131479071899	NaN	-2.49009992115235	-3.66956146005381	0.569001123230632	7.99428303325285	NaN	-1.5056897508948	0.0345339639942813	NaN	NaN	0.364774462004602	9.13800608690161	NaN	5.04938703721147	4.61254449933981	2.32281216496985	NaN	2.10363112528415	2.80322149395433	3.6334838327935	NaN	11.2449124042221	1.28138493482985	3.47018383288274	NaN	NaN	NaN	11.1016036996007	8.91455468272652	2.44321955133384	-0.0995859582557887	0.429631189982992	1.40512077212328	-4.33961669633829
1.52708333333336	1.0107023910314	-1.83373818072164	NaN	-3.03988058446579	NaN	-2.83560050500471	NaN	-2.69579415466283	-3.88597519706687	0.0547154089449123	7.99428303325285	NaN	-1.81423815067579	-0.171180321719999	NaN	NaN	0.566001091241355	9.13800608690161	NaN	5.15219342627767	4.72075136784632	2.11709787925557	NaN	2.10363112528415	2.4930725232936	3.83919811850778	NaN	11.8620552613649	1.27994878110476	3.05875526145418	NaN	NaN	NaN	11.1016036996007	8.19727485764554	2.13464859274344	0.00324471013170751	0.429631189982992	1.29777961320896	-4.33961669633829
1.52916666666669	0.804988418637818	-1.83373818072164	NaN	-2.83309043673948	NaN	-3.04131479071899	NaN	-2.69866637461834	-3.66956146005381	-0.150998876769368	7.47981858277983	NaN	-1.81172493907539	0.0345339639942813	NaN	NaN	0.454619751378345	9.13800608690161	NaN	5.055848679079	4.5178000613916	2.21995502211269	NaN	1.89793689177367	3.21136808889975	3.6334838327935	NaN	11.1420552613649	1.07423574867229	3.05875526145418	NaN	NaN	NaN	10.9987465567435	8.91724744225171	2.34072160411515	-0.716569968580602	0.223916904268713	0.978448895991191	-3.4139714969955
1.53125000000002	0.806245055061245	-1.83373818072164	NaN	-3.03880346917191	NaN	-2.83560050500471	NaN	-2.70297470455155	-4.18367094146982	-0.459570305340808	7.47963906329075	NaN	-1.50317653929445	0.0345339639942813	NaN	NaN	0.454619751378345	8.93229180118729	NaN	4.8502359009466	4.73421379840463	2.32281216496985	NaN	1.99791178857344	3.20813686933847	3.6334838327935	NaN	11.3477695470792	1.27923070424217	3.47018383288274	NaN	NaN	NaN	10.7930322710293	8.61048293615158	2.34072160411515	-0.718903522890951	0.326774047125832	0.959599579314695	-3.4139714969955
1.53333333333336	1.11553409160792	-2.24516675215024	NaN	-3.24451650160438	NaN	-3.04131479071899	NaN	-2.39730557424135	-4.40008467848285	-0.150998876769368	7.58213701050944	NaN	-2.01742387226266	-0.274037464577118	NaN	NaN	0.360467251906798	8.62372037261594	NaN	5.15219342627763	4.61254449933981	2.32281216496981	NaN	1.99791178857344	3.20813686933847	3.6334838327935	NaN	11.7538932675955	0.867804639377268	3.47018383288274	NaN	NaN	NaN	10.7930322710293	8.20086520367912	3.36911194659408	-0.716569968580602	0.121059761411593	0.728760704334704	-4.54531562952556
1.53541666666669	0.958735339465811	-2.2451667521502	NaN	-2.62845451960085	NaN	-3.04131479071899	NaN	-1.24157342031202	-3.54789216098892	1.28900112323063	7.68587866758879	NaN	-1.50945956829542	0.0345339639942813	NaN	NaN	0.874301850243314	8.93229180118733	NaN	5.15386866676184	3.91163862813903	3.04281216496985	NaN	2.11368389512833	2.5991481964816	4.14776954707922	NaN	12.2422599787659	0.872472138983912	3.47018383288274	NaN	NaN	NaN	11.1016036996007	7.44588674524518	3.57626207490015	-0.0809175237730005	-0.0846545243027276	0.701833109082613	-2.89972416402725
1.53750000000002	0.801936587323739	-1.73088103786448	NaN	-3.55416316554691	NaN	-3.24702907643327	NaN	-1.85722001086576	-2.64134249722182	2.21471540894491	7.78079415703082	NaN	-0.792026513740288	0.0345339639942813	NaN	NaN	0.163547832767849	8.93229180118733	NaN	5.15697982766099	5.00498468169094	2.93995502211269	NaN	2.52507236214933	2.79675905483173	3.94205526136494	NaN	12.4791981185078	0.877139638590556	3.47018383288274	NaN	NaN	NaN	11.3073179853149	8.58355534089945	3.88483303349054	-0.800732202485351	0.223916904268713	1.09170393837019	-3.21078577540859
1.53958333333336	1.2133645321109	-2.03945246643592	NaN	-3.5548812424095	NaN	-3.04131479071899	NaN	-1.960067127621	-4.1836709414698	2.00900112323063	7.8730309974884	NaN	-1.09806170192084	0.0345339639942813	NaN	NaN	0.154933412572118	8.93229180118733	NaN	5.1586550681452	4.60446704100477	2.73424073639841	NaN	2.31650590868334	2.59430136713966	4.04491240422206	NaN	11.9649124042221	1.28820666502421	3.47018383288274	NaN	NaN	NaN	11.5130322710292	8.69089649981381	3.88519207246867	-0.599737974331097	0.223916904268713	1.07464979471048	-3.41648470859586
1.54166666666669	1.31622151830772	-2.2451667521502	NaN	-3.34988628683961	NaN	-3.55560050500471	NaN	-2.58002204810794	-4.26226046274802	1.90614398037347	7.96873670761434	NaN	-0.892362768733528	0.0345339639942813	NaN	NaN	0.369081672102448	8.93229180118733	NaN	5.51524660894309	4.50433763083325	2.93995502211269	NaN	2.11081167517286	2.69391460120509	4.14776954707922	NaN	11.7591981185078	0.876780600159263	3.47018383288274	NaN	NaN	NaN	11.5130322710292	8.9109643366929	4.09126508384041	-0.8030657567957	0.429631189982992	1.36884808969299	-3.41899792019625
1.54375000000002	1.31586247932959	-2.55373818072164	NaN	-3.14525036970098	NaN	-3.34988621929043	NaN	-2.37720003455293	-4.67085556176914	2.42042969465919	8.07405880606152	NaN	-0.892362768733528	0.548819678280001	NaN	NaN	0.463234171574077	8.82943465833021	NaN	5.87183814974099	4.60177455489309	2.93995502211269	NaN	2.31937812863881	2.4882256939517	4.14776954707922	NaN	11.3477695470792	0.876780600159263	3.5730409757399	NaN	NaN	NaN	11.7187465567435	8.72410720062479	4.09090604486225	-0.8030657567957	0.429631189982992	1.77218271660657	-3.00760005382167
1.54583333333336	1.83068596878075	-2.34802389500736	NaN	-2.83668082105229	NaN	-3.55560050500471	NaN	-2.3800722545084	-3.86712779428521	2.20128839879659	8.19514481148276	NaN	-0.894875980333923	0.651676821137162	NaN	NaN	0.668768010908716	8.62372037261589	NaN	5.884761433476	4.70459645117633	2.73424073639841	NaN	2.31937812863881	2.4817632548291	4.14776954707922	NaN	11.0391981185078	1.28820666502417	3.47018383288274	NaN	NaN	NaN	11.8216036996007	8.75282996889371	3.88519207246867	-0.602071528641404	0.429631189982992	1.56198833131995	-3.41899792019625
1.54791666666669	2.44800740545056	-2.34802389500736	NaN	-2.83668082105229	NaN	-3.76131479071899	NaN	-2.68861360477415	-3.15275949252613	1.73071853150542	8.33814224253094	NaN	-0.995212235327203	0.0345339639942813	NaN	NaN	0.668768010908716	8.82943465833017	NaN	6.08391256974087	4.81280331968285	2.73424073639841	NaN	2.52507236214928	2.69068338164377	4.14776954707922	NaN	11.2449124042221	1.28677051129908	3.67589811859707	NaN	NaN	NaN	11.8216036996007	8.98995194943246	3.67858050262978	-1.01339420219135	0.635345475697272	1.96801571775879	-3.21078577540859
1.55000000000002	2.2428319915242	-2.75945246643592	NaN	-2.62989067332598	NaN	-3.24702907643327	NaN	-2.38150836448614	-2.74954936572835	1.28900112323063	8.50919861785891	NaN	-1.09806170192084	-0.0683231788628791	NaN	NaN	0.677382431104406	8.82943465833017	NaN	5.89445389627725	5.23486084926231	2.32281216496985	NaN	2.52220014219381	2.49145691351298	4.14776954707922	NaN	11.2449124042221	1.07998036357277	3.67589811859702	NaN	NaN	NaN	11.3073179853149	7.25670607174597	3.36965050506122	-0.807732865416397	0.635345475697272	1.76141167850575	-3.10793630881491
1.55208333333336	1.93426103293377	-2.55373818072164	NaN	-2.32060304781474	NaN	-3.45274336214755	NaN	-2.38438058444161	-2.66018990000348	0.980429694659192	8.71446145611951	NaN	-0.889849557133134	0.0345339639942813	NaN	NaN	0.570308301339241	8.82943465833017	NaN	5.89445389627725	4.8181882919062	2.52852645068413	NaN	2.11081167517286	2.79352783527045	4.14776954707922	NaN	10.3191981185078	0.874626369571588	3.47018383288274	NaN	NaN	NaN	11.3073179853149	8.31870867346406	3.16357749368952	-1.018061310812	0.635345475697272	1.24714554664415	-3.41648470859586
1.55416666666669	2.03801561657593	-2.55373818072164	NaN	-2.11560809224482	NaN	-3.24702907643327	NaN	-2.38438058444161	-2.65211244166847	0.774715408944912	9.12499180346137	NaN	-1.09680509612062	0.240248249708561	NaN	NaN	0.463234171574077	8.82943465833017	NaN	5.78518586534356	5.0238320844726	2.52852645068413	NaN	2.31363368872787	2.79029661570917	3.94205526136494	NaN	9.70205526136494	0.667836221845318	3.77875526145418	NaN	NaN	NaN	11.6158894138864	9.37839682779742	2.95786352129593	-0.812399974037094	0.841059761411552	1.76320685152254	-3.21329898700898
1.55625000000002	1.93677430578066	-2.55373818072164	NaN	-1.90738179079342	NaN	-3.24702907643327	NaN	-2.17868635093113	-2.24351734264735	1.70042969465919	8.71428193663045	NaN	-1.5056897508948	0.0345339639942813	NaN	NaN	0.677382431104406	8.93229180118733	NaN	5.17480917281393	5.01844711224925	2.73424073639841	NaN	2.10793945521739	2.59107014757838	3.94205526136494	NaN	9.59919811850778	0.563543551903931	3.67589811859702	NaN	NaN	NaN	11.7187465567435	7.84636947031348	3.1632184547114	-0.7049021970289	0.635345475697272	1.35269153254172	-3.62846667078413
1.55833333333336	1.01034335205328	-2.45088103786448	NaN	-2.31952593252086	NaN	-3.34988621929043	NaN	-2.38725280439712	-2.95519315829475	0.569001123230632	9.02123721981925	NaN	-1.29747760610714	0.0345339639942813	NaN	NaN	0.677382431104406	8.72657751547305	NaN	5.06554114188021	4.81280331968285	2.73424073639841	NaN	1.79939810495164	2.79191222548983	4.04491240422206	NaN	9.08491240422206	1.28353916541752	3.67589811859702	NaN	NaN	NaN	11.5130322710292	8.88746794515433	3.3692914660831	-0.7049021970289	0.429631189982992	1.35448670555851	-3.83416560397144
1.56041666666669	1.11355937722821	-2.75945246643592	NaN	-1.90845890608725	NaN	-3.24702907643327	NaN	-2.39012502435259	-2.95519315829475	0.0547154089449123	9.22659215323471	NaN	-1.71138868408211	-0.171180321719999	NaN	NaN	0.882916270439046	8.72657751547305	NaN	4.86639000561533	5.01306214002593	2.73424073639841	NaN	1.79939810495164	2.58460770845581	4.14776954707922	NaN	9.18776954707922	0.871035985258782	3.47018383288274	NaN	NaN	NaN	11.3073179853149	8.0682324802094	3.06036146851458	-0.499240860253949	0.429631189982992	1.56198833131995	-3.83416560397144
1.56250000000003	1.21641636342498	-2.9651667521502	NaN	-1.59881224214473	NaN	-3.34988621929043	NaN	-1.98160877728711	-3.15275949252613	-0.253856019626528	9.12337612805978	NaN	-1.60602600588808	0.0345339639942813	NaN	NaN	1.09275731987149	8.93229180118733	NaN	4.66077722748298	5.01844711224925	2.52852645068413	NaN	2.31363368872787	2.47691642548716	3.94205526136494	NaN	9.18776954707922	1.0774670945538	3.26446954716846	NaN	NaN	NaN	11.3073179853149	8.17198329309014	3.16357749368948	-0.293579523478998	0.841059761411593	1.3562818785753	-3.73005953157763
1.56458333333336	1.11481601365164	-2.9651667521502	NaN	-1.90774082922471	NaN	-3.45274336214755	NaN	-1.98160877728711	-3.46391766748741	1.49471540894491	8.71140962480543	NaN	-1.71138868408211	0.0345339639942813	NaN	NaN	1.2896767390104	8.82943465833017	NaN	4.65431558561549	5.43511966960536	2.52852645068413	NaN	2.3107614687724	3.19359638131269	4.14776954707922	NaN	8.46776954707922	1.07674901769125	3.47018383288274	NaN	NaN	NaN	11.3073179853149	7.86521878699002	3.06036146851458	-0.49924086025399	0.943916904268713	1.35807705159209	-3.62595345918378
1.56666666666669	2.0408879284009	-3.2737381807216	NaN	-2.11345386165714	NaN	-3.34988621929043	NaN	-2.3929972443081	-3.46930263971076	-0.356713162483647	8.30034071899639	NaN	-2.01993708386306	-0.479751750291439	NaN	NaN	1.09275731987157	8.62372037261594	NaN	4.66077722748298	5.01844711224925	2.32281216496981	NaN	2.30932535879462	3.19359638131269	4.3534838327935	NaN	7.9534838327935	1.28174397326118	3.47018383288278	NaN	NaN	NaN	11.3073179853149	8.63661798478236	2.64911304321648	-0.293579523478998	1.04677404712583	1.3571794650837	-3.627210064984
1.56875000000003	2.01196542936836	-2.55373818072164	NaN	-2.32203920153983	NaN	-3.34988621929043	NaN	-1.23295676044557	-3.13660457585615	1.28900112323063	8.31381853089532	NaN	-1.3062738467085	0.240248249708561	NaN	NaN	1.3967508687756	8.93229180118733	NaN	4.80811129232356	3.89817619758073	2.83709787925557	NaN	2.32081423861654	3.19682760087397	4.76491240422206	NaN	9.23919811850778	1.28659099208345	3.77875526145418	NaN	NaN	NaN	11.3073179853149	8.71794587794736	3.88483303349054	-0.48290598008155	0.223916904268713	1.16134646393155	-3.42025452599647
1.57083333333336	1.93300439651034	-2.2451667521502	NaN	-2.11848039969508	NaN	-3.76131479071899	NaN	-1.44152321391156	-1.89466436212275	2.21471540894491	8.35245264145957	NaN	-0.586327580552979	0.240248249708561	NaN	NaN	0.887223480536891	8.93229180118733	NaN	5.15944637002042	5.22409090481564	2.73424073639841	NaN	2.32081423861654	3.29644083493937	4.66205526136494	NaN	10.5249124042221	1.29143801090572	3.98446954716846	NaN	NaN	NaN	11.3073179853149	8.75072010217767	4.81090494823981	-1.2027206587939	0.635345475697272	1.98058192887645	-2.39175986006001
1.57291666666669	1.52229452967942	-2.45088103786448	NaN	-2.32168016310858	NaN	-3.55560050500471	NaN	-1.24157342031202	-3.46391766748741	2.00900112323063	8.41381790627853	NaN	-0.792026513740288	0.240248249708561	NaN	NaN	0.882916270439046	8.93229180118733	NaN	5.57878178533595	4.99959970946758	2.52852645068413	NaN	2.11512000510607	3.39766967878542	4.76491240422206	NaN	9.90776954707922	1.0850069016107	3.77875526145418	NaN	NaN	NaN	11.3073179853149	8.75678953702146	4.81126398721793	-1.2027206587939	0.223916904268713	1.98147951538484	-2.70282147144134
1.57500000000003	2.03639994117434	-2.55373818072164	NaN	-2.32239823997113	NaN	-3.76131479071899	NaN	-1.24588175024527	-4.59495852660262	1.70042969465919	8.49548918094161	NaN	-0.586327580552979	0.240248249708561	NaN	NaN	0.887223480536891	9.13800608690161	NaN	5.9301168630328	5.00498468169094	2.73424073639841	NaN	2.01370899832857	3.18874955197075	4.86776954707922	NaN	10.1134838327935	1.08428882474812	3.77875526145418	NaN	NaN	NaN	11.7187465567435	7.93486131255134	4.81126398721793	-1.41304910418955	0.429631189982992	2.288244021485	-2.70282147144134
1.57708333333336	2.03711801913058	-2.55373818072164	NaN	-2.42669090991247	NaN	-3.55560050500471	NaN	-0.940212619934987	-2.94980818607141	2.00900112323063	8.59504132103823	NaN	-1.10308812512163	1.16596253542284	NaN	NaN	1.09275731987149	9.13800608690161	NaN	6.07745092787339	5.52447913533025	2.52852645068413	NaN	2.32081423861654	3.39443845922414	4.76491240422206	NaN	9.70205526136494	0.878575792315687	3.98446954716846	NaN	NaN	NaN	11.6158894138864	7.93665648556817	4.60555001482439	-1.20738776741456	0.635345475697272	2.49215530121282	-2.29142360506673
1.57916666666669	2.24337054999139	-2.75945246643592	NaN	-2.11848039969508	NaN	-3.76131479071899	NaN	-0.531696372869505	-2.93634575551309	1.70042969465919	8.71004918215784	NaN	-1.5144859914962	1.16596253542284	NaN	NaN	1.09275731987149	9.13800608690161	NaN	5.89445389627725	5.21601344648065	2.73424073639841	NaN	1.90942577159559	3.18551833240947	4.7649124042221	NaN	9.59919811850778	0.877857715453101	3.98446954716846	NaN	NaN	NaN	11.8216036996007	8.35165973709105	4.50233398964941	-1.00172643063961	0.635345475697272	2.28644884846817	-2.70282147144134
1.58125000000003	2.44890500289591	-2.75945246643592	NaN	-2.11668520753865	NaN	-3.76131479071899	NaN	-0.941648729912722	-2.63865001111014	1.90614398037349	8.83808761988988	NaN	-1.5144859914962	0.651676821137162	NaN	NaN	1.09275731987149	8.93229180118733	NaN	5.88799225440976	5.5298641075536	2.73424073639841	NaN	2.31937812863881	3.18551833240947	4.6620552613649	NaN	8.98205526136494	0.877139638590556	4.19018383288274	NaN	NaN	NaN	12.0273179853149	8.66291217573323	4.09018796690601	-1.31021843580205	1.04677404712583	2.49215530121282	-2.70282147144134
1.58333333333336	2.24337054999139	-3.17088103786448	NaN	-1.90989505981238	NaN	-3.24702907643327	NaN	-0.536004702802752	-2.65211244166847	1.49471540894491	8.97673148982373	NaN	-1.3062738467085	0.240248249708561	NaN	NaN	1.10137174006722	9.13800608690161	NaN	5.39334523468131	5.52717162144193	2.52852645068413	NaN	2.31937812863881	2.99113869362062	4.76491240422206	NaN	9.08491240422206	0.669631414001701	4.19018383288274	NaN	NaN	NaN	12.0273179853149	8.75140401797105	3.57572351643297	-1.20738776741456	0.841059761411552	2.28465367545134	-2.70282147144134
1.58541666666669	2.03801561657593	-3.17088103786448	NaN	-1.91061313667493	NaN	-3.55560050500471	NaN	-0.947393169823704	-2.45993107966042	1.28900112323063	9.12355564754884	NaN	-0.788256696339677	0.240248249708561	NaN	NaN	1.10137174006722	8.93229180118733	NaN	5.38042195094629	5.41627226682369	2.32281216496985	NaN	1.90798966161786	3.28836278603615	4.66205526136494	NaN	8.26205526136494	0.773924083943048	4.19018383288274	NaN	NaN	NaN	12.0273179853149	8.5157348692539	3.57536447745485	-1.31021843580205	0.841059761411552	1.97609399633439	-3.01011326542207
1.58750000000003	2.24444766692575	-3.17088103786448	NaN	-2.32239823997113	NaN	-3.24702907643327	NaN	-1.05311250653445	-2.23543988431236	0.774715408944912	9.36204796525285	NaN	-0.891106162933352	0.445962535422841	NaN	NaN	1.3967508687756	8.93229180118733	NaN	5.56988062440992	5.31345037054054	2.32281216496985	NaN	2.31650590868334	3.29159400559747	4.66205526136494	NaN	7.74776954707922	0.566774897785444	4.2930409757399	NaN	NaN	NaN	11.8216036996007	8.07934585950545	3.37000954403939	-1.41304910418951	0.943916904268713	2.69427140792381	-3.11421933781592
1.58958333333336	2.04052888942282	-3.06802389500736	NaN	-2.31916689408961	NaN	-3.45274336214755	NaN	-1.05311250653445	-2.14338793247581	1.80328683751635	9.638379137	NaN	-1.30250402930793	0.240248249708561	NaN	NaN	1.59367028791451	9.13800608690161	NaN	4.98211967841655	5.30806539831718	2.52852645068413	NaN	2.11081167517286	3.28836278603615	4.86776954707922	NaN	7.43919811850778	0.566415859354192	4.2930409757399	NaN	NaN	NaN	NaN	7.84816464333031	3.36965050506122	-1.00172643063961	0.635345475697272	2.28196091592616	-3.42276773759686
1.59166666666669	1.11427745518446	-3.06802389500736	NaN	-2.32132112467729	NaN	-3.55560050500471	NaN	-1.2616789600004	-2.4356987046554	0.774715408944912	9.84247743399203	NaN	-1.30250402930793	0.0345339639942813	NaN	NaN	1.60659191820809	9.13800608690161	NaN	5.17480917281393	5.51909416310693	2.73424073639841	NaN	2.11081167517286	3.28513156647487	4.76491240422206	NaN	6.92491240422206	1.28677051129908	4.2930409757399	NaN	NaN	NaN	NaN	8.88298001261231	3.36965050506122	-1.00172643063961	0.943916904268713	2.48946254168759	-3.42276773759686
1.59375000000003	1.32035046655616	-3.27373818072164	NaN	-1.80703854359613	NaN	-3.45274336214755	NaN	-1.46880930348861	-2.74416439350502	1.70042969465919	9.63676346159845	NaN	-1.61105242908887	-0.171180321719999	NaN	NaN	1.60659191820809	9.34372037261589	NaN	5.38688359281382	5.73012292789665	2.52852645068413	NaN	1.90511744166239	3.39120723966282	4.66205526136494	NaN	7.2334838327935	0.874985408002881	4.2930409757399	NaN	NaN	NaN	NaN	8.1648026010229	2.85536557407725	-0.5950708657104	1.14963118998299	2.48946254168759	-3.42276773759686
1.59583333333336	1.3201709470671	-3.27373818072164	NaN	-1.60060743430111	NaN	-3.55560050500471	NaN	-1.47168152344412	-2.94980818607141	1.70042969465919	9.43104948920487	NaN	-1.71138868408211	-0.171180321719999	NaN	NaN	1.60659191820809	9.34372037261589	NaN	5.07846442561522	5.94384417879804	2.52852645068413	NaN	1.59370387144116	3.18228711284819	4.76491240422206	NaN	7.2334838327935	0.874626369571588	3.5730409757399	NaN	NaN	NaN	NaN	8.6790687328845	3.06143858544899	-0.5950708657104	0.943916904268713	2.28196091592616	-3.83416560397144
1.59791666666669	1.52750059486227	-3.06802389500736	NaN	-1.70346395051737	NaN	-3.45274336214755	NaN	-1.26598728993365	-3.37186571565088	1.70042969465919	9.43069045022671	NaN	-1.50317653929445	-0.0683231788628791	NaN	NaN	1.61520633840378	9.34372037261593	NaN	4.96596557374781	6.1602579158111	2.52852645068413	NaN	1.80514254486262	3.18067150306753	4.76491240422206	NaN	6.92491240422206	0.874267331140336	2.8530409757399	NaN	NaN	NaN	NaN	8.57801067952898	2.95858159925222	-0.80073220248531	1.14963118998295	2.59052059504311	-3.7338293489782
1.60000000000003	2.24821757619612	-3.2737381807216	NaN	-1.90845890608721	NaN	-3.24702907643331	NaN	-0.947393169823704	-3.37455820176258	1.49471540894491	9.63604538364221	NaN	-1.81172493907535	-0.274037464577118	NaN	NaN	1.40967249906914	8.93229180118729	NaN	4.85669754281413	5.32691280109888	2.32281216496981	NaN	2.0108367783731	3.17905589328691	4.76491240422206	NaN	6.5134838327935	1.07926228671022	1.61875526145414	NaN	NaN	NaN	NaN	8.37140664027594	2.85536557407733	-0.496907305943641	NaN	2.4876673686708	-3.93952828216547
1.60208333333336	1.88570485166042	-2.9651667521502	NaN	-2.11668520753865	0.39616967214658	-3.45274336214755	NaN	-1.13729019357905	-2.63865001111014	1.49471540894491	9.63605430168903	NaN	-1.09806170192084	0.548819678280001	NaN	NaN	1.60659191820809	9.13800608690161	NaN	4.93712773298749	4.00369057997561	3.04281216496985	NaN	2.32368645857206	3.70297182010417	4.55919811850778	NaN	6.99348383279352	0.98107327010061	1.61875526145418	NaN	-3.26179719523327	NaN	NaN	8.44007603847522	3.88555111144679	-0.578735985538001	NaN	3.0091141925996	-3.42528094919726
1.60416666666669	1.52319212712473	-2.55373818072164	NaN	-2.32383439369626	0.396947023579114	-3.34988621929043	NaN	-0.525951932958565	-1.72133040289634	2.00900112323063	9.63608102938606	NaN	-0.792026513740288	1.68024824970856	NaN	NaN	1.20413865973454	9.13800608690161	NaN	5.13178724434547	5.94384417879808	3.04281216496985	NaN	2.32655867852753	4.10788719548836	4.04491240422206	NaN	7.88491240422209	0.882884253491038	0.0758981185970242	NaN	-3.0386591143481	NaN	NaN	8.61859166597476	4.81126398721793	-1.29855066425035	NaN	3.21392305883578	-2.7053346830417
1.60625000000003	1.93462007191193	-2.55373818072164	NaN	-1.90989505981238	0.393356814254867	-3.45274336214755	NaN	-0.423104816203327	-3.88059022484354	1.70042969465919	9.6361255270681	NaN	-0.997725446927557	1.68024824970856	NaN	NaN	1.20413865973454	9.13800608690161	NaN	5.37072948814504	5.5110167047719	3.04281216496985	NaN	2.63222780883777	4.01150518098424	3.05338204040316	NaN	8.36491240422206	0.8818071381972	-1.26124473854582	NaN	-2.94508508042853	NaN	NaN	8.86143793641059	4.60590905380251	-1.19571999586286	NaN	3.00821660609117	-3.11673254941631
1.60833333333336	2.24355006948045	-2.75945246643592	NaN	-2.32203920153983	0.184083650498474	-3.55560050500471	NaN	-0.528824152914035	-4.08623401740994	1.28900112323061	9.63618775507006	NaN	-0.792026513740288	1.26881967828	NaN	NaN	1.40967249906918	9.13800608690161	NaN	5.79160928045346	5.72473795567333	2.73424073639841	NaN	2.73507492559301	4.10465597592708	1.61582223914274	NaN	8.15919811850778	0.881089061334615	-1.77553045283154	NaN	-2.93862264130593	NaN	NaN	9.27733877444186	4.60608857329157	-1.29855066425031	NaN	3.41962951158047	-2.91103361622901
1.61041666666669	1.72944465798553	-2.75945246643592	NaN	-2.11668520753865	0.184083650498474	-3.55560050500471	NaN	-0.531696372869505	-3.65609902949548	1.70042969465919	9.63626767372679	NaN	-0.892362768733528	0.754533963994281	NaN	NaN	1.61520633840378	9.13800608690161	NaN	6.09360503254212	6.14141051302944	3.24852645068413	NaN	2.63222780883777	4.11111841504964	0.0157419055060836	NaN	7.9534838327935	0.675376028902183	-2.28981616711726	NaN	-3.01903163369946	NaN	NaN	9.07252990820565	4.40037460089795	-1.19571999586286	NaN	3.41783433856368	-2.91103361622901
1.61250000000003	1.72944465798553	-2.9651667521502	NaN	-1.91240832883135	0.178698336512102	-3.45274336214755	NaN	-0.737390606380022	-3.36109577120421	1.70042969465919	9.63636524337314	NaN	-1.09806170192084	0.548819678280001	NaN	NaN	1.61520633840378	9.34372037261589	NaN	5.884761433476	5.73012292789665	3.24852645068413	NaN	2.52938069208253	3.89896706867368	-1.46335005544162	NaN	7.74776954707922	0.674657952039597	-2.70124473854582	NaN	-3.16836261957309	NaN	NaN	9.48753315972853	4.29751761470118	-1.20038710448355	NaN	3.21212788581899	-3.22209522761038
1.61458333333336	2.03837465555405	-3.17088103786452	NaN	-1.91240832883135	0.178698336512102	-3.45274336214755	NaN	-0.944520949868233	-2.03518106396927	2.42042969465919	9.63648042434397	NaN	-1.30250402930793	0.445962535422841	NaN	NaN	1.81212575754269	9.34372037261589	NaN	6.29598698974076	5.94384417879804	3.04281216496985	NaN	2.63222780883777	3.91027633713818	-2.53794473863506	NaN	7.2334838327935	0.673580836745759	-2.70124473854582	NaN	-3.24877161196662	NaN	NaN	10.0035944646069	4.09126508384041	-1.40371488694816	NaN	3.31318593917454	-3.22209522761038
1.61666666666669	2.45105923676468	-3.27373818072164	NaN	-2.11812136126378	0.377200872295793	-3.24702907643327	NaN	-0.333182689247747	-2.13261798802914	2.00900112323063	9.63661317697412	NaN	-1.30250402930793	0.651676821137121	NaN	NaN	1.93212151760147	9.34372037261589	NaN	6.10006667440965	5.94384417879804	2.73424073639841	NaN	2.83648593237051	3.29644083493937	-3.15508759577794	NaN	7.2334838327935	0.67214468302067	-2.80410188140298	NaN	-3.24230917284406	NaN	NaN	7.10575239601403	3.57626207490015	-0.994725767708601	NaN	3.41334640602158	-3.42779416079765
1.61875000000003	1.83391731958389	-3.27373818072164	NaN	-2.32132112467729	0.581088722065815	-3.34988621929043	NaN	-0.541749142713693	-1.72940786123133	1.28900112323063	9.63676346159845	NaN	-0.992699023726768	0.754533963994281	NaN	NaN	1.83366180803199	9.13800608690161	NaN	6.0903742116084	5.9411516926864	2.73424073639841	NaN	2.73076659565976	3.49405169328954	-3.77223045292078	NaN	6.92491240422206	0.570724320529543	-3.00981616711726	NaN	-3.13946471921739	NaN	NaN	7.24770313730524	3.16447509113486	-0.994725767708601	NaN	2.79622704778776	-3.63097988238453
1.62083333333336	2.04034936993376	-3.17088103786448	NaN	-1.91169025196877	0.577498512741567	-3.34988621929043	NaN	-0.543185252691469	-1.9215892232394	0.774715408944912	9.69926873193673	NaN	-1.30124742350771	0.754533963994281	NaN	NaN	1.92350709740574	9.13800608690161	NaN	5.67268701347612	6.1467954852528	2.32281216496985	NaN	2.83074149245957	3.18228711284819	-3.77223045292078	NaN	6.5134838327935	0.363575134371981	-2.9069590242601	NaN	-2.93377581196399	NaN	NaN	7.62280426824457	2.85626317152259	-0.786730876623301	NaN	3.51619963239392	-3.63600630558531
1.62291666666669	1.73321456725585	-2.9651667521502	NaN	-2.11417193851973	0.882432735065599	-3.34988621929043	NaN	-0.746007266246434	-1.52376406866494	1.08328683751635	9.84337503143734	NaN	-1.60853921748848	0.445962535422841	NaN	NaN	1.92350709740574	9.34372037261589	NaN	5.17480917281393	5.9411516926864	2.52852645068413	NaN	2.52507236214928	3.18228711284819	-3.5665161672065	NaN	6.5134838327935	0.568570089941868	-2.49553045283154	NaN	-3.07963058989434	NaN	NaN	8.15492914943043	2.85608365203353	-0.585736648469046	NaN	3.20584478026018	-3.73885577217899
1.62500000000003	0.807501691484713	-2.9651667521502	NaN	-2.11560809224482	0.882432735065599	-3.34988621929043	NaN	-0.954573719712421	-2.24082485653569	0.466143980373472	10.1501507951371	NaN	-1.5056897508948	0.0345339639942813	NaN	NaN	1.93642872769931	9.34372037261589	NaN	5.1586550681452	5.94384417879804	2.52852645068413	NaN	2.31937812863881	3.17744028350625	-3.36080188149222	NaN	5.99919811850778	1.28856570345546	-2.1869590242601	NaN	-3.40079766570358	NaN	NaN	9.29439291810157	2.85626317152259	-0.581069539848349	NaN	3.41334640602158	-3.9445547053663
1.62708333333336	1.93964661760572	-3.27373818072164	NaN	-1.91097217510622	0.882432735065599	-3.24702907643327	NaN	-0.957445939667891	-2.24351734264735	1.70042969465919	9.73800477239367	NaN	-1.81675136227618	0.240248249708561	NaN	NaN	1.93212151760147	9.13800608690161	NaN	5.1586550681452	5.94922915102139	2.73424073639841	NaN	2.52507236214928	3.18067150306753	-3.25794473863506	NaN	5.99919811850778	0.876062523296719	-1.77553045283154	NaN	-3.7226811524192	NaN	NaN	8.57621550651215	2.4444761877573	-0.272577534685902	NaN	3.20584478026018	-4.15025363855357
1.6291666666667	1.93964661760572	-3.27373818072164	NaN	-1.70346395051737	1.08811568949779	-3.45274336214755	NaN	-0.960318159623362	-2.44646864910207	1.70042969465919	9.63550682517498	NaN	-1.81675136227618	0.445962535422841	NaN	NaN	1.9407359377972	9.34372037261589	NaN	5.17157835188017	5.95999909546806	2.93995502211269	NaN	2.31937812863881	3.17744028350625	-2.8465161672065	NaN	6.20491240422206	0.876062523296719	-1.56981616711726	NaN	-3.8706851630687	NaN	NaN	9.29708567762676	2.23912125434184	-0.272577534685902	NaN	2.99834315449874	-4.35595257174088
1.63125000000003	1.22090435065159	-3.06802389500736	NaN	-2.11489001538227	0.882432735065599	-3.55560050500471	NaN	-1.06603749633411	-2.6574974138918	1.70042969465919	9.84086175859044	NaN	-1.81675136227618	0.445962535422841	NaN	NaN	2.03919564736659	9.34372037261593	NaN	4.95950393188033	6.27115727042933	2.73424073639841	NaN	2.51932792223834	2.96852015669157	-2.43508759577794	NaN	5.48491240422206	0.669631414001701	-1.4669590242601	NaN	-3.7772626659928	NaN	NaN	8.88746794515429	2.44447618775722	-0.0669161979109094	NaN	3.409756059988	-4.14899703275339
1.63333333333336	1.73518928163561	-3.2737381807216	NaN	-1.90845890608721	1.08093527084929	-3.55560050500467	NaN	-0.558982462446597	-2.65480492778019	1.70042969465919	10.149791756159	NaN	-2.01993708386306	0.240248249708561	NaN	NaN	1.84227622822777	9.13800608690161	NaN	5.16511671001264	2.70739321996898	2.73424073639845	NaN	2.32081423861654	2.96205771756901	-2.1265161672065	NaN	5.48491240422206	1.28605243443653	-1.4669590242601	NaN	-3.54230895941573	NaN	NaN	8.78461471878199	2.13608474865597	0.0312473618558488	NaN	3.2022544342266	-4.3546959659407
1.6354166666667	1.47562330304123	-2.9651667521502	NaN	-2.11883943812637	0.175108127187855	-3.45274336214755	NaN	-0.940212619934987	-2.21659248153067	1.70042969465919	10.1374460959502	NaN	-0.997725446927557	0.754533963994281	NaN	NaN	2.03919564736663	9.34372037261589	NaN	5.38748510459733	4.02253798275727	3.24852645068413	NaN	3.55497963967948	3.47951120526372	-0.480801881492216	NaN	5.8239600232697	1.08482738239508	-1.4669590242601	NaN	-3.24239165118979	NaN	NaN	8.85953513360567	3.57715967234546	-0.0505813177385517	NaN	3.51799480541071	-2.7141309236431
1.63750000000003	1.21605732444686	-2.55373818072164	NaN	-2.11991655342021	0.799337409132827	-3.45274336214755	NaN	-0.221718912626056	-0.977344753908933	2.00900112323063	10.1043597265906	NaN	-0.586327580552979	1.68024824970856	NaN	NaN	1.63674238889309	9.54943465833017	NaN	5.63271666679538	6.22807749264266	3.04281216496985	NaN	3.04361627585876	3.27382229801036	-1.20080188149222	NaN	6.50586478517444	0.883602330353583	-1.05553045283154	NaN	-2.95407834916741	NaN	NaN	9.04275300100929	4.0918036423076	-0.567068213986299	NaN	3.72190608513853	-3.02267932342404
1.63958333333336	1.21605732444686	-2.75945246643592	NaN	-2.11740328440124	0.90217888634892	-3.45274336214755	NaN	-0.430285366092003	-3.26904381936768	2.00900112323063	10.0564585649804	NaN	-0.586327580552979	1.68024824970856	NaN	NaN	1.83796901812984	9.54943465833017	NaN	5.85928978186071	5.93576672046304	3.04281216496985	NaN	2.63222780883777	2.78060295702528	-1.4065161672065	NaN	7.02776954707922	1.08859728592351	-1.56981616711726	NaN	-2.75393666120096	NaN	NaN	9.27195325539145	3.88644870889213	-0.770395996450902	NaN	3.51440445937713	-3.43407718979866
1.6416666666667	1.73106033338708	-2.9651667521502	NaN	-2.11740328440124	1.30995458588905	-3.45274336214755	NaN	-0.533132482847282	-3.45045523692906	1.90614398037347	9.99966852801988	NaN	-0.586327580552979	1.47453396399428	NaN	NaN	1.84227622822772	9.54943465833021	NaN	6.02568283504711	6.14410299914112	3.04281216496985	NaN	2.63222780883777	1.86112423386893	-1.4065161672065	NaN	7.2334838327935	1.08787920906092	-1.56981616711726	NaN	-2.64462976845169	NaN	NaN	9.58679604006725	3.88680774787026	-0.775063105071599	NaN	3.71831573910495	-3.43659040139901
1.64375000000003	1.73070129440896	-2.9651667521502	NaN	-2.32311631683367	1.51204733099698	-3.55560050500471	NaN	-0.536004702802752	-3.34763334064586	2.21471540894491	9.93991553260928	NaN	-0.586327580552979	1.37167682113712	NaN	NaN	2.04781006756236	9.34372037261589	NaN	6.0903742116084	6.25230986764767	3.04281216496985	NaN	2.83504982239277	0.525935252018958	-1.4065161672065	NaN	6.71919811850778	0.882166176628493	-1.36410188140298	NaN	-2.64139854889041	NaN	NaN	9.59038638610083	3.78395076167345	-0.667565328063406	NaN	3.51260928636034	-3.43910361299941
1.64583333333336	2.03999033095564	-2.75945246643592	NaN	-2.11848039969508	1.40561564445664	-3.45274336214755	NaN	-0.330310469292235	-2.23543988431236	1.80328683751633	9.88312549564878	NaN	-0.586327580552979	1.16596253542284	NaN	NaN	1.84227622822772	9.34372037261589	NaN	5.87829979160851	5.94922915102139	3.04281216496985	NaN	2.5279445821048	-0.989429829198061	-1.61223045292078	NaN	6.8220552613649	0.8818071381972	-1.56981616711726	NaN	-2.73939617317514	NaN	NaN	9.80058077138749	3.37216377790816	-0.672232436684103	NaN	3.51260928636034	-3.43784700719923
1.6479166666667	2.45159779523186	-2.75945246643592	NaN	-2.11812136126378	1.40561564445664	-3.55560050500471	NaN	-0.538876922758222	-1.42094217238176	1.80328683751633	9.83522433403861	NaN	-0.789513302139894	0.651676821137162	NaN	NaN	2.04781006756232	9.13800608690161	NaN	5.37072948814504	5.56217394089361	2.83709787925557	NaN	2.52507236214928	-2.44943685045555	-1.81794473863506	NaN	6.92491240422206	0.777514468255854	-1.4669590242601	NaN	-2.73939617317514	NaN	NaN	8.87490173403668	3.16609076653641	-0.569401768296607	NaN	3.71741815259656	-3.44036021879962
1.65000000000003	1.73231696981059	-2.9651667521502	NaN	-2.11740328440124	1.81518644865885	-3.34988621929043	NaN	-0.436029806002985	-0.814780739129214	1.70042969465919	9.80213796467901	NaN	-0.583814368952585	0.754533963994281	NaN	NaN	2.15057698722964	8.72657751547305	NaN	5.37072948814504	4.1468997679338	2.73424073639841	NaN	2.5279445821048	-3.61855165242689	-1.92080188149222	NaN	6.71919811850778	0.777155429824561	-1.56981616711726	NaN	-2.73939617317514	NaN	NaN	8.85784759037697	2.85698124947884	-0.466571099909152	NaN	3.50991652683512	-3.44036021879962
1.65208333333336	2.24660190079453	-2.9651667521502	NaN	-2.11740328440124	1.81159623933464	-3.55560050500471	NaN	-0.536004702802752	-1.54799644366995	1.49471540894491	9.7897923044702	NaN	-0.172416502578008	0.754533963994281	NaN	NaN	1.93642872769931	8.62372037261589	NaN	6.08391256974087	2.42046742001272	2.93995502211269	NaN	2.73507492559301	-4.26124007578559	-1.92080188149222	NaN	5.58776954707922	0.674657952039638	-1.56981616711726	NaN	-2.01625377822709	NaN	NaN	8.67538296646783	2.85662221050071	-0.779730213692296	NaN	2.99744556799035	-3.64228933458632
1.6541666666667	2.04178552584625	-2.9651667521502	NaN	-2.32132112467729	1.59873286625396	-3.34988621929043	NaN	-0.541749142713693	-1.52376406866494	0.774715408944912	9.911866220842	NaN	-0.992699023726768	0.960248249708561	NaN	NaN	2.32596035587924	8.72657751547305	NaN	5.87183814974099	0.786087023928171	2.73424073639841	NaN	2.83792204234825	-4.56709678943892	-1.71508759577794	NaN	5.7934838327935	0.570724320529543	-1.36410188140298	NaN	-1.91664054416165	NaN	NaN	8.33791102658177	2.44555330469167	-0.471238208529808	NaN	3.50991652683512	-3.6435459403865
1.65625000000003	1.73447120367932	-2.75945246643592	NaN	-2.31952593252086	1.80262071602403	-3.55560050500471	NaN	-0.337491019180952	-1.740177805678	1.90614398037347	10.1510483925824	NaN	-1.10057491352123	0.754533963994281	NaN	NaN	2.33457477607497	9.13800608690161	NaN	5.59249637094618	-1.15945154711761	2.83709787925557	NaN	2.73076659565976	-4.56709678943892	-1.81794473863506	NaN	5.38205526136494	0.67214468302067	-1.77553045283154	NaN	-2.01091067394154	NaN	NaN	8.16031466848088	2.65126727708525	-0.265576871754897	NaN	3.20135684771817	-3.95712076336823
1.65833333333336	1.83768722885426	-2.75945246643592	NaN	-2.11489001538227	2.00471346113196	-3.55560050500471	NaN	-0.54892969260241	-2.13800296025247	1.18614398037347	10.4580036757712	NaN	-1.3062738467085	0.445962535422841	NaN	NaN	2.1462697771318	9.13800608690161	NaN	5.37396030907881	-2.45524148308438	2.93995502211269	NaN	2.5279445821048	-4.22948245250724	-1.61223045292078	NaN	5.27919811850778	1.28928378031801	-1.36410188140298	NaN	-2.21917658304596	NaN	NaN	9.50458730338819	2.65144679657431	-0.471238208529808	NaN	3.3060052471073	-4.16281969655554
1.6604166666667	1.11804736445482	-3.06802389500736	NaN	-1.60060743430111	2.21039641556411	-3.34988621929043	NaN	-0.550365802580145	-1.72940786123133	0.0547154089449123	10.1494327171808	NaN	-1.72018492468347	0.445962535422841	NaN	NaN	1.92350709740574	9.13800608690161	NaN	5.16511671001268	-3.17499475706677	2.73424073639841	NaN	2.32225034859432	-4.041565252841	-1.71508759577794	NaN	5.27919811850778	0.876062523296719	-1.56981616711726	NaN	-2.43813305630798	NaN	NaN	8.78640989179882	2.44591234366979	-0.578735985538001	NaN	3.20135684771817	-4.16281969655554
1.66250000000003	1.01519037825801	-3.06802389500736	NaN	-2.11345386165714	2.21398662488836	-3.55560050500471	NaN	-0.756060036090621	-1.93774413990941	1.70042969465919	9.94335970580913	NaN	-1.51197277989581	0.445962535422841	NaN	NaN	2.12904093674038	8.93229180118733	NaN	5.16511671001268	-3.32409634128815	2.73424073639841	NaN	2.1165561150838	-3.63826548723747	-1.71508759577794	NaN	5.38205526136494	1.08105747886661	-1.36410188140298	NaN	-2.64301415867103	NaN	NaN	9.304266369694	2.44573282418069	-0.578735985538001	NaN	3.20135684771817	-3.44538664200041
1.66458333333336	1.01644701468143	-2.9651667521502	NaN	-1.60060743430111	2.21039641556411	-3.45274336214755	NaN	-0.758932256046132	-2.25428728709402	1.70042969465919	9.63460922772968	NaN	-1.30376063510811	0.445962535422841	NaN	NaN	2.3431891962707	8.82943465833017	NaN	5.16511671001268	-3.32678882739982	2.52852645068413	NaN	2.32225034859432	-3.53865225317204	-1.92080188149222	NaN	4.86776954707922	0.874267331140336	-1.4669590242601	NaN	-2.03478283228874	NaN	NaN	8.89105829118791	2.24001885178715	-0.578735985538001	NaN	3.3060052471073	-3.44789985360081
1.6666666666667	1.7366254375481	-3.06802389500736	NaN	-1.70202779679224	2.31682810210441	-3.55560050500467	NaN	-0.558982462446597	-2.25967225931731	0.260429694659192	9.94282114734191	NaN	-1.30376063510811	0.651676821137121	NaN	NaN	2.54010861540961	8.62372037261594	NaN	5.36749866721132	-3.53781759218954	2.52852645068413	NaN	2.11655611508376	-3.3297321263574	-1.92080188149218	NaN	4.55919811850782	1.28569339600528	-1.56981616711721	NaN	-0.905210369007323	NaN	NaN	8.37679215932635	2.13698234610132	-0.583403094158698	NaN	3.203152020735	-3.44789985360081
1.66875000000003	1.57982668540602	-2.75945246643592	NaN	-2.11668520753865	0.685725303944032	-3.55560050500467	NaN	-0.523079713003094	-1.52107158255328	1.70042969465919	9.9393122849369	NaN	0.642839595369965	0.754533963994281	NaN	NaN	2.33457477607497	9.13800608690161	NaN	5.66257593658813	3.82227916241418	3.04281216496985	NaN	3.55641574965722	-1.68745208789174	-0.275087595777936	NaN	5.38205526136494	1.08464786317941	-1.4669590242601	2.32820407415286	-0.296979042625035	NaN	NaN	8.43731312245793	3.57859582825798	-0.0435806548075061	NaN	3.51619963239392	-3.44915645940098
1.67083333333336	1.42302793326391	-2.75945246643592	NaN	-2.11919847655762	2.33477914872565	-3.55560050500471	NaN	-0.0117163491823339	-0.790548364124197	2.42042969465919	9.92990853369155	NaN	-0.284062209773042	0.754533963994281	NaN	NaN	2.1204265165446	8.72657751547305	NaN	6.03541588652971	-4.00026241344404	2.73424073639841	NaN	3.2478743993915	-2.20167435602516	-1.20080188149222	NaN	6.20491240422206	0.883602330353583	-1.05553045283154	2.32832260858293	-1.1165034520772	NaN	NaN	8.60613153816941	4.09288075924196	-0.763395333519857	NaN	3.51260928636034	-3.24345752621372
1.6729166666667	1.73159889185431	-2.75945246643592	NaN	-1.91097217510622	2.23193767150955	-3.34988621929043	NaN	-0.220282802648321	-3.1473745203028	2.21471540894491	9.91629414756018	NaN	0.127335656601535	0.754533963994281	NaN	NaN	2.12042651654464	8.82943465833021	NaN	6.40367690019541	-3.89744051716084	2.93995502211269	NaN	3.04218016588099	-2.20652118536711	-1.20080188149222	NaN	5.7934838327935	1.08787920906092	-1.56981616711726	1.81403767759899	-1.52465004702267	NaN	NaN	8.86413069593582	3.88519207246867	-0.973723778915505	NaN	3.30869800663248	-3.45418288260177
1.67500000000003	2.04052888942282	-2.9651667521502	NaN	-1.91097217510622	2.02625471707737	-3.45274336214755	NaN	-0.533132482847282	-2.23543988431236	1.80328683751635	9.90015338049721	NaN	-0.0720802475847677	1.68024824970856	NaN	NaN	2.12042651654464	8.93229180118733	NaN	6.68501736074462	-3.38063854963317	2.73424073639841	NaN	3.2478743993915	-2.41059448283984	-1.20080188149222	NaN	5.7934838327935	0.8818071381972	-1.56981616711726	1.81403767759899	-1.31734552998866	NaN	NaN	9.48573798671174	3.67947810007508	-0.973723778915505	NaN	3.51260928636034	-3.04278501622719
1.67708333333336	1.93749238373695	-3.17088103786448	NaN	-1.91097217510622	1.81698155332097	-3.45274336214755	NaN	-0.333182689247747	-2.94711569995976	2.42042969465919	9.88317048645702	NaN	-0.0808764881861271	1.68024824970856	NaN	NaN	2.12904093674038	8.93229180118733	NaN	6.7970956513367	-2.86114409599382	2.73424073639841	NaN	3.24931050936924	-2.61628339009319	-1.20080188149222	NaN	5.4849124042221	0.778232545118399	-1.56981616711726	1.81403767759899	-1.7222609053728	NaN	NaN	9.07791542725606	3.78233508627186	-0.768062442140554	NaN	3.30690283361565	-3.2509971610149
1.6791666666667	2.04052888942282	-3.27373818072164	NaN	-1.91169025196877	1.60770838956458	-3.55560050500471	NaN	-0.746007266246434	-2.23543988431236	2.21471540894491	9.86702971939405	NaN	-0.277779180772077	1.47453396399428	NaN	NaN	2.33457477607497	8.93229180118733	NaN	6.80355729320423	-2.65550030342742	2.73424073639841	NaN	3.24931050936924	-2.81874107778526	-1.4065161672065	NaN	5.58776954707922	0.674657952039597	-1.56981616711726	1.81367863862083	-1.92471859306491	NaN	NaN	9.38737269288141	3.57841630876892	-0.768062442140554	NaN	3.51260928636034	-3.45543948840199
1.68125000000003	2.45231587318811	-3.06802389500736	NaN	-1.91097217510622	1.60591328490246	-3.34988621929043	NaN	-0.540313032735958	-0.80939576690588	2.42042969465919	9.85341533326269	NaN	-0.586327580552979	1.16596253542284	NaN	NaN	2.73702803454848	8.82943465833017	NaN	6.81001893507172	-2.34164964235447	2.52852645068413	NaN	3.24643828941373	-2.8122786386627	-1.61223045292078	NaN	5.58776954707922	0.365011288097071	-1.36410188140298	1.81385815810989	-2.02756304669159	NaN	NaN	9.80058077138749	3.37216377790816	-0.768062442140554	NaN	3.51260928636034	-3.45669609420217
1.68333333333336	2.04178552584625	-3.27373818072164	NaN	-1.91097217510622	2.01009877511829	-3.24702907643327	NaN	-0.234643902425714	-0.711958842845995	2.00900112323063	9.84401158201733	NaN	-0.386911676366676	1.16596253542284	NaN	NaN	2.8397949542158	8.72657751547305	NaN	7.21801367040271	-2.44447153863767	2.11709787925557	NaN	3.24643828941373	-2.59851168250609	-1.61223045292078	NaN	5.7934838327935	0.569288166804413	-1.36410188140298	2.32778405011574	-2.02594743691093	NaN	NaN	8.85784759037697	3.16591124704735	-0.665231773753057	NaN	3.51260928636034	-3.66113842158926
1.6854166666667	2.76178442922381	-3.06802389500736	NaN	-1.90989505981238	1.8008256113619	-3.45274336214755	NaN	-0.546057472646939	-0.828243169687541	1.80328683751635	9.84050271961232	NaN	-0.0758500649853386	0.754533963994281	NaN	NaN	2.73702803454848	8.62372037261589	NaN	7.01240089227035	-2.55267840714423	2.21995502211269	NaN	3.45356863290198	-2.39605399481401	-1.81794473863506	NaN	5.0734838327935	0.365011288097071	-1.36410188140298	2.22492706391893	-1.20319180789744	NaN	NaN	8.44164246923069	3.06269522187242	-0.772729550761251	NaN	2.99834315449874	-3.45418288260177
1.68750000000003	2.65928648200516	-2.9651667521502	NaN	-1.80811565888996	1.79903050669978	-3.24702907643327	NaN	-0.340363239136464	-1.02042453169561	0.980429694659192	9.9413816868438	NaN	-0.588840792153373	0.754533963994281	NaN	NaN	2.62133948458762	8.62372037261589	NaN	6.60117533600559	-2.35241958680114	2.01424073639841	NaN	3.34928540616901	-2.39605399481401	-1.61223045292078	NaN	5.48491240422206	0.877857715453101	-1.36410188140298	1.81349911913177	-0.994271681082805	NaN	NaN	8.1573500070624	2.65126727708525	-0.461903991288455	NaN	3.51260928636034	-3.66365163318965
1.68958333333336	2.454829146035	-2.75945246643592	NaN	-2.11309482322589	2.00112325180772	-3.45274336214755	NaN	-0.54892969260241	-1.02580950391895	1.28900112323063	10.1490736782027	NaN	-0.586327580552979	0.651676821137121	NaN	NaN	2.83548774411795	8.62372037261589	NaN	6.10006667440965	-2.14677579423475	2.52852645068413	NaN	3.4521325229242	-2.60174290206737	-1.61223045292078	NaN	4.86776954707922	0.56892912837312	-1.56981616711726	1.81349911913177	-0.785351554268132	NaN	NaN	8.05566626909175	2.85662221050071	-0.466571099909152	NaN	3.20404960724339	-3.87437698957771
1.6916666666667	1.52875723128574	-2.75945246643592	NaN	-2.11345386165714	2.21039641556411	-3.45274336214755	NaN	-0.54892969260241	-1.52914904088827	0.774715408944912	10.4562084808806	NaN	-0.789513302139894	0.0345339639942813	NaN	NaN	2.83118053402011	8.62372037261589	NaN	6.0903742116084	-1.83292513316179	2.52852645068413	NaN	3.35215762612448	-2.60174290206737	-1.4065161672065	NaN	4.66205526136494	1.08249363259174	-1.56981616711726	1.81349911913177	-0.914209416199301	NaN	NaN	8.8847751856291	2.85662221050071	-0.466571099909152	NaN	3.20584478026018	-3.66616484479005
1.69375000000003	1.83858482629956	-2.75945246643592	NaN	-1.9091769829498	2.52251105653664	-3.24702907643327	NaN	-0.241824452314431	-1.23145329648534	0.0547154089449123	10.3533514946838	NaN	-1.10057491352123	0.445962535422841	NaN	NaN	2.83118053402011	8.72657751547305	NaN	6.28952534787323	-1.83292513316179	2.32281216496985	NaN	3.35215762612448	-2.59851168250609	-1.4065161672065	NaN	4.55919811850778	1.08105747886661	-1.77553045283154	1.81367863862083	-1.15711620725361	NaN	NaN	8.16300742800611	2.44519426571355	-0.0552484263592487	NaN	3.00013832751557	-3.76901431138372
1.69583333333337	1.73572784010275	-2.75945246643592	NaN	-1.90845890608725	2.52251105653664	-3.34988621929043	NaN	-0.553238022535615	-1.22606832426201	1.80328683751633	9.94156451091848	NaN	-0.897389191934317	0.445962535422841	NaN	NaN	3.04102158345255	8.72657751547305	NaN	6.49513812600563	-1.62189636837208	2.32281216496985	NaN	3.35215762612448	-2.80743180932076	-1.4065161672065	NaN	4.86776954707922	1.08033940200406	-1.77553045283154	1.81367863862083	-1.28826455393705	NaN	NaN	8.67727355986767	2.44483522673539	-0.0552484263592487	NaN	3.20763995327701	-3.87186377797736
1.6979166666667	1.53109098464357	-2.55373818072164	NaN	-2.11345386165714	2.52430616119872	-3.24702907643327	NaN	-0.447518685824907	-1.54261147144662	1.80328683751633	9.42656150197826	NaN	-1.10308812512163	0.548819678280001	NaN	NaN	3.03671437335471	8.72657751547305	NaN	6.08391256974087	-1.41086760358237	2.01424073639841	NaN	3.35072151614674	-3.01312071657411	-1.4065161672065	NaN	4.55919811850778	0.667836221845318	-1.56981616711726	1.81403767759899	-0.791294214764275	NaN	NaN	8.5744203334954	2.23912125434184	0.150412910415703	NaN	3.41334640602158	-3.87186377797736
1.70000000000003	2.04555543511657	-2.75945246643592	NaN	-2.52487992652204	2.72998911563095	-3.55560050500467	NaN	-0.536004702802752	-1.44248206127506	0.466143980373472	9.63227547437189	NaN	-1.10057491352119	0.75453396399424	NaN	NaN	2.73272082445063	8.82943465833017	NaN	6.2766020641383	-1.61112642392541	2.01424073639845	NaN	3.03643572597005	-2.81227863866274	-1.61223045292082	NaN	5.38205526136494	1.07854420984764	-1.77553045283154	1.81403767759899	0.131650700842356	NaN	NaN	8.06194937465055	2.13572570967785	0.150412910415703	NaN	3.20584478026022	-3.97471324457095
1.70208333333337	1.68295295083637	-2.75945246643592	NaN	-2.1163261691074	1.10068142213261	-3.45274336214755	NaN	-0.934468180024046	0.946653928243534	1.70042969465919	9.66375816914526	NaN	-0.592610609553985	0.754533963994281	NaN	NaN	2.73702803454848	9.13800608690161	NaN	6.54630792125178	-1.41625257580568	2.93995502211269	NaN	4.17493456016642	-2.34947859734258	-1.20080188149218	NaN	5.46031613093014	0.980534712453691	-1.36410188140298	2.02082876692694	0.628621040015132	NaN	NaN	8.17988802747759	3.57698015285644	-0.239907774341104	NaN	3.51889239191911	-3.66867805639044
1.7041666666667	1.32035046655616	-2.2451667521502	NaN	-2.4284861020689	2.75332547623847	-3.55560050500471	NaN	-0.525951932958565	0.0320268061413935	2.42042969465919	9.68861022508889	NaN	0.128592262401753	1.88596253542284	NaN	NaN	2.73702803454848	8.72657751547305	NaN	6.87174783114464	-1.84100259149683	2.32281216496985	NaN	3.76929053305641	-1.88990977558381	-1.20080188149222	NaN	5.48491240422206	0.882525215059745	-1.05553045283154	1.40350733025713	-0.0848276962490809	NaN	NaN	8.4514377506018	3.88519207246867	-0.756394670588811	NaN	3.72280367164697	-3.66867805639044
1.70625000000003	2.04034936993376	-2.2451667521502	NaN	-2.63312201920749	2.74973526691423	-3.55560050500471	NaN	-0.0145885691378044	-1.61043104827815	2.21471540894491	9.70748303234976	NaN	0.335547801389239	1.68024824970856	NaN	NaN	2.62995390478331	8.62372037261589	NaN	7.18699480773368	-1.93843951555667	2.52852645068413	NaN	3.56503240952367	-2.09559868283717	-0.995087595777936	NaN	5.27919811850778	1.08752017062967	-1.05553045283154	1.60958034162883	-0.496205510755826	NaN	NaN	8.75319919098788	3.67947810007508	-0.758728224899201	NaN	3.9303052974084	-3.25979340161626
1.70833333333337	2.04052888942282	-2.45088103786448	NaN	-2.83811697477742	3.05825969856251	-3.34988621929039	NaN	-0.323129919403559	-1.92697419546274	2.00900112323063	9.72102798107467	NaN	0.127335656601535	1.26881967828	NaN	NaN	3.03671437335471	8.62372037261589	NaN	7.42612186493573	-1.83292513316183	2.11709787925557	NaN	3.76354609314543	-2.29805637052928	-1.0979447386351	NaN	5.0734838327935	0.881089061334615	-0.849816167117256	1.30100938303844	-0.287285383941153	NaN	NaN	9.06714438915524	3.67947810007508	-0.758728224899201	NaN	3.4160391655468	-3.67119126799083
1.7104166666667	1.83445587805108	-2.55373818072164	NaN	-2.11848039969508	3.46603539810259	-3.55560050500471	NaN	-0.223155022603792	-0.790548364124218	2.42042969465919	9.7298964614106	NaN	-0.0783632765857328	1.68024824970856	NaN	NaN	3.25086263288504	8.62372037261589	NaN	7.52320201666755	-1.83292513316183	2.21995502211269	NaN	3.77072664303414	-2.19521191690256	-0.995087595777936	NaN	4.86776954707922	0.881089061334615	-1.05553045283154	1.30100938303844	-0.390129837567829	NaN	NaN	8.86233552291899	3.67911906109696	-0.655897556511704	NaN	3.9303052974084	-3.46549233480353
1.71250000000003	2.04088792840094	-2.55373818072164	NaN	-2.63348105763878	3.56169645667019	-3.76131479071899	NaN	-0.738826716357757	-0.287208827154873	2.00900112323063	9.73473986350439	NaN	-0.178699531578973	1.47453396399428	NaN	NaN	3.04102158345255	8.62372037261589	NaN	7.32405088040267	-1.72471826465528	2.11709787925557	NaN	3.97211254661142	-2.40413204371724	-0.892230452920776	NaN	5.27919811850778	1.08608401690454	-0.849816167117256	1.30100938303844	-0.597434354601842	NaN	NaN	9.48125005416972	3.57608255541109	-0.758728224899201	NaN	3.31318593917454	-3.25728019001586
1.71458333333337	2.65802984558169	-2.55373818072164	NaN	-2.63240394234494	3.45705987479197	-3.76131479071899	NaN	-0.536004702802752	-0.495545105832928	2.21471540894491	9.73620957750302	NaN	-0.383141858966105	1.47453396399428	NaN	NaN	3.55054897169126	8.62372037261589	NaN	7.23093695413772	-1.82754016093848	2.21995502211269	NaN	3.96924032665594	-2.40090082415596	-0.892230452920776	NaN	5.27919811850778	0.879293869178232	-0.644101881402935	1.30082986354938	-0.594203135040561	NaN	NaN	9.58410328054203	3.37000954403939	-0.557733996744905	NaN	3.31318593917454	-3.25728019001586
1.7166666666667	3.17357141298914	-2.75945246643592	NaN	-2.6316858654824	3.65915261989991	-3.55560050500471	NaN	-0.230335572492509	0.213438223702794	2.00900112323063	9.73620957750302	NaN	-0.0745934591851619	1.26881967828	NaN	NaN	3.55485618178911	8.62372037261589	NaN	7.13459220693905	-1.61651139614877	2.21995502211269	NaN	3.76354609314543	-2.38959155569145	-1.09794473863506	NaN	5.58776954707922	1.08321170945428	-0.849816167117256	1.40296877178995	-1.00234972998603	NaN	NaN	8.85156448481813	2.95768400180687	-0.66056466513236	NaN	3.31318593917454	-3.25728019001586
1.71875000000003	2.76214346820197	-2.75945246643592	NaN	-2.5281112724036	3.25137692035983	-3.55560050500471	NaN	-0.541749142713693	-0.314133688271547	1.70042969465919	9.73620957750302	NaN	-0.0745934591851619	0.754533963994281	NaN	NaN	3.45639647221968	8.62372037261589	NaN	7.20832120760146	-1.41625257580568	2.01424073639841	NaN	3.55785185963495	-2.29320954118734	-1.09794473863506	NaN	4.86776954707922	0.877857715453101	-0.849816167117256	1.60904178316165	-0.285669774160492	NaN	NaN	8.49348310941132	2.85410893765382	-0.454903328357409	NaN	3.51889239191915	-3.25476697841547
1.72083333333337	2.76250250718009	-2.55373818072164	NaN	-1.91169025196877	2.94285248871155	-3.55560050500471	NaN	-0.438902025958455	-0.306056229936535	0.774715408944912	9.78772783034594	NaN	-0.380628647365711	0.754533963994281	NaN	NaN	3.43486042173037	8.41800608690161	NaN	6.80355729320423	-1.41625257580568	1.80852645068413	NaN	3.56072407959042	-2.29320954118734	-0.995087595777936	NaN	5.0734838327935	0.56749297464803	-1.05553045283154	1.60832370520537	-0.282438554599212	NaN	NaN	8.24080638493195	2.64839496526024	-0.0435806548075061	NaN	3.72639401768059	-3.46046591160278
1.7229166666667	2.454829146035	-2.55373818072164	NaN	-2.11381290008843	3.24778671103558	-3.76131479071899	NaN	-0.538876922758222	-0.31144120215987	1.70042969465919	9.8392460831889	NaN	-0.380628647365711	0.445962535422841	NaN	NaN	3.32347908186736	8.41800608690161	NaN	6.61409861974057	-1.41086760358237	2.01424073639841	NaN	3.56072407959042	-2.19198069734128	-0.892230452920776	NaN	4.66205526136494	0.668913337139156	-1.26124473854582	1.60832370520537	-0.484896242291284	NaN	NaN	8.14774845736323	2.64803592628211	-0.0482477634282031	NaN	3.52248273795277	-3.67119126799083
1.72500000000003	1.73447120367932	-2.55373818072164	NaN	-1.91061313667493	3.6663330385484	-3.76131479071899	NaN	-0.541749142713693	-0.814780739129214	1.18614398037347	9.7349529410796	NaN	-0.586327580552979	0.240248249708561	NaN	NaN	3.34070792225878	8.21229180118733	NaN	6.60440615693936	-1.41086760358237	2.01424073639841	NaN	3.76641831310094	-2.39605399481401	-0.892230452920776	NaN	4.76491240422206	0.874626369571588	-1.26124473854582	1.60832370520537	-0.277591725257271	NaN	NaN	9.28362188000071	2.8537498986757	0.260244241734244	NaN	3.52248273795277	-3.66867805639044
1.72708333333337	2.04411927920408	-2.75945246643592	NaN	-1.70597721953633	3.66274282922416	-3.55560050500471	NaN	-0.541749142713693	-0.722728787292665	0.0547154089449123	9.83745088829824	NaN	-0.792026513740288	0.445962535422841	NaN	NaN	3.54624176159342	8.41800608690161	NaN	6.59794451507183	-1.81677021649181	1.80852645068413	NaN	3.56072407959042	-2.19036508756066	-0.892230452920776	NaN	4.76491240422206	0.87354925427775	-1.36410188140298	1.60832370520537	-0.382051788664648	NaN	NaN	8.5636492953945	2.44232195388853	0.461238469888499	NaN	3.21392305883578	-3.77152752298412
1.7291666666667	2.25001277108673	-2.55373818072164	NaN	-1.60168454959495	3.45346966546776	-3.34988621929043	NaN	-0.951701499756909	-0.609136946562817	1.80328683751633	9.63209595488278	NaN	-0.789513302139894	0.240248249708561	NaN	NaN	3.54624176159342	8.21229180118733	NaN	6.28952534787323	-1.61651139614877	2.01424073639841	NaN	3.56072407959042	-2.3992852143753	-1.09794473863506	NaN	5.0734838327935	0.87354925427775	-1.4669590242601	1.81439671657711	-0.282438554599212	NaN	NaN	9.07791542725606	2.44196291491037	0.257910687423896	NaN	3.31677628520812	-3.66867805639048
1.73125000000003	2.04142648686813	-2.55373818072164	NaN	-1.91025409824364	3.25137692035983	-3.04131479071899	NaN	-0.747443376224169	-0.822858197464207	1.80328683751633	9.63173691590466	NaN	-0.891106162933352	0.445962535422841	NaN	NaN	3.55485618178907	8.00657751547305	NaN	6.07745092787339	-1.40279014524734	1.60281216496985	NaN	3.55785185963495	-2.39605399481401	-0.995087595777936	NaN	5.48491240422206	0.564261628766517	-1.4669590242601	1.81403767759899	0.125708040346212	NaN	NaN	8.87220897451141	2.44196291491037	0.463572024198847	NaN	3.41962951158042	-3.77152752298412
1.73333333333337	2.65856840404887	-2.5537381807216	NaN	-1.91061313667489	3.56528666599444	-3.34988621929043	NaN	-0.443210355891661	-0.833628141910835	0.466143980373472	9.42602294351108	NaN	-0.891106162933352	0.0345339639942404	NaN	NaN	3.43486042173037	7.90372037261593	NaN	5.86214568693974	-1.41625257580568	1.80852645068413	NaN	3.45500474287971	-2.39605399481397	-1.20080188149218	NaN	5.48491240422206	1.0774670945538	-1.26124473854586	2.12332671414563	-0.0815964766878005	NaN	NaN	8.56364929539454	2.33892640922454	0.463572024198847	NaN	3.010011779108	-3.97471324457095
1.7354166666667	2.40947242686785	-2.55373818072164	NaN	-2.11883943812637	2.03882044971223	-3.24702907643327	NaN	-0.413052046359098	1.14422026247494	1.70042969465919	9.42881001512127	NaN	0.438397267982873	0.754533963994281	NaN	NaN	3.23794100259146	8.82943465833017	NaN	5.93892202669915	-1.41625257580568	2.73424073639841	NaN	4.28352611683264	-2.19359630712194	-0.892230452920776	7.7461202068852	5.53634097565066	1.08213459416044	-0.849816167117256	1.60868274418353	1.321066849131	NaN	NaN	8.59533352461945	3.36839386863779	0.276579121906643	NaN	3.42411744412244	-3.66867805639044
1.73750000000003	2.03963129197748	-2.2451667521502	NaN	-2.32706573957777	3.99639872614213	-3.55560050500471	NaN	-0.520207493047583	0.838447059737	2.21471540894491	9.43704974977253	NaN	-0.0783632765857328	1.88596253542284	NaN	NaN	3.54624176159342	8.41800608690161	NaN	6.13887261294335	-1.42433003414068	2.01424073639841	NaN	3.97929309650013	-2.09559868283717	-0.686516167206496	7.77790281562425	5.58776954707922	1.08680209376709	-0.644101881402976	1.60868274418353	0.806844580997581	NaN	NaN	8.68900427036425	3.88267879962177	-0.232907111410059	NaN	3.7308819502226	-3.46297912320317
1.73958333333337	1.83463539754014	-2.2451667521502	NaN	-2.32562958585264	3.58144260795351	-3.45274336214755	NaN	-0.73164616646904	0.00240945891306183	1.90614398037347	9.45055992719581	NaN	0.335547801389239	1.68024824970856	NaN	NaN	3.54624176159342	8.41800608690161	NaN	6.41642979612095	-1.62728134059544	2.01424073639841	NaN	3.56790462947914	-2.09559868283717	-0.892230452920776	7.57182980425254	5.58776954707922	1.29179704933697	-0.644101881402976	2.02011068897069	0.806844580997581	NaN	NaN	8.84258861973414	3.88267879962177	-0.447902665426404	NaN	3.73267712323943	-3.46423572900335
1.7416666666667	2.45159779523186	-2.45088103786448	NaN	-2.53134261828511	3.78353535306145	-3.24702907643327	NaN	-0.734518386424511	-1.52107158255328	1.49471540894491	9.46915832712207	NaN	0.131105474002147	1.47453396399428	NaN	NaN	3.75177560092802	8.41800608690161	NaN	6.7260259266808	-1.41625257580568	1.80852645068413	NaN	3.77647108294513	-1.58137641470375	-0.686516167206496	7.57182980425254	5.58776954707922	1.08608401690454	-0.541244738545815	1.60922130265071	0.912920254185537	NaN	NaN	9.25848945776537	3.88267879962177	-0.239907774341104	NaN	3.73267712323943	-3.46674894060374
1.74375000000003	2.0401698504447	-2.55373818072164	NaN	-2.63348105763878	3.78353535306145	-3.24702907643327	NaN	-0.220282802648321	0.638188239393917	2.00900112323063	9.49266272928234	NaN	0.133618685602542	1.47453396399428	NaN	NaN	3.7345467605366	8.21229180118733	NaN	7.02209335507156	-1.41625257580568	1.80852645068413	NaN	3.77647108294513	-1.58137641470375	-0.892230452920776	7.57218884323066	5.48491240422206	0.88037098447207	-0.541244738545815	1.81475575555523	0.811691410339481	NaN	NaN	9.05457817803755	3.88267879962177	-0.244574882961801	NaN	3.52697067049478	-3.67496108539145
1.74583333333337	2.04052888942282	-2.75945246643592	NaN	-2.5320606951477	3.57426218930505	-3.55560050500471	NaN	-0.423104816203327	0.11600129964293	1.80328683751633	9.52089091340758	NaN	-0.0745934591851619	0.960248249708561	NaN	NaN	3.52901292120196	8.21229180118733	NaN	7.33374334320392	-1.21599375546264	1.60281216496985	NaN	3.9821653164556	-1.69068330745302	-0.892230452920776	7.57254788220879	5.58776954707922	0.879293869178232	-0.746959024260095	1.60904178316165	1.01738031759287	NaN	NaN	9.36583061667973	3.67696482722819	-0.450236219736712	NaN	3.73267712323943	-3.67747429699184
1.7479166666667	2.45195683420999	-2.75945246643592	NaN	-2.42848610206886	3.57246708464293	-3.34988621929043	NaN	-0.21741058269281	0.408312071822522	2.00900112323063	9.55366065922873	NaN	-0.588840792153373	0.754533963994281	NaN	NaN	3.7345467605366	8.21229180118733	NaN	7.13459220693901	-1.11317185917944	1.49995502211273	NaN	4.18498733001061	-2.09236746327589	-0.686516167206496	7.46969089601197	5.58776954707922	0.672862759883214	-0.644101881402935	1.60904178316165	0.818153849462083	NaN	NaN	9.57333224244116	3.57356928256419	-0.239907774341104	NaN	3.52697067049478	-3.67747429699184
1.75000000000003	2.24696093977265	-2.75945246643592	NaN	-2.4284861020689	3.77096962042662	-3.04131479071899	NaN	-0.428849256114267	0.919729067126859	1.49471540894491	9.59078974647681	NaN	-0.0745934591851619	0.754533963994281	NaN	NaN	3.94869502006693	8.21229180118733	NaN	7.54581776320377	-1.00496499067289	1.39709787925557	NaN	3.97642087654462	-2.19036508756066	-0.480801881492216	7.98451438546318	5.99919811850778	0.876062523296719	-0.849816167117256	1.81439671657711	0.818153849462083	NaN	NaN	8.63508699397266	3.36749627119249	-0.445569111116056	NaN	3.32126421775018	-3.67747429699184
1.75208333333337	2.658927443027	-2.55373818072164	NaN	-2.63419913450133	3.45705987479197	-2.62988621929043	NaN	-0.0174607890933157	0.386772182929203	0.980429694659192	9.63209595488278	NaN	-0.0695670359843734	0.651676821137121	NaN	NaN	3.75177560092802	8.21229180118733	NaN	7.5328944794688	-1.10778688695609	1.29424073639841	NaN	4.18355122003283	-2.09559868283717	-0.480801881492216	7.46969089601197	5.27919811850778	0.671785644589377	-0.746959024260095	1.50618479696484	1.12668721034215	NaN	NaN	8.64765320509035	2.95535024844908	-0.242241328651453	NaN	2.80520291287179	-3.67244787379101
1.7541666666667	2.24785853721795	-2.34802389500736	NaN	-2.53134261828511	3.45346966546776	-2.83560050500471	NaN	-0.0160246791155805	0.40023461348753	0.774715408944912	9.70584377181761	NaN	-0.383141858966105	0.754533963994281	NaN	NaN	3.75177560092802	8.21229180118733	NaN	7.02532417600532	-1.21060878323929	1.39709787925557	NaN	3.77216275301188	-2.09882990239845	-0.686516167206496	7.26397692361839	5.58776954707922	0.56749297464803	-0.849816167117256	1.50618479696484	1.33399172737612	NaN	NaN	9.36852337620495	3.05856627362393	-0.03891354618685	NaN	3.216615818361	-3.98350948517235
1.75625000000003	2.04304216226972	-2.55373818072164	NaN	-2.31988497095216	3.04928417525189	-2.83560050500471	NaN	-0.223155022603792	0.199975793144467	1.28900112323063	9.83960512216702	NaN	-0.376858829965099	0.445962535422841	NaN	NaN	3.73023955043871	8.21229180118733	NaN	6.52744633534314	-1.10240191473273	1.80852645068413	NaN	3.77359886298962	-2.19198069734128	-0.686516167206496	7.26361788464027	5.38205526136494	0.669631414001701	-0.849816167117256	1.30011178559314	1.33722294693745	NaN	NaN	8.34178628549858	2.95535024844908	-0.244574882961801	NaN	3.01090936561639	-3.78032376358552
1.75833333333337	2.2487561346633	-2.2451667521502	NaN	-2.32239823997113	2.13807171760408	-2.83560050500471	NaN	-0.221718912626056	0.00240945891306183	0.980429694659192	10.1463808858668	NaN	-0.789513302139894	0.240248249708561	NaN	NaN	3.7345467605366	8.00657751547305	NaN	6.51775387254189	-0.691114329599936	1.60281216496985	NaN	3.77647108294513	-2.09559868283717	-0.892230452920776	7.05826295122481	5.38205526136494	1.28677051129908	-0.849816167117256	1.09439781319951	1.34368538606001	NaN	NaN	9.27285084189985	3.05820723464581	0.0592500135799901	NaN	3.01270453863322	-3.98350948517235
1.7604166666667	1.73518928163557	-2.55373818072164	NaN	-1.81026988947764	0.618785919970373	-2.62988621929043	NaN	-0.224591132581527	0.4110045579342	0.260429694659192	9.73459390210147	NaN	-0.792026513740288	0.445962535422841	NaN	NaN	3.93577338977335	8.21229180118733	NaN	6.61409861974057	-0.896758122166334	1.60281216496985	NaN	3.57077684943461	-1.88183172668059	-0.892230452920776	7.05826295122481	5.38205526136494	1.28569339600524	-1.05553045283154	1.30011178559314	1.13476525924537	NaN	NaN	8.34717180454903	2.85195470378505	0.260244241734244	NaN	2.60308680616076	-3.98602269677278
1.76250000000004	2.454829146035	-2.34802389500736	NaN	-1.60383878018262	-1.3262266238247	-2.62988621929043	NaN	-0.536004702802752	0.208053251479459	1.80328683751635	9.42602294351108	NaN	-0.789513302139894	0.0345339639942813	NaN	NaN	4.04284751953851	8.21229180118733	NaN	6.40848584160821	-0.691114329599936	1.60281216496985	NaN	3.77647108294513	-1.88667855602253	-0.892230452920776	6.85254897883123	5.58776954707922	1.28569339600524	-1.05553045283154	1.09403877422139	1.34368538606001	NaN	NaN	9.06804197566364	2.85159566480696	0.465905578509196	NaN	3.01449971165001	-3.88317323017911
1.76458333333337	2.45536770450219	-2.45088103786448	NaN	-1.81026988947764	-2.96630494529569	-2.52702907643327	NaN	-0.536004702802752	-0.000283027198595391	1.80328683751635	9.42548438504386	NaN	-0.891106162933352	0.445962535422841	NaN	NaN	4.14561443920579	8.21229180118729	NaN	6.11298995814462	-0.888680663831342	1.39709787925557	NaN	3.77359886298962	-2.19198069734128	-0.892230452920776	6.955405965028	5.27919811850778	0.87354925427775	-1.26124473854582	1.29957322712591	1.34368538606001	NaN	NaN	8.65662907017438	3.57159456818448	-0.0482477634282031	NaN	2.80969084541376	-3.98727930257292
1.7666666666667	2.25001277108673	-2.34802389500736	NaN	-1.91240832883131	-4.80767664449078	-2.83560050500467	NaN	-0.230335572492509	0.0917689246379132	0.0547154089449123	9.42566390453296	NaN	-1.10308812512159	0.240248249708561	NaN	NaN	3.74316118073229	8.10943465833017	NaN	6.31214109440953	-1.00496499067289	1.60281216496981	NaN	3.36221039596866	-2.19198069734128	-0.686516167206496	6.85254897883123	5.27919811850782	1.28425724228015	-1.26124473854586	1.40243021332272	1.5493742933134	NaN	NaN	8.34806939105743	2.64552265343522	0.676234023904844	NaN	2.81148601843055	-3.98727930257292
1.76875000000004	2.35041223583075	-1.83373818072164	NaN	-2.32562958585264	-6.63653228411284	-3.04131479071899	NaN	-0.191560603093494	1.14422026247494	1.70042969465919	9.42938103219121	NaN	0.438397267982873	0.960248249708561	NaN	NaN	3.24224821268935	8.21229180118733	NaN	6.58142335171472	-0.902143094389689	1.80852645068413	NaN	4.08788465316631	-1.88667855602253	-0.686516167206496	7.15932474253097	5.36503312856818	1.18678630253308	-0.849816167117256	1.40332781076807	2.23212644374535	NaN	NaN	7.59398851913185	3.36677819323625	0.269578458975598	NaN	3.01898764419203	-3.6862705375932
1.77083333333337	2.4505206782975	-1.73088103786448	NaN	-2.12242982243913	-7.79087885114112	-3.04131479071899	NaN	-0.197305043004476	1.66640720222593	2.21471540894491	9.43982360658083	NaN	-0.0783632765857328	1.98881967828	NaN	NaN	3.34932234245451	8.41800608690161	NaN	6.90575759631632	-1.22407121379763	1.80852645068413	NaN	3.7836516328338	-1.8931409951451	-0.275087595777936	7.46610050623071	5.58776954707922	1.08931536278606	-0.746959024260095	1.30082986354938	2.4378153509987	NaN	NaN	8.31665386326328	3.88106312422022	-0.0389135461868091	NaN	3.22289892391985	-3.6862705375932
1.7729166666667	2.45016163931934	-1.5251667521502	NaN	-1.91492159785028	-8.21122028331607	-3.24702907643327	NaN	-0.305896599670655	-0.720036301181008	2.00900112323063	9.45616427984602	NaN	0.335547801389239	1.68024824970856	NaN	NaN	3.53762734139769	8.41800608690161	NaN	7.21946454333151	-1.21868624157428	1.80852645068413	NaN	3.7836516328338	-1.88990977558381	-0.480801881492216	7.26056605332619	6.30776954707922	1.2935922414934	-0.541244738545815	1.50654383594296	2.33820211693334	NaN	NaN	8.52415548902472	3.88106312422022	-0.244574882961801	NaN	3.22469409693668	-3.6862705375932
1.77500000000004	2.24462718641481	-1.5251667521502	NaN	-1.91563967471287	-7.81421521174869	-3.24702907643327	NaN	-0.30733270964839	-0.801318308570887	1.80328683751633	9.47757570413113	NaN	0.333034589788845	1.47453396399428	NaN	NaN	3.94869502006693	8.41800608690161	NaN	7.45686490787744	-0.907528066613045	1.60281216496985	NaN	4.18785954996608	-2.09559868283717	-0.686516167206496	7.05503160042167	5.58776954707922	1.2932332030621	-0.335530452831535	1.30047082457126	2.44266218034068	NaN	NaN	8.63149664793904	3.88142216319834	-0.0272457746351074	NaN	3.22469409693668	-3.6862705375932
1.77708333333337	2.24408862794763	-1.62802389500732	NaN	-1.91599871314416	-7.00584423131694	-3.24702907643327	NaN	-0.204485592893152	0.838447059737	2.42042969465919	9.50323053158037	NaN	0.333034589788845	1.37167682113712	NaN	NaN	4.06007635992994	8.21229180118733	NaN	7.55227940507129	-0.907528066613004	1.80852645068413	NaN	3.98934586634428	-1.88990977558381	-0.686516167206496	6.74646064183128	6.20491240422206	1.60108467484825	-0.541244738545815	1.30047082457126	2.24020449264857	NaN	NaN	8.63329182095587	3.6753491518266	-0.0272457746351074	NaN	3.22469409693668	-3.68878374919359
1.7791666666667	2.45052067829746	-1.62802389500732	NaN	-1.8131421969279	-6.6088391597496	-3.24702907643327	NaN	-0.410179826403669	1.33909411059465	2.00900112323063	9.53230141433808	NaN	0.33052137818845	0.960248249708561	NaN	NaN	4.25699577906888	8.41800608690161	NaN	7.55874104693878	-0.902143094389689	1.80852645068413	NaN	3.98503753641107	-1.8931409951451	-0.686516167206496	6.74646064183128	6.20491240422206	1.80607963041813	-0.541244738545815	1.30047082457126	2.24666693177113	NaN	NaN	9.459707977968	3.77820613802341	-0.0272457746351074	NaN	3.22648926995347	-3.6862705375932
1.78125000000004	2.45016163931934	-1.5251667521502	NaN	-1.8131421969279	-5.88894881923698	-3.45274336214755	NaN	0.00120864061732391	1.44191600687785	2.42042969465919	9.56396100454853	NaN	0.127335656601535	0.960248249708561	NaN	NaN	4.47114403859921	8.41800608690161	NaN	7.76112300413742	-0.902143094389689	1.60281216496985	NaN	3.9821653164556	-1.88990977558381	-0.686516167206496	6.95181557524674	6.20491240422206	1.59928948269187	-0.849816167117256	1.30047082457126	2.04097802451778	NaN	NaN	9.45791280495117	3.57195360716265	-0.0272457746351074	NaN	3.02078281720886	-3.68878374919359
1.78333333333337	2.45016163931934	-1.5251667521502	NaN	-2.12063463028275	-5.16905847872437	-3.04131479071899	NaN	-0.410179826403628	1.84512613367567	1.70042969465919	9.59738195435593	NaN	0.334291195589021	0.960248249708561	NaN	NaN	4.48406566889279	8.41800608690161	NaN	7.34989744787266	-0.896758122166334	1.60281216496985	NaN	3.77647108294513	-2.08752063393395	-0.480801881492216	7.67253255658054	6.30776954707922	1.59785332896673	-0.849816167117256	1.60868274418353	2.04420924407906	NaN	NaN	8.72806676875254	3.36552155681278	-0.0319128832558044	NaN	3.02078281720886	-3.48057160440589
1.7854166666667	2.65587561171292	-1.5251667521502	NaN	-2.12063463028275	-4.85873894241401	-3.04131479071899	NaN	-0.410179826403628	1.31755422170133	1.70042969465919	9.63173691590466	NaN	0.33931761878981	0.754533963994281	NaN	NaN	4.27853182955815	8.21229180118733	NaN	7.24062941693897	-0.701884274046606	1.29424073639841	NaN	3.7793433029006	-1.88667855602253	-0.480801881492216	7.26074557281525	5.38205526136494	1.29071993404314	-0.644101881402976	1.50582575798672	2.4555870585858	NaN	NaN	9.76826765708495	3.36498299834559	0.16908134489845	NaN	2.30081023260261	-3.47805839280554
1.78750000000004	2.45105923676468	-1.31945246643592	NaN	-2.32634766271518	-4.33735113768509	-2.83560050500471	NaN	0.201158434216859	1.11998788746992	1.18614398037347	9.67012021142493	NaN	0.13864510880333	1.16596253542284	NaN	NaN	4.46252961840348	8.21229180118733	NaN	6.63348354534311	-0.696499301823292	1.39709787925557	NaN	3.36795483587965	-1.88990977558381	-0.275087595777936	7.26038653383713	5.99919811850778	1.28892474188675	-0.849816167117256	1.50582575798672	2.45720266836646	NaN	NaN	9.04829507247874	3.15926902595201	0.274245567596295	NaN	2.50831185836409	-3.48057160440589
1.78958333333337	2.24714045926171	-1.73088103786448	NaN	-2.32203920153983	-4.43660240557694	-2.83560050500471	NaN	-0.00453579929365787	0.708700302337147	2.00900112323063	9.73531198005772	NaN	-0.275265969171642	0.445962535422841	NaN	NaN	4.87359729707272	8.41800608690161	NaN	6.44402487187948	-0.279826744467182	2.01424073639841	NaN	3.57652128934559	-2.09559868283717	-0.275087595777936	7.26056605332619	5.99919811850778	1.4932016205941	-0.746959024260095	1.60832370520537	2.46043388792774	NaN	NaN	7.81226118299415	3.15890998697389	0.269578458975598	NaN	2.50920944487249	-3.48182821020611
1.7916666666667	2.45303395114435	-1.73088103786448	NaN	-2.11812136126378	-3.711326751078	-2.73274336214755	NaN	-0.210230032804134	0.925114039350194	1.49471540894491	9.93905123807159	NaN	-0.586327580552979	0.240248249708561	NaN	NaN	4.77944479760113	8.41800608690161	NaN	6.44402487187948	-0.374571182415348	1.60281216496985	NaN	3.78221552285607	-2.09882990239845	-0.480801881492216	7.05449304195449	5.58776954707922	1.80248924610533	-0.541244738545815	1.60904178316165	2.46851193683096	NaN	NaN	8.84528137925932	3.36462395936743	0.475239795750549	NaN	2.30529816514467	-3.68752714339338
1.79375000000004	2.04178552584625	-1.73088103786448	NaN	-1.91420352098773	-4.11910245061808	-2.62988621929043	NaN	-0.413052046359098	1.13075783191659	0.569001123230632	9.63012124050307	NaN	-0.588840792153373	0.548819678280001	NaN	NaN	4.87359729707272	8.21229180118733	NaN	6.63671436627683	-0.266364313908834	1.80852645068413	NaN	3.7793433029006	-2.09882990239845	-0.686516167206496	7.05449304195449	5.58776954707922	2.00748420167522	-0.849816167117256	1.50618479696484	2.05390290276294	NaN	NaN	8.12530879465312	3.15855094799577	0.475239795750549	NaN	2.51279979090611	-3.89322607658069
1.79583333333337	2.65856840404887	-1.83373818072164	NaN	-1.60563397233905	-3.91341949618589	-2.62988621929043	NaN	-0.515899163114377	0.922421553238537	0.466143980373472	9.11583630951909	NaN	-0.583814368952585	0.445962535422841	NaN	NaN	4.66806345773808	8.00657751547305	NaN	6.34121848281324	-0.163542417625595	1.60281216496985	NaN	3.57364906939012	-1.8931409951451	-0.686516167206496	6.74556304438593	5.99919811850778	1.80177116924278	-0.849816167117256	1.50618479696484	2.26120741979695	NaN	NaN	8.64137009953151	3.15855094799569	0.470572687129893	NaN	2.51100461788932	-3.68752714339346
1.7979166666667	2.24839709568518	-1.73088103786448	NaN	-1.70777241169272	-3.70773654175375	-2.73274336214755	NaN	-0.210230032804134	0.811522198620305	0.0547154089449123	9.62976220152495	NaN	-0.376858829965099	0.754533963994281	NaN	NaN	4.67667787793385	8.10943465833017	NaN	5.93645456841601	-0.266364313908834	1.39709787925557	NaN	3.2622354991689	-1.89637221470638	-0.686516167206496	6.54056714994863	5.27919811850778	1.80033501551765	-1.05553045283154	1.50528719951949	2.36243626364301	NaN	NaN	8.5385168731592	3.15855094799569	0.676234023904844	NaN	2.51100461788932	-3.99858875477471
1.80000000000004	2.96875503804086	-2.03945246643592	NaN	-1.70777241169272	-3.65551442162995	-3.04131479071899	NaN	-0.428849256114267	0.908959122680149	0.363286837516353	9.11583630951909	NaN	-0.171159896777831	0.548819678280001	NaN	NaN	4.46252961840348	8.21229180118729	NaN	5.8207248956148	-0.38264864075034	1.60281216496981	NaN	3.77647108294513	-1.68906769767232	-0.480801881492175	6.7461016028532	5.27919811850782	2.31425855816748	-0.644101881402976	1.50546671900855	2.5713563904576	NaN	NaN	7.8167491155362	2.95265745611312	0.676234023904844	NaN	2.51100461788932	-3.89322607658069
1.80208333333337	2.85656932491478	-1.31945246643592	NaN	-2.43028129422528	-3.61773021140159	-1.39560050500471	NaN	-0.904309870491484	1.33909411059467	1.80328683751635	9.11882954143547	NaN	0.847281922757056	1.16596253542284	NaN	NaN	3.97023107055623	8.21229180118733	NaN	6.0662714951741	-0.38264864075034	1.80852645068413	NaN	3.98934586634428	-1.69876135635624	-0.686516167206496	6.81786544356189	5.63919811850782	2.32179836522443	-0.644101881402976	1.60958034162883	2.90785497761552	NaN	NaN	8.70652469255086	3.5710560097173	0.290580447768693	NaN	2.51279979090611	-3.48936784500729
1.8041666666667	2.65479849477855	-1.31945246643592	NaN	-1.71279894973065	-3.57258318061947	-3.04131479071899	NaN	0.42695820741571	2.06961732902373	2.93471540894491	9.12793128344632	NaN	0.433370844782085	1.16596253542284	NaN	NaN	4.27853182955815	8.21229180118733	NaN	6.58764370606069	-0.707269246269961	2.01424073639841	NaN	3.7793433029006	-1.38699677591489	-0.172230452920776	6.84554771875773	5.99919811850778	2.32287548051826	-0.644101881402976	1.50672335543202	3.28254188595542	NaN	NaN	8.09209809384218	4.08534094070128	-0.0179115573937543	NaN	2.81956429700623	-3.28115570021963
1.80625000000004	2.44926404187403	-1.31945246643592	NaN	-1.60635204920159	-3.46974170340337	-2.83560050500471	NaN	-0.191560603093494	0.0971538968612685	2.72900112323063	9.1440324870675	NaN	0.641582989569788	2.40024824970856	NaN	NaN	4.47545124869706	8.21229180118733	NaN	7.04470910160782	-0.907528066613045	2.01424073639841	NaN	3.99221808629979	-1.70037696613686	-0.275087595777936	6.74251121307185	5.7934838327935	2.21894184900817	-0.541244738545815	1.50654383594296	3.45979744814298	NaN	NaN	8.29959971960362	4.08534094070128	-0.228240002789403	NaN	3.02706592276766	-3.28366891181998
1.80833333333337	2.55230054755986	-1.11373818072164	NaN	-1.9127673672626	-3.57976359926796	-2.83560050500471	NaN	-0.197305043004435	0.419082016269192	2.42042969465919	9.16802410381477	NaN	0.641582989569788	2.19453396399428	NaN	NaN	4.68959950822739	8.41800608690161	NaN	7.38053179404913	-0.696499301823292	1.80852645068413	NaN	3.98934586634428	-1.69876135635624	-0.480801881492216	6.53643820170015	5.99919811850778	2.01251073971315	-0.541244738545815	1.30082986354938	3.05165085319752	NaN	NaN	8.71550055763489	4.08534094070128	-0.0272457746351074	NaN	3.02706592276766	-3.28366891181998
1.8104166666667	2.44944356136309	-1.01088103786448	NaN	-2.31916689408961	-3.57976359926796	-2.83560050500471	NaN	-0.400127056559481	1.54473790316106	2.72900112323063	9.20079708520399	NaN	0.848538528557274	2.19453396399428	NaN	NaN	4.8865189273663	8.21229180118733	NaN	7.56197186787254	-0.490855509256894	2.21995502211269	NaN	3.7836516328338	-1.59591690272957	-0.686516167206496	6.33108326828469	5.58776954707922	2.21822377214562	-0.541244738545815	1.40332781076803	2.95203761913216	NaN	NaN	8.71909090366851	4.08498190172315	-0.232907111410059	NaN	3.23277237551227	-3.28618212342038
1.81250000000004	2.96444657030331	-1.11373818072164	NaN	-2.41735591069918	-3.6861952858083	-2.62988621929039	NaN	-0.502974173314719	1.32024670781298	2.72900112323063	9.24324238275091	NaN	0.644096201170182	1.68024824970856	NaN	NaN	4.68529229812954	8.21229180118733	NaN	7.26001434254147	-0.279826744467141	1.80852645068413	NaN	3.7836516328338	-1.39022799547618	-0.686516167206496	6.33126278777375	5.99919811850778	2.01251073971315	-0.644101881402976	1.50618479696484	2.95526883869344	NaN	NaN	8.82463688956603	3.87926792932957	-0.237574220030756	NaN	3.02706592276766	-3.28618212342038
1.81458333333337	2.96462608979237	-1.11373818072164	NaN	-3.02408289348944	-3.8882880309162	-2.73274336214755	NaN	-0.400127056559481	1.11460291524659	2.93471540894491	9.29625094797134	NaN	0.438397267982873	1.68024824970856	NaN	NaN	4.79236642789475	8.21229180118733	NaN	7.15720795347527	-0.485470537033539	1.60281216496985	NaN	3.57652128934559	-1.58945446360697	-0.686516167206496	6.12554881538017	5.7934838327935	1.80572059198684	-0.849816167117256	1.50582575798672	2.75119554122071	NaN	NaN	9.23604979505529	3.87854985137333	-0.0319128832558044	NaN	2.82135947002306	-3.49188105660769
1.8166666666667	2.96462608979237	-1.31945246643592	NaN	-3.73546158465233	-3.89367334490257	-2.11560050500471	NaN	-0.191560603093494	2.0399999817954	2.72900112323063	9.36071373238114	NaN	0.847281922757056	1.47453396399428	NaN	NaN	4.69821392842312	8.21229180118733	NaN	6.96128763814416	-0.477393078698547	1.80852645068413	NaN	3.57364906939012	-1.68422086833046	-0.480801881492216	6.53769483812362	5.99919811850778	1.80428443826175	-0.849816167117256	1.40260973281178	2.75765798034327	NaN	NaN	8.7128077981097	3.56979937329387	-0.0319128832558044	NaN	2.61565301727841	-3.08048319023311
[truncated: 20,728 more rows]
